# Supplementary material for: Similar Genetic Architecture with Shared and Unique Quantitative Trait Loci for Bacterial Cold Water Disease Resistance in Two Rainbow Trout Breeding Populations
Source: Front Genet. 2017 Oct 23;8:156. doi: 10.3389/fgene.2017.00156 (PMC5660510; doi:10.3389/fgene.2017.00156)
Supplement: Supplementary file 4 [file Table1.XLSX]

## Sheet: TABLE S1-RAD SNPs-Genome Mapped
ADDITIONAL TABLE S1 | Sequences of the RAD-SNP loci genotyped in the NCCCWA population
SNPID	SNP	RAD-tag Sequence	Chr	Chr Position	RefSeq (NCBI)	RefSeq Position
BCWD10F10173	A/G	TGCAGGCCGGCGCTCGGA[A/G]AGAGAGAGCAATACGCTAGACTCCTCATCCCGACGCACCTCTTCACGACACAAGAGCTCTGAGGAGGCCA	Omy01	295991	NC_035077.1	295991
BCWD10F16488	C/G	TGCAGGGCTGTGACGATGATGACCGGTCGCCGGGCTGCCAGGAGCGTTGAGGTCAA[C/G]ACAGGAAGTAGGGAAGTAGCGTGATGGAGGTT	Omy01	296062	NC_035077.1	296062
BCWD10F09699	A/G	TGCAGGCCCAAAAGCTAAAGGACATTAACGTAAACCCACATAAAGCCAAATGGATTGTGAACTACCTGACAAGT[A/G]GAACAGCGTTGGTA	Omy01	339837	NC_035077.1	339837
BCWD10F09698	A/G	TGCAGGCCCAAAAGCTAAAGGACATTAACGTAAACCCACATAAAGCC[A/G]AATGGATTGTGAACTACCTGACAAGTAGAACAGCGTTGGTA	Omy01	339864	NC_035077.1	339864
BCWD10F09697	A/G	TGCAGGCCCAAAAGCTAAAGGACATTAACGTAAACCCACAT[A/G]AAGCCAAATGGATTGTGAACTACCTGACAAGTAGAACAGCGTTGGTA	Omy01	339870	NC_035077.1	339870
BCWD10F05568	G/T	TGCAGGAGGACGTCCAGGGGCAGGCTGCACCACCTTGATTCACTCCAAAT[G/T]TGTTTTTTGGACTCATCACAATAGTCCCTAAAGACTTT	Omy01	421328	NC_035077.1	421328
BCWD10F05569	A/T	TGCAGGAGGACGTCCAGGGGCAGGCTGCACCACCTTGATTCACTCCAAATT[A/T]GTTTTTTGGACTCATCACAATAGTCCCTAAAGACTTT	Omy01	421329	NC_035077.1	421329
BCWD10F02648	A/C	TGCAGGACAAGAAGGGGAAACTCTTGCCCTCTGGCCCGAAGTTAA[A/C]CTCTTTCAAAGCTGTCACTATACGGAGCAGAACCCTTACTACT	Omy01	801135	NC_035077.1	801135
BCWD10F14658	C/G	TGCAGGGAGAGGGAGGTCTGAGCCCCGTACAGCTGCTCCGACACCTCTCTCTTC[C/G]CTGGAAAACACACAGACAGAAAGATCTGAGCCCC	Omy01	906173	NC_035077.1	906173
BCWD10F07323	A/T	TGCAGGATGCGTCCCAAATAAGCCCTTATTAGTGCTGAACGA[A/T]TAACCAACATTGCGTAGGTTTGGTTGTTAAACAATGATTGGCCGAC	Omy01	968172	NC_035077.1	968172
BCWD10F07324	C/T	TGCAGGATGCGTCCCAAATAAGCC[C/T]TTATTAGTGCTGAACGATTAACCAACATTGCGTAGGTTTGGTTGTTAAACAATGATTGGCCGAC	Omy01	968190	NC_035077.1	968190
BCWD10F19997	G/T	TGCAGGTACACACTCTGACTAACCCCCACTCACATCTGAAA[G/T]TTCACTACAATAACACCGTTTGAACACCAATAATGATTGCCATTTGT	Omy01	968252	NC_035077.1	968252
BCWD10F19998	C/G	TGCAGGTACACACTCTGACTAACCCCCACTCACATCTGAAAGTTCA[C/G]TACAATAACACCGTTTGAACACCAATAATGATTGCCATTTGT	Omy01	968257	NC_035077.1	968257
BCWD10F00206	C/T	TGCAGGAAACCAACCAGAGA[C/T]TGGAGGCTGAACTGGCACTGCTGCAGAGGGAGAACAACCAAATCCTGGAACAGCATGCACAGGTCAGG	Omy01	969341	NC_035077.1	969341
BCWD10F20761	A/C	TGCAGGTATACAACTAGTTTTATATTGGATATTCAGTTATCTCGACTATAA[A/C]TACAGTATGACAATTAAAATAGTATATTCTGAATCAG	Omy01	1589761	NC_035077.1	1589761
BCWD10F24186	A/C	TGCAGGTGTTTCTCAACTTCAAGTGGCCCAAATAT[A/C]TTTTGCTTCCTTCCTGGCTGAAGGTTTGTGCGTATTGCTTGGGGTGAGTGGAA	Omy01	1705492	NC_035077.1	1705492
BCWD10F23228	C/T	TGCAGGTGGAGACGGTGAGAGA[C/T]GAAAGACATGATGTTCTGAGGTAATGACAGAGAGACGAAAGACATGATGTTCTGAGGTAATGACAG	Omy01	1705546	NC_035077.1	1705546
BCWD10F02003	C/T	TGCAGGAAGTACAGATTAATGGGCTTTCTCCTTCACCAGCTCAGGCCTTCTCAATCAAAACATTACCCTCAGGTGT[C/T]AAACACACACAC	Omy01	1719967	NC_035077.1	1719967
BCWD10F21967	G/T	TGCAGGTCGCCCAGCATCATTCCAG[G/T]AACAACCACAGTGCAGTCTGATTGTTTTGATGACAGCTATCTGTAGCCCGGCTGTCTCTGTCC	Omy01	1720065	NC_035077.1	1720065
BCWD10F14944	C/T	TGCAGGGAGTACAAGATCAGTGGGGTTTTGTTGAT[C/T]CTTTGTTGAATATATTTGAAAGAAAATCAACACTATTTGAACCCTTGTCTGGT	Omy01	1821666	NC_035077.1	1821666
BCWD10F00259	G/T	TGCAGGAAACTGTCTTTCAAGTTAACGTATTCCAAGTTAATCCCTGTTGTCTTTGGGTGTATACATTTACAAAGCTCT[G/T]GATGACGTAG	Omy01	2386569	NC_035077.1	2386569
BCWD10F09724	G/T	TGCAGGCCCACACCCAGTACAGCTTCGAGATCCAGGCCGTCAACGGGGTGTC[G/T]AATAAGAACCCGTACACGCCGCAGTTCTCCGCCGTC	Omy01	2436204	NC_035077.1	2436204
BCWD10F25378	A/T	TGCAGGTTTCGGACCGCCACGCGCCGCTGCGTCAGGCCCAGGTGGCGCGGCGAGATGTC[A/T]ACATTGTCGTCGCAGCGCGAGCACATGCC	Omy01	2436312	NC_035077.1	2436312
BCWD10F12078	G/T	TGCAGGCTCATCCTGACATGACCCTGCCACCAGCCATACTGCTCATTCTGTGCATGAT[G/T]TCCTGCAAGACAGGAATGTCAGTGTTCTGC	Omy01	2609261	NC_035077.1	2609261
BCWD10F03123	A/T	TGCAGGACAGGTACAGGAAGGCAACAACAACTGC[A/T]GAGTTACACCAGGAACGCACAGTCCCTCCATCAGTGCTCAGACTGTCTGAAATA	Omy01	2609753	NC_035077.1	2609753
BCWD10F20522	G/T	TGCAGGTAGCTGG[G/T]AAACTCCCTGGACCAGACAGCTCCCTTCGCTTCCAAATGACGGAGGCGTTGCTGAAGGACTGCACAGAGAGTGAG	Omy01	2779010	NC_035077.1	2779010
BCWD10F12321	G/T	TGCAGGCTCCCCGTGGTTCCCTGGCCACGAACCACGATCACATC[G/T]ATCACAGTCAGGTTGTTCCTGTAATACAAGACAACACAGTGGGT	Omy01	2779064	NC_035077.1	2779064
BCWD10F12322	A/G	TGCAGGCTCCCCGTGGTTCCCTGGCCACGAACCACGATCACATCTATCACAGTCAGGTTGTTCCTGT[A/G]ATACAAGACAACACAGTGGGT	Omy01	2779087	NC_035077.1	2779087
BCWD10F04544	G/T	TGCAGGAGAAGGAAGGAGCAGGGGTTTATTTTGGCAAATTGCAAAT[G/T]GGGCCTTTCTGTTTTTCAGCTTCACCTGACCAGAAAGACCGG	Omy01	2816739	NC_035077.1	2816739
BCWD10F19060	C/G	TGCAGGGTTGAAATA[C/G]GCTTTCTCTCTTTTGTTTACGGAGATGATATCCTCAGATAATAGCATTTGTTTGCTTTCAACGAAAAGCTTTT	Omy01	3090857	NC_035077.1	3090857
BCWD10F13364	A/T	TGCAGGCTTCAATGCTTCCATTCCTTTCAGGTGAAAGCACTTGTTCCAACAGGTGCTAAATGACAGGGGGAGAG[A/T]GCATAGAGAAGGAT	Omy01	3210051	NC_035077.1	3210051
BCWD10F01089	A/G	TGCAGGAAGCACAGATTGAGTTTCATTGTTGTGTCTTTC[A/G]GTGGCCTGGGTAGTTTATCAGTTAGTGCTGCTGCCTACAGCACACCAAT	Omy01	3210161	NC_035077.1	3210161
BCWD10F01090	G/T	TGCAGGAAGCACAGATTGAGTTTCATTGTTGTGTCTTTCGGTGGCCTGGGTAGTTTATCAGTTAGT[G/T]CTGCTGCCTACAGCACACCAAT	Omy01	3210188	NC_035077.1	3210188
BCWD10F21229	A/G	TGCAGGTCACGCTCTAGCGGACACAAACACATTCTCAGCATACCTGCTACCGCCTAGGGC[A/G]TGTCGATACAGCTAGTGGCCATGGAGCA	Omy01	3237107	NC_035077.1	3237107
BCWD10F21230	A/G	TGCAGGTCACGCTCTAGCGGACACAAACACATTCTCAGCATACCTGCTACCGCCTAGGGCGTGTC[A/G]ATACAGCTAGTGGCCATGGAGCA	Omy01	3237112	NC_035077.1	3237112
BCWD10F03665	A/C	TGCAGGACCTCCAGACACATGCCCAGGAACACATCGTCGATGGGGTACAGCTC[A/C]AGAGAGTCTGAGGCCCAGTAGAGCCGCCTGGCCAG	Omy01	3543444	NC_035077.1	3543444
BCWD10F07843	A/G	TGCAGGATTTGTGAGAATGTTGAATGTGGCCCATGTACTCCATTTCTTTTATTACCTTCTC[A/G]GTTTCTATTATCGGGGTCGTGCGGCTC	Omy01	3819080	NC_035077.1	3819080
BCWD10F18734	C/T	TGCAGGGTGGTGGAGGAACGGAGGCCAAAGGGAAGGAGAACCAGGAGCC[C/T]GTGGTGGCTCGGGAGTGGTCAGAGACCAAATGCCTGACG	Omy01	3915890	NC_035077.1	3915890
BCWD10F09250	A/T	TGCAGGCATTTTTCTCTGCCCAATACACCTGCATCTGCCTTCACATCACAGTCAGGTTTTTGTAACTGGAAA[A/T]AGGCGCTGTTTAATGA	Omy01	4056477	NC_035077.1	4056477
BCWD10F10661	A/T	TGCAGGCGAAACAGTAAGTCGAATCTTGACCTACAGAATACTCAAGCCA[A/T]GAATTGTCCTTTTACCAGGAGCTATTGAAAGCCCTTTTC	Omy01	4056595	NC_035077.1	4056595
BCWD10F25438	C/T	TGCAGGTTTGCGTTACACTCAACAGCGAGCTCCACAGACGGCTTTGTTACTTTAGATACATGAGCA[C/T]AAGCGGGGAAGGGCAGGAGGAG	Omy01	4309058	NC_035077.1	4309058
BCWD10F21454	C/T	TGCAGGTCATCAGCCACCTGGCGGCGTTGACCGGGACCCAGCTCCACGTGACCGAGCTGTGGGCCGAGGCCA[C/T]GTGCAAGGTAACACTA	Omy01	4451702	NC_035077.1	4451702
BCWD10F15914	A/C	TGCAGGGCCGAGTCCAGACACTGACCACTCGTTCA[A/C]CATGGATGAGATCACAGTCACAGCCCTGGGGACCACGCGGGAAATGGACATTA	Omy01	4451806	NC_035077.1	4451806
BCWD10F15681	A/G	TGCAGGGCATTAGAAACTCTTATCAACTCGGTGATTTATATTTTATTTTGTTTTAACTTGAATTCAGAGCCTC[A/G]TACATTATTTCAAAC	Omy01	4689104	NC_035077.1	4689104
BCWD10F08636	C/G	TGCAGGCAGAGGGTCGTTAGTGATTGGAATCACCAGTGATTGGAGTCACCTGGGCTCTAA[C/G]TATTTAAACTGTCACTAATCACTTCTCT	Omy01	4726181	NC_035077.1	4726181
BCWD10F16569	C/T	TGCAGGGCTTTCTCTCCGCCACGTACTGTATTGCCTGTGAGCTAGTGCCTTTTTTGTTTTACGGGTTAGCTGGCAGGAACGCG[C/T]CTCAT	Omy01	5113509	NC_035077.1	5113509
BCWD10F01794	C/G	TGCAGGAAGGGTACCACGAG[C/G]GAAGAGGACTGCAGTACTTAATACAGCTGGTGGCCACACCAGACTGTTACTTTTGTAGCGCAGTCTTA	Omy01	5117076	NC_035077.1	5117076
BCWD10F03485	A/G	TGCAGGACCAGATCCACAACCGCCAGTGCCCGAGCCA[A/G]CCCCTCAATAGACACTCGAGCAGACACACCAGCTGGTGTCTCTCCTGGACC	Omy01	5251749	NC_035077.1	5251749
BCWD10F00103	A/G	TGCAGGAAAAGCTGCAGACAGTGTGAGTAGCTCTACTTGGTGCTTCTTTATGGCC[A/G]TGCAGAGAAGCTGTCCATTTTATATTACTGTTC	Omy01	5604542	NC_035077.1	5604542
BCWD10F16859	A/G	TGCAGGGGAGCTGCTGGCCTTGTC[A/G]TCCGTCTCCATAGCGTCACTGAGACATTTTTTAAAACATATTGGCTAAATCAACTTTGTATCAC	Omy01	5604618	NC_035077.1	5604618
BCWD10F01856	A/G	TGCAGGAAGGGTACTACAGGGAGGATGTATTCCCTGTAACGCACAGTGTTGA[A/G]ATTGCCTGCAATGACAACAAGCTCAGTCCGATGATG	Omy01	5924798	NC_035077.1	5924798
BCWD10F03923	C/T	TGCAGGACGGTTGAGCTAACGAAGGCTAATGTGATTAGCATAAGGTTGAAAGTAACAAAAA[C/T]AATTCACAGGACATAGTCATATCTGAC	Omy01	5965363	NC_035077.1	5965363
BCWD10F05360	A/C	TGCAGGAGCTCTTGGGGGAGGAGAGGAGGAACAAGAACGGTCCCCGGGT[A/C]GATCCTCTGGAGAAGGTGAGGAGAGACCACCACAATGGA	Omy01	6051068	NC_035077.1	6051068
BCWD10F18517	G/T	TGCAGGGTGAGCTCGCTGGAC[G/T]GGGGCTCCTCCTCCTGATTGAATTTGCACTTTAAAAAAAACAACTTCTCCCACTACCATAACAATAC	Omy01	6051135	NC_035077.1	6051135
BCWD10F06050	C/T	TGCAGGAGGTAGATTTCAAAATATATATAACTTTTTTTTTTGCATGTAATTTTTTAATGAATATTA[C/T]TAACAAGGGCCCGAGACTTGGT	Omy01	6081287	NC_035077.1	6081287
BCWD10F24083	C/T	TGCAGGTGTGTTGACTCCCAAGCCCCAGTATGTGTACCAGTCTGTGTCATCATGCCTTGTCCTTGTCATGCCAAAACAGTGTT[C/T]CTGGT	Omy01	6198730	NC_035077.1	6198730
BCWD10F02020	C/T	TGCAGGAAGTCAACCAAAGTTAGTCAGACACAAACACCAAACAAATTACT[C/T]AAGAGACGTTACTTTTCTTTAGCAAACTTTAAATCAAG	Omy01	6288728	NC_035077.1	6288728
BCWD10F15736	C/T	TGCAGGGCCACAGCATACTGAGAGCGTTCCCTCAGTCCTCCCAGAAACA[C/T]ATGCACCAGCTCTGCTATGTTCCCAGTCATCACCGCATT	Omy01	6288824	NC_035077.1	6288824
BCWD10F11324	A/T	TGCAGGCTAAAGA[A/T]GAAGTCATCCAGTCTCTAGAGGAGTGTCTAGGAGCCCAGGGGAGAGGTGGCTCAGGACTACAGCTCCTCAGACAG	Omy01	6380310	NC_035077.1	6380310
BCWD10F10961	A/C	TGCAGGCGCTACACAAAACACAGAAATAAAATATAAAACATGGCTTAC[A/C]TTTGACGAGCTTCTTTTGTTGGCACTCTAATATAAACATC	Omy01	6737888	NC_035077.1	6737888
BCWD10F12199	G/T	TGCAGGCTCATCCTGTCAT[G/T]ACCCCACAGCATGACAATGCACCAGCCATACTGCTCATTCATGTGTGTGATTTCCTGCAAGACAGGAAT	Omy01	7000232	NC_035077.1	7000232
BCWD10F10864	C/T	TGCAGGCGCGACACAAAAAGCAGAAAAAAATATATATAATTCATGCCTTACCTTTGACGAGCTTATTTTGTTGACACTCCAATTTGTT[C/T]	Omy01	7184266	NC_035077.1	7184266
BCWD10F25400	C/T	TGCAGGTTTGAAATATGGTTTCTCTCATTGTTTACGGAGGTGCTATCCTCCGATAATATCAT[C/T]GTTTGCTTTCGCCGAAAAGCCTTTTT	Omy01	7184413	NC_035077.1	7184413
BCWD10F12773	A/T	TGCAGGCTGATGATCCGGACCCTCTCTTAGCCCTAGTTTGGAAC[A/T]AACTGTGGAGGGAATCCGGGGGCCAAGTCGCCCGCAGCCTTCGC	Omy01	7354513	NC_035077.1	7354513
BCWD10F12774	C/T	TGCAGGCTGATGATCCGGACCCTCTCTTAGCCCTAGTTTGGAACTAACTGTGGAGGGAATCCGGGGGCCAAG[C/T]CGCCCGCAGCCTTCGC	Omy01	7354541	NC_035077.1	7354541
BCWD10F00595	G/T	TGCAGGAACAATGTGTACCCATTGAAATATTCATGTTTCCAATGGGAACAAATCGGTGAGCACATTCTGCGTGCACCG[G/T]CGGGGCCCTG	Omy01	7404912	NC_035077.1	7404912
BCWD10F08297	A/G	TGCAGGCACCACACAAAACGCAGGAATAAAATATAAATAATGCCTTAGCTTTGAC[A/G]AGCTTCTTTTTTTGGCACTCCAATATGTCCCAT	Omy01	7439549	NC_035077.1	7439549
BCWD10F07122	A/G	TGCAGGATGAAGGATGAGTTAGTACCCTTGCTGTTTGTACACACGATACAAACGGCA[A/G]GACATGATACAGCGAGGGCCCATCTTTACTT	Omy01	7450051	NC_035077.1	7450051
BCWD10F10901	A/C	TGCAGGCGCGACACAAAACGCAGAAAT[A/C]AACATTTAAATCATGCCTTACCTTTGACGAGCTTTTGGCACTCCAATATGTCCCATAAACA	Omy01	7644797	NC_035077.1	7644797
BCWD10F03382	A/C	TGCAGGACATTGAATCAATGGGTAGTTGGAGTGGAGATTAAGGCACAAAGCAGGT[A/C]ATTTACTGTTGTCCTATACTGTAAGTATCAGAT	Omy01	7687166	NC_035077.1	7687166
BCWD10F01354	A/G	TGCAGGAAGGGGTTGAAAGGAAAG[A/G]AAAGGAGGGATGGTGAGAAATAGAGAGGGGAGTTAGAAAAATCTAATTGAAAGTGAAGGAGAGG	Omy01	7739572	NC_035077.1	7739572
BCWD10F23771	G/T	TGCAGGT[G/T]TCCCCGCCTCAAAGCCCTCCATAGGGCCCTGGCTCTGAGGTATATCAGCGGCCCCACAGTCTCCCGATTTAATCTTCCACT	Omy01	7739600	NC_035077.1	7739600
BCWD10F08412	C/T	TGCAGGCACGCCTCAAAGACAGTGGGTTATACACC[C/T]CCACCATGACTTCTCCCCTGTTCTGTCACATGCTTTATTTACTTCACCTACTT	Omy01	7859348	NC_035077.1	7859348
BCWD10F19508	C/T	TGCAGGGTTTGTGCTCGGGGGTATGTATGTATGACCCCCGTCCCACCCC[C/T]GCCTAAAGAGGAAATTATGTCAATAACTAATCAGGGAGT	Omy01	8305523	NC_035077.1	8305523
BCWD10F06930	C/T	TGCAGGATCCC[C/T]TCTGGTACTGATGGATGGATGGAGTACGTGCCCATCTCAGAGAAGAAGAACTTCACCCTGGCCCCGCCACAGGAGCT	Omy01	8362229	NC_035077.1	8362229
BCWD10F06943	C/T	TGCAGGATCCCTTCTGGTACTGATGGATGGATGGAGTA[C/T]GTGCCCATCTCAGAGAAGAAGAACTTCACCCTGGCCCCGCCACAGGAGCT	Omy01	8362256	NC_035077.1	8362256
BCWD10F03962	C/T	TGCAGGACGTGATAGTCTAGCGGAGGGCCTCCCTGCGCCATCCTGAGCCCACAGAGAGTCACTGACACCACAGC[C/T]GTAAATGCTGCTGC	Omy01	8428785	NC_035077.1	8428785
BCWD10F08147	A/C	TGCAGGCAATCTCAATGCTGTGTTTTACAGGGAAGATATCCTCCTCC[A/C]TCATGTGGTACCCTTCCTGCTGGCTCATCCTGACATGACCC	Omy01	8472782	NC_035077.1	8472782
BCWD10F15172	C/G	TGCAGGGATCTTTGGGGGTGATGTCAACAGG[C/G]TCTATGAAATCTGGAGCTGTGTCGTAGTCTGAGGGACTAGACACTGGAGAGACCAAA	Omy01	8653380	NC_035077.1	8653380
BCWD10F02880	A/G	TGCAGGACACGCAA[A/G]GCAAACATCACCACCACCACTACCTAGAGCCACCAGTTCTCTGTGAAGGATAGAAGGGCAGAAACAGACTGGCC	Omy01	8746711	NC_035077.1	8746711
BCWD10F05783	A/C	TGCAGGAGGCCGCTGTCTCCACTGAAGTCAAGAAGGTTTGTAACTTGCTCTGTGTGTGAGTGTGT[A/C]CGGGCGTGAGTGTGTCAGCTAAA	Omy01	8815783	NC_035077.1	8815783
BCWD10F21124	C/T	TGCAGGTCAAGCCTGCC[C/T]AGGTGTACCACATCAGCTGACATCCTCCCCAGCTCTGCAACAAGCAAACTACCAAACAGGAGAACCCAGCA	Omy01	8855353	NC_035077.1	8855353
BCWD10F15837	G/T	TGCAGGGCCCAGCCCAGATAAAAT[G/T]AGGAAGGGGTGCAGTGAGTCGATATACCAGGGACCCTGAGTGTGTTGGCTATATCGACTCGCGA	Omy01	8997615	NC_035077.1	8997615
BCWD10F01365	A/G	TGCAGGAAGGGTAACATGAGGGAGGAGGATGTCTTCCCTGTAACGCACAGC[A/G]TTGAGATTGCCTGCAATGACAACGAGCTCTGTCCGAC	Omy01	9023672	NC_035077.1	9023672
BCWD10F13350	G/T	TGCAGGCTTATCCT[G/T]ACATGACCGTCCGGCATTACATGCCACCAGCCATACTGCTCGTTCTGTGCATGATTTCCTGCAAGACAGGACTG	Omy01	9023734	NC_035077.1	9023734
BCWD10F15313	C/T	TGCAGGGATTTCATTATTATTACTATATATTTTTTAATATAATTATTTTTTA[C/T]AATTATTATTTTATTTTTTATCGATATACAAACTTA	Omy01	9242381	NC_035077.1	9242381
BCWD10F19417	G/T	TGCAGGGTTGGGCTCGAATAGTATGCTCTCATCACTTTGATCGCCTCATTTGTACCATCCAT[G/T]AACTATTAATGCTCTGTACTGTTAAT	Omy01	9265237	NC_035077.1	9265237
BCWD10F19416	C/G	TGCAGGGTTGGGCTCGAATAGTATGCTCTCATCACTTTGATCG[C/G]CTCATTTGTACCATCCATGAACTATTAATGCTCTGTACTGTTAAT	Omy01	9265256	NC_035077.1	9265256
BCWD10F19972	A/T	TGCAGGTACAACCCTAGATGACCAGCCT[A/T]TGTACAATACAGTAATGTACACTTACATTAAGTGGTTTGTAAGGATGGTAAATTAGTACT	Omy01	9372110	NC_035077.1	9372110
BCWD10F16925	G/T	TGCAGGGGATAAGTTCTTTAGAGTTACCA[G/T]CCTCAGAAATTGCAGCCCAAATAAATGCTTCACAGAGTTCAAGTAACAGACACGTCTCA	Omy01	9530746	NC_035077.1	9530746
BCWD10F18443	C/T	TGCAGGGTCTTCCATTCCTGTGGCGGTCCTCATGAGAG[C/T]CAGTTTCATCATAGCTCTTGAGGGTTTTTGTGACTGCACTTGAAGAAACT	Omy01	9530810	NC_035077.1	9530810
BCWD10F13021	A/G	TGCAGGCTGGCCTCACTCCGGCGGGACCGACCCAAGCTCTTCTCCAGCTCTCC[A/G]ATCTGCCCATGGATGGCCTTCAGCTCATCCTGCAT	Omy01	9709981	NC_035077.1	9709981
BCWD10F18258	A/T	TGCAGGGTCATCCATCAAAGCAGGAGGCGAGACACTCGATGTGGGTATGGTGCGGTACAGT[A/T]TACTGTATGCTCAGAGATGCAAGCTTA	Omy01	9747346	NC_035077.1	9747346
BCWD10F24993	A/G	TGCAGGTTGCTGGCGTACTGATACCACCAAATCTCCGTCGGCGAGGTGGTCCTGTGAGTTTTACACCTAATTCTGCCAA[A/G]TTTCCAAAG	Omy01	9747483	NC_035077.1	9747483
BCWD10F03789	A/G	TGCAGGACGATCGGTCACTGCCACAGTTCCTCCAATGAGCTCAGAGTTCGCTAAATTAACTGCTACTGCTCTGTGTTGGACTTAAAC[A/G]G	Omy01	10009031	NC_035077.1	10009031
BCWD10F15016	G/T	TGCAGGGAGTTCAGAGGTCAAAGAAATGACACGCTAGCTCTCGGCATCATCCTGCAGATGAAGACAGATCTTCTCCC[G/T]CTCCCCCCAGA	Omy01	10009192	NC_035077.1	10009192
BCWD10F01698	C/T	TGCAGGAAGGGTACCACATGAGGGAGGAGGATTACAACAAGCTCAGTCCGATGATGCTGTGACACACCGCCCCAGACCATGA[C/T]GGACCC	Omy01	10147176	NC_035077.1	10147176
BCWD10F19518	A/C	TGCAGGGTTTT[A/C]GAGAATTGATAATGGCAGCGGCCAGACACTGCAAAAAATAAATGAGAAGTTATCCTGTCATCACCTGCCAGTTCAAC	Omy01	10298293	NC_035077.1	10298293
BCWD10F11237	C/T	TGCAGGCGTG[C/T]CGACATCCTGGTGAGATTAAGATGAAGAGAATATTGTCCCTCGCTCCCCTCCATTCTATTGGCAAATGCCCAGTCACT	Omy01	10830465	NC_035077.1	10830465
BCWD10F11257	G/T	TGCAGGCGTGTCGACATCCTGGTGAGATTAAGATGAAGAGAATATTGTCCCTCGCTCCCCTCCATTCTATTG[G/T]CAAATGCCCAGTCACT	Omy01	10830527	NC_035077.1	10830527
BCWD10F20340	C/T	TGCAGGTAGACCAAGGCCA[C/T]ACCTTTCTCAGGTCACAGCTCATGGAACATAATGTATAGAACATATCATCAACCTACTGATATCTACCT	Omy01	10963973	NC_035077.1	10963973
BCWD10F18919	A/G	TGCAGGGTTAGGGTCAGCCAGGTTCCTGGTGAGGATCTGTCTGATGCGGGAGGAGACAGGTGTTGCTGTA[A/G]AGCAGGCGGAGCCTGAGA	Omy01	10964059	NC_035077.1	10964059
BCWD10F18920	A/G	TGCAGGGTTAGGGTCAGCCAGGTTCCTGGTGAGGATCTGTCTGATGCGGGAGGAGACAGGTGTTGCTGTAGAGCAGGC[A/G]GAGCCTGAGA	Omy01	10964067	NC_035077.1	10964067
BCWD10F05437	C/G	TGCAGGAGGAAAAGACGGAGGTATCATGGACGACAGTCCG[C/G]GTGCCTTTTAAGAATACGGAGGGCAATCTACCTTTACCATCGGTCCTA	Omy01	11341932	NC_035077.1	11341932
BCWD10F15209	G/T	TGCAGGGATGGACAGAGA[G/T]GAGGGCCTTGTCGGGTGTCTGGAGTAAATCCTTCCCGTCTGACTCGTTGAAGAAGAATTCCTCCAGTACG	Omy01	11341987	NC_035077.1	11341987
BCWD10F11118	A/G	TGCAGGCGGGACTCCTCCCACACATACTGGAAGAAGGC[A/G]ACCAATAACCTGTCCAGCTCGGCGATAGGCAGGCTGCCTGGACAGCGGGC	Omy01	11342472	NC_035077.1	11342472
BCWD10F10037	A/G	TGCAGGCCCTGAGCAGCAGCACTCTTAC[A/G]ACATACGCTCGTATGCTGGACCGTGATCTGCAGAACCAGGGCTGCAGCTTCAGTATCCGG	Omy01	11342535	NC_035077.1	11342535
BCWD10F08610	A/C	TGCAGGCAGAGGAGGGCCGTTAGTGATTGGAGTCATTGGAGTCACCAAGGATCAGAGTATTTAAACTGTCACTAATCACTTCAAAT[A/C]AA	Omy01	11346416	NC_035077.1	11346416
BCWD10F05672	A/G	TGCAGGAGGAGGAGCCGTGACAACTCCTAATAATACCAATGATGGAATGTCTCAGT[A/G]TGATGATAATTAGAGTTGTGGTATTTGTTATA	Omy01	11346555	NC_035077.1	11346555
BCWD10F23046	A/G	TGCAGGTGCCTTGGTGGAAGAGTGGGGTAACATCTCACAGCAAGAACGGGCAAATCTTGTGCAGTCCATGAGGACTGTACTTAATGCA[A/G]	Omy01	11439952	NC_035077.1	11439952
BCWD10F17750	A/T	TGCAGGGGTCAGCAGCAGGACATGACCTTCCAACTGCTCACTAGCACCG[A/T]GTCACTCACCCTCTACAAGGTAGGCACAGGTATTCCTGA	Omy01	11466130	NC_035077.1	11466130
BCWD10F01795	A/G	TGCAGGAAGGGTACCACGAGG[A/G]AGGAGGATGTTTCACATGTAACTCACAGAGTTGAGATGGACTGAGCTTGTTGTCATTGCAGGCAGAT	Omy01	11499897	NC_035077.1	11499897
BCWD10F09848	C/T	TGCAGGCCCATC[C/T]TGACATGACGTTCCATGATGACAATGACACCAGCCATACTGCTTGTTCTGTGTGTGATTTTCTGCAAGACAGGAAT	Omy01	11663825	NC_035077.1	11663825
BCWD10F19833	C/G	TGCAGGTAAGCATTTCGTTGGACAGAGTATACCATGTGTAT[C/G]CTGTACATACGACTAATAAAACTTGAAACTTCGACACTGAGCAGGCT	Omy01	11699690	NC_035077.1	11699690
BCWD10F20105	C/T	TGCAGGTACATGGACAAAGGCACACACGCTCGCTCTCTCACAGTGGCTAAGCTGGGGACTTATGGTGC[C/T]GGCAGTGTGTGCCTCGGTCT	Omy01	11712111	NC_035077.1	11712111
BCWD10F20104	A/C	TGCAGGTACATGG[A/C]CAAAGGCACACACGCTCGCTCTCTCACAGTGGCTAAGCTGGGGACTTATGGTGCCGGCAGTGTGTGCCTCGGTCT	Omy01	11712166	NC_035077.1	11712166
BCWD10F15725	C/T	TGCAGGGCCAATA[C/T]CTGTCACTATCATAACTCAAGCCAACAATACCCAAATCAATCCTAGAGCCTGGCTGCCAACCCGTGTCACAGGGC	Omy01	11715856	NC_035077.1	11715856
BCWD10F16609	G/T	TGCAGG[G/T]GAAAGTATGGCATCTTAACACAGCAGACATACTCTTCCAAGTCAAAGATACGGGTATCTCCATAATTCTTGGAGTATTGAAC	Omy01	11962446	NC_035077.1	11962446
BCWD10F22470	A/G	TGCAGGTGAAAGTATGGCATCTTAACACAGCAGACATACTCTTCCAAGTCAAAGATACGGGTATCTCCATAATTCTTGGAGTATTGA[A/G]C	Omy01	11962527	NC_035077.1	11962527
BCWD10F12181	A/G	TGCAGGCTCATCCTGATATGACAATGTCAGGATG[A/G]GCATGACAATGCCACCAGCCATACTGCTCGTTCTGTGAGTGATTTCCTGCAAGT	Omy01	11965125	NC_035077.1	11965125
BCWD10F08859	A/T	TGCAGGCAGGGTACCACATG[A/T]GGGAGGCGGATGTCTTCCCTGTAAATCACAGGGTTGAAATTGCCTGCAATGACAACAAGCTCAGTCAG	Omy01	11965176	NC_035077.1	11965176
BCWD10F17179	G/T	TGCAGGGGCTGCAAGCCAACTGGCTTCTGTGCTGTTGACAGTTTTTCCTCCTTCACTCTCGATCGGGA[G/T]TCACTTTTTTTCTTCTCAGA	Omy01	12187698	NC_035077.1	12187698
BCWD10F02227	C/G	TGCAGGAATATGGGGCTCTCTCAGTTCTCAGGACACACAGTGAAACGTCACAGTGTCACAAACAGAGGAAGAAAT[C/G]AAAAAAGACACCA	Omy01	12193948	NC_035077.1	12193948
BCWD10F07216	C/T	TGCAGGATGAGGAGGAACAATGAGAGAGGAGGTCACCTTTCTGGCCTAACCTTGATTC[C/T]ACACCCCTTTCTTCAGGTTCTATTCTATTC	Omy01	12194078	NC_035077.1	12194078
BCWD10F07217	C/T	TGCAGGATGAGGAGGAACAATGAGAGAGGAGGTCACCTTTCTGGCCTAACCTTGATTCTACACCCCTTTCTTCAGG[C/T]TCTATTCTATTC	Omy01	12194096	NC_035077.1	12194096
BCWD10F15772	C/T	TGCAGGGCCAGATAAGG[C/T]ACCCACTGGTTCTTGCAGCGGCTCTCCTCGCAGTAGTTGCCCACGTCCTGTAACGCTTGGCATTTCAGAGA	Omy01	12240376	NC_035077.1	12240376
BCWD10F03422	A/G	TGCAGGACCA[A/G]GCACACACCAGTGGGATGGAAGGATAGTGGTTGCTCTTGGGTCTCTTCTCCCACTCACAAACATAGGCAACCTCCATC	Omy01	12478872	NC_035077.1	12478872
BCWD10F10546	A/T	TGCAGGCCTGTCATGCTGTATCTAATGCACCTG[A/T]CCCAGGTTTAAGATACTCCTGAATAATGGTGACAGTTCCACACCACCAGCTGAGC	Omy01	12612949	NC_035077.1	12612949
BCWD10F23937	A/T	TGCAGGTGTGATGTTCGGCTGTACCGATCCAGTTACAGGTGGTC[A/T]GCCACTGCAAGGACGATCAGCTGTCTGTCCTATCTTCCTGTAGT	Omy01	12672727	NC_035077.1	12672727
BCWD10F09130	A/C	TGCAGGCATGCAGTGGGAGGTCTTTGATGTAATAGGTGTCTTCTTCATCCTCCTCGAAGTTCAACTC[A/C]GCAAGGAGTTGGCTCGCCTTG	Omy01	13067560	NC_035077.1	13067560
BCWD10F21483	C/T	TGCAGGTCATGACCCTGGCCATGGTAAATTCATCTTTGACGTCAC[C/T]GACCGCCAGAAAATAACGCTGCTAACTGTTTTGGAAAGGCTTC	Omy01	13216626	NC_035077.1	13216626
BCWD10F02287	A/G	TGCAGGAATCCCATCAGGGCCTCTGAGAGCGCCTG[A/G]ACGTCGTACTGGCCCATCTCAGGCTCCGAGAGCTCTGTAAAAAGAACACTTTA	Omy01	13314329	NC_035077.1	13314329
BCWD10F02288	G/T	TGCAGGAATCCCATCAGGGCCTCTGAGAGCGCCTGGACGTCGTACT[G/T]GCCCATCTCAGGCTCCGAGAGCTCTGTAAAAAGAACACTTTA	Omy01	13314340	NC_035077.1	13314340
BCWD10F24873	A/G	TGCAGGTTGACGTGGGG[A/G]GGTCGTCTGGGCTTTATGGGTCTGGAGCCCTCAGAGGGCAGGGTCCTTCTCAGGGGGGTTACCTCCGTCAG	Omy01	13580275	NC_035077.1	13580275
BCWD10F09838	A/G	TGCAGGCCCATCAGAGAAACACCAGGGCACCACACCTTGCAGGGC[A/G]CCCAGGGTTAAGGAAGACTGAAGGTAAGCAGCTTGGGCCTAGA	Omy01	13580334	NC_035077.1	13580334
BCWD10F15281	C/T	TGCAGGGATTCTCAACCCTCT[C/T]CTTGGGGACCACCAGACGTTTCACATATTGGTTGTAGCACTAAACTGGCACTACTGATTCAATCACC	Omy01	13615056	NC_035077.1	13615056
BCWD10F07450	C/G	TGCAGGATGGTGAGGTGCCGGAGGTCCCTCCGCCCCCTCTGGACATCGAGGGGTCCCCGGCGTACACAGTACGTGCGATTCTCGAG[C/G]GG	Omy01	13669215	NC_035077.1	13669215
BCWD10F07449	A/C	TGCAGGATGGTGAGGTGCCGGAGGTCCCTCCGCCCCCTCTGGACATCGAGGGGTCCCCGGCGTACACAGTA[A/C]GTGCGATTCTCGAGGGG	Omy01	13669230	NC_035077.1	13669230
BCWD10F22628	C/T	TGCAGGTGACTGGCTGTTATAGCGTGGGCTCAGTTTCCCAAGA[C/T]GCTGAGCAATTTCTCCTATCCTAACTTCCAGAACATATTCTGGGT	Omy01	14050896	NC_035077.1	14050896
BCWD10F03766	A/G	TGCAGGACGACAAGGAGAAGAAGCGCCTTGAGGCCCTGGAGAGAAAGAA[A/G]GAGAACCAGCGGCTCTTGGATGAGGAGGCTGCAAAGATT	Omy01	14145226	NC_035077.1	14145226
BCWD10F14981	A/C	TGCAGGGAGTGGGATCACGGCCAGGGTCA[A/C]CATTGTCCAGCGCCCTTGGAACAATTAGGGTTATGTGCCCTTCACCAGGGTACAGCTGG	Omy01	14441977	NC_035077.1	14441977
BCWD10F19820	A/G	TGCAGGTAAGAGGAATCGACTGCTCTGACACATCAACCTGTGTACAGTGTGTTGTAATGCCAGATCATATCAAGGTTAA[A/G]GATAAGCCA	Omy01	14483123	NC_035077.1	14483123
BCWD10F14911	A/C	TGCAGGGAGGGTCTGACTGGGAGCAGCCTGAGGACACAGGTGGACCACAGTTGGGGAGA[A/C]ATCTGGAGGCCGCACAGCCACGGGCCAGG	Omy01	14886237	NC_035077.1	14886237
BCWD10F00556	A/C	TGCAGGAACAAAGGTGTGATAT[A/C]CTCTCATGTCCCAAACCTCAGCTTCTCAATCAGGATTACCGCACCAGTCACCACTAAAGCAAAATA	Omy01	14889647	NC_035077.1	14889647
BCWD10F20657	C/G	TGCAGGTAGTGAGACGCTTCACGGCATTAAAAAGT[C/G]TGAATTGTGTTATAGCTGTTCATTAAGTCTGGATTCCATTATTCACCCCATTG	Omy01	14889701	NC_035077.1	14889701
BCWD10F14125	C/T	TGCAGGGACAACCGTACGGTAAGCATTTAAAATAGCTAGCTAACTATGTATATTGTGCAAGTATTAAATTGTAATCCTG[C/T]TCTGTGGTT	Omy01	14913237	NC_035077.1	14913237
BCWD10F22454	A/G	TGCAGGTGAAAAGTGGCCTCCAGAGGCTCAATGCTGGGTGTGCCGA[A/G]TGGCTCAGAAAGGGCCTGTGGAGGTTTGATGGCCAAACATGT	Omy01	15020470	NC_035077.1	15020470
BCWD10F05642	A/C	TGCAGGAGGAGAGTAGAGCCTGTTAGTT[A/C]ATTCTGTTGGTGTCACTATGTTGGATGCACAGCCATTTACAGATGTAAACTCAGTTTGAG	Omy01	15082058	NC_035077.1	15082058
BCWD10F12048	A/T	TGCAGGCTCATCCTGACATGACCCTCCAGTATGACAATGCTGCTCATTCTGTGC[A/T]TGATTTCCTGCAAGACAGGAATGTCAGTGTTCTG	Omy01	15241587	NC_035077.1	15241587
BCWD10F07895	G/T	TGCAGGCAAAACTTCTTAAGGGACAAGAAGGAAGTTGAAGTT[G/T]GGGGTGGGCTAGGAAGATAAAGAGTTGGGGGTGTGCTAGGAAGATA	Omy01	15347698	NC_035077.1	15347698
BCWD10F03753	A/G	TGCAGGACCTTTCTTGAAGACCCCAGACA[A/G]CACTCAGCCAATGAGCTACAACAGTTGAACTCCTCTAAGTCAGATTCATCAGCTGTAGA	Omy01	15347766	NC_035077.1	15347766
BCWD10F00956	A/T	TGCAGGAAGAGAAAGATGCTGCTCTAGCTGAGGCAGAAATAC[A/T]GGAGGCACCTCTACAGGAAGTAGATCATGGTTTGGCCGACAGGTTC	Omy01	15405099	NC_035077.1	15405099
BCWD10F00047	A/G	TGCAGGAAAAATGGACATCATAC[A/G]GGTCAAAAGTCAAGCTAGAAAACAACGTCACCATCCCTCCATTCTGGGTGTTCGCCAACTTCATC	Omy01	15405876	NC_035077.1	15405876
BCWD10F22938	G/T	TGCAGGTGCAGTGTCCATGGTAGGTTGGGGTTAAAGGGCAAAGGACCAGCTCTGGACTGCT[G/T]CCACCCAGAACCTGTTATCTCACTCAA	Omy01	15509943	NC_035077.1	15509943
BCWD10F13876	A/G	TGCAGGGAACCAGTGTATCGTCCGTAAGTACTAATAAGTTATATAACATTATATCAATTTGTTGATGAC[A/G]AAATAACTTGAGTCATTGT	Omy01	16142420	NC_035077.1	16142420
BCWD10F15428	A/T	TGCAGGGCACAGTAGCAGCTGTGGAGGTTGTCCAGACGGGGGGAGTAGATGAACTCTTCAAACACACC[A/T]CCAATTGCCTATGCAGCAGA	Omy01	16673065	NC_035077.1	16673065
BCWD10F07387	A/G	TGCAGGATGGCCTGATGCTGGACCAGGATATGTACAGCGCTCTGGTCAAGACACTGCAGAGAGACTGTCTGGTGAGGAAAACAA[A/G]CCAG	Omy01	17074005	NC_035077.1	17074005
BCWD10F03176	A/C	TGCAGGACAGGTACAGGATGGCAACAACTGCCCGAGTTAAACCAAGAACGGACAATCCCT[A/C]AATCAGTGCTCAGACTGTCCGCAATAAG	Omy01	17121704	NC_035077.1	17121704
BCWD10F25394	A/C	TGCAGGTTTCTGTAACGTTGCACAACATTGAACAATGGCCTGGTGTCATATGTCACAGCAAGGCCATA[A/C]GTGCAGCCTGCTGAGTCTTT	Omy01	17162487	NC_035077.1	17162487
BCWD10F20310	C/T	TGCAGGTAGAAACGTAATATAGCCGACTA[C/T]ATTCCTTCTGCGCCCTGCTTCTAGTCATGAAGAAAACTGTCTGTTCTACACAATGCATT	Omy01	17162581	NC_035077.1	17162581
BCWD10F21754	C/T	TGCAGGTCCGCTGAGTATATGGTCTAATGCCTCCAGCCGAGCCCATTTTGTTCTGCTCTGCCCCATGCTCACTTATTCACACAA[C/T]GAGA	Omy01	17270018	NC_035077.1	17270018
BCWD10F09075	C/T	TGCAGGCATCGAAGGCAATTGTACTCTGCTGGGAAGAAATTGTGAAGTGGCTACAGATTTGTAAGAGAACGGTCATTTGATTT[C/T]TTCAT	Omy01	17296715	NC_035077.1	17296715
BCWD10F23622	A/C	TGCAGGTGGTTTGATTAAAACATTATCATAATAATATTTA[A/C]ATTTTTTGTATTTCTTGTCAGGGAAAAAAACTCAATATACTTTGAAAT	Omy01	17364697	NC_035077.1	17364697
BCWD10F17698	A/G	TGCAGGGGTACGCAACTACGGCTACAGACACAAA[A/G]AGGATGAGCGCTACGATGCTTTCTGTTTCACCTCCAACCTCAATGGTGAGTGTG	Omy01	17372120	NC_035077.1	17372120
BCWD10F06163	A/T	TGCAGGAGGTTTTCAAACTGAGCACAAAACAAGCCAATAACCATACACAGAA[A/T]GAACCGACAACATGAAATGCATATTGGAGAAATGTT	Omy01	17490365	NC_035077.1	17490365
BCWD10F21122	A/G	TGCAGGTCAAGATGATTGCCATCCAAAATCAATCCACCAGAGTGCACATCTAC[A/G]CTTAGTGGCCAGTGTATTAGGTACACAACCCTGTT	Omy01	18194200	NC_035077.1	18194200
BCWD10F12747	A/G	TGCAGGCTGAGGACAGCCTGAGATTCACACAGGAGTCTCTGAGGCTAGAGGGAACCGGGAGCAGACATGAC[A/G]TACCCTCTAACTACATG	Omy01	18201246	NC_035077.1	18201246
BCWD10F09397	G/T	TGCAGGCCACAGGGTGGGCAGGCTTGTCT[G/T]CCAGGCCACCGCATCACAACTGATTCTAGTAATCAACTAATCATAGTGGTATAGTTGGA	Omy01	18345351	NC_035077.1	18345351
BCWD10F21666	C/G	TGCAGGTCCCAAGGAGTAAGAGAATAATATTCCTTGAAATCAG[C/G]ACTTCTATTGTGTCAGCCTCCAACTCTCTGAACTGTTTGTTATGT	Omy01	18374901	NC_035077.1	18374901
BCWD10F19384	A/C	TGCAGGGTTGACTGCAACAGAAACTCATGTAACCAATTACAGCTGTTCTTTAAAGA[A/C]GCTGGAAAAGTGAAAAGCAGACCAAATGAATT	Omy01	18387368	NC_035077.1	18387368
BCWD10F19383	C/G	TGCAGGGTTGACTGCAACAGAAACTCATGTAACCAATTACAGCTGTTCTTTAAAGAA[C/G]CTGGAAAAGTGAAAAGCAGACCAAATGAATT	Omy01	18387369	NC_035077.1	18387369
BCWD10F14345	A/T	TGCAGGGACGAGCAGACAGAATATGGATGGAGAGAGGAAT[A/T]TATATGGACACAAGTTTGTCTAAAGTGGATCCTGAAATAATGAGCAGA	Omy01	18749130	NC_035077.1	18749130
BCWD10F01510	A/C	TGCAGGAAGGGTACCACATGAGGGAGAAGTATGT[A/C]TTTCCTGTAAAGCACAGCATTGAGTGACAACAAGCTCAGTCCAATGACAGCAAG	Omy01	18972754	NC_035077.1	18972754
BCWD10F05192	A/G	TGCAGGAGCCACCAACATTGATATTAAACAGGTCAGCTACTCTGGGAAGTCGGA[A/G]GATGACAACTACCTCGGTGAGTTTGTGTGTGTGT	Omy01	19083001	NC_035077.1	19083001
BCWD10F24999	A/G	TGCAGGTTGCTTTTC[A/G]GACTCTTGACAGATAAAAGGAAAAACACACCATCATAAAGGATGCCTTATGCCGTCATGTGAGCTTTAGGCAG	Omy01	19143289	NC_035077.1	19143289
BCWD10F17047	A/G	TGCAGGGGCATTGTTCACAGTATCTGAAAGCATGAACTGCCCCTAGCTCCAGAGTTGGAAGGGCAGCAGGGGAAAGGGGT[A/G]GCTAGGGA	Omy01	19241781	NC_035077.1	19241781
BCWD10F17048	G/T	TGCAGGGGCATTGTTCACAGTATCTGAAAGCATGAACTGCCCCTAGCTCCAGAGTTGGAAGGGCAGCAGGGGAAA[G/T]GGGTGGCTAGGGA	Omy01	19241786	NC_035077.1	19241786
BCWD10F25421	A/G	TGCAGGTTTGATAGTGTTCCTGGGCATGATGGTTGGGGCGTTCATCTGGGGAGGCATGGCAGACAA[A/G]CTGGGCCGCCGGAAGTGTCTGA	Omy01	19367773	NC_035077.1	19367773
BCWD10F04786	G/T	TGCAGGAGAGAGAGAAAGGCAA[G/T]ACACAGTCAGTAGCCAGTACAGGTACAGTTCACTAGCAGACATGTATCTAGTGATTTGAACTCAGT	Omy01	19367858	NC_035077.1	19367858
BCWD10F05349	A/C	TGCAGGAGCTCTAATGTGCTTAACAATAATGAGATTCATCCCCCTGTAATTCTTTAGCTTC[A/C]GCATTTTATTTCACTAGGCAAGACAGT	Omy01	19409672	NC_035077.1	19409672
BCWD10F19442	G/T	TGCAGGGTTGTCTTTTGTCTCATT[G/T]TTTAGTTCTCTTTTTCCTCTTTGTTTCTTTCTGATTCAACACCTGTTGTCCATATTGGGCTTTC	Omy01	19477486	NC_035077.1	19477486
BCWD10F17124	C/T	TGCAGGGG[C/T]GCGGAAATTGACTTGAGGGTTTTAAAACAGTTACAGTGTATAATGGCAGTGATAGGGGAGAACTGAGGACGGATCAACAA	Omy01	19520301	NC_035077.1	19520301
BCWD10F10354	C/T	TGCAGGCCTCCACTCTCCATCCAAAAACAAACTCCGCCCTGAGAGCACACTCCTAGAGACTG[C/T]CAGTGTGCCCATCTACCAACGGCTCA	Omy01	19529452	NC_035077.1	19529452
BCWD10F04633	C/T	TGCAGGAGACACAGACATGAACCAACGCAGGTGAGTCCTC[C/T]TAACCCCACACACTGACCTCTAACTCAACACACTCACTACCCTATAGT	Omy01	19549007	NC_035077.1	19549007
BCWD10F05553	A/G	TGCAGGAGGACAGTAACAATGGTTATAAACACATGAAGTTGTATTGACATGCATACTAATGGCCAGTTTTTGTATGTCAGT[A/G]TGCTTTT	Omy01	19572759	NC_035077.1	19572759
BCWD10F03097	A/G	TGCAGGACAGGCTGTTCGTCTATTAGTCAAACCAAAGCAAACCTTTCCTCTGGAC[A/G]AAACCCCATATTTCCCTATGTCCCCTGCAGTCT	Omy01	19576233	NC_035077.1	19576233
BCWD10F03098	G/T	TGCAGGACAGGCTGTTCGTCTATTAGTCAAACCAAAGCAAACCTTTCCTCTGGACGAAACCCCATATTTCCCTAT[G/T]TCCCCTGCAGTCT	Omy01	19576253	NC_035077.1	19576253
BCWD10F05269	C/T	TGCAGGAG[C/T]GAGTCACTAAAAATCTGACCCAGGAGAATGCAGCCAAGTAGTGAAAATATAGGTGGAAGAATATATTGGCAGAATATAAT	Omy01	19802058	NC_035077.1	19802058
BCWD10F24547	C/T	TGCAGGTTCAGGCTGAGATGTGGCATGAAAGATGTTTAATACATTTCTAGTTTTCAACCAAACTGCAAGCTTAAAATCTCTCTTCC[C/T]TG	Omy01	20008563	NC_035077.1	20008563
BCWD10F19443	A/G	TGCAGGGTTGTGGCTGTTCTACTACACT[A/G]CATGTAGAAATGATGAGGAAATAGACAGGAACTGGTTTCATCTTTGGAAATGATCACATA	Omy01	20047945	NC_035077.1	20047945
BCWD10F21860	A/T	TGCAGGTCCTGATCTTTTT[A/T]AATCTGGAAGCTGATTTCATAGCTGAACCACTTAAATCTCTGTTCAATCTAACCCTGGAATGTAATGAA	Omy01	20264926	NC_035077.1	20264926
BCWD10F10472	A/T	TGCAGGCCTGCCTGGACTTTGTCCTGAGTAGTT[A/T]ATATTTCTATATACTGTACCTTTCTCGCTTTCCATCCCTCTCTCTCTCGTCATCC	Omy01	20420289	NC_035077.1	20420289
BCWD10F00522	A/C	TGCAGGAAATGTGGAGTGAAAAGTCTCAGCTGAGGAGTGGAACG[A/C]GAAGTGTGGTCCAACTGGAGCTTTCTGTGGGTGTGTGAGTGGGA	Omy01	20481669	NC_035077.1	20481669
BCWD10F08632	A/T	TGCAGGCAGAGGCTCATGCAGTGGATAATCCCAAGAATGCATCCACCTCAGATTATTATT[A/T]TTTTTTTATCAGTAATGCAAGCAAGATA	Omy01	20481770	NC_035077.1	20481770
BCWD10F21220	C/G	TGCAGGTCACCTGTGGAGAGCAGCAGCCCGGGACTGGTGGCTGCGAC[C/G]GGACTGGAGCGCTGGACACCCTGTCTCCCGCCACTAACATC	Omy01	20573403	NC_035077.1	20573403
BCWD10F17936	C/T	TGCAGGGGTTTTATCTACTACAACGA[C/T]GTGCACAGCTTCAGTCTGGACTCCTTCACCTTTAGTCGCCTCTTCCCCTCTGGTACCCCCCT	Omy01	20634222	NC_035077.1	20634222
BCWD10F00128	A/G	TGCAGGAAAATAAATTGACTAACAGAAGTGTAATCTAGTAATCTAGAGTTCATACCGTCAGATTATCATACATTTTCCATATTTC[A/G]ATA	Omy01	20634330	NC_035077.1	20634330
BCWD10F13722	C/T	TGCAGGGAAACACCATTGGGAGTTGCTACAGGGCCTTTTGGAAGGGCTCGGTTCCTTGGTTACAGGCTGTTA[C/T]GGAGCAAATCAGGGAG	Omy01	20690921	NC_035077.1	20690921
BCWD10F01958	C/T	TGCAGGAAGGTGAGGTTCCGGAGGTCCCTC[C/T]GCCCCCTCTGGACATCGAGGGGTCCCCGGCGTACACAGTACATTCCATTCTGTACTCT	Omy01	20691674	NC_035077.1	20691674
BCWD10F01821	A/T	TGCAGGAAGGGTACCAGGAAGGGAGGAGGATGTCTTCCT[A/T]GTAACGCTCCGCATTGAGATTGCCTGCAATGAAAACAAGCTCAGTCCGA	Omy01	20712467	NC_035077.1	20712467
BCWD10F09019	C/T	TGCAGG[C/T]ATAGCAGGGGAGACACAGCTCGGGTTACAACACTGCACATACAGTTGCTTAAGCCTTACAGCACACAACAGTTCATTACAAG	Omy01	20932839	NC_035077.1	20932839
BCWD10F03730	A/G	TGCAGGACCTGGTGGACTGGCGGAAGCCCCTGGCCTGGCAGGTGGGCAACCT[A/G]GGAGAGAAATACGAGACCTGGGTGCACCAGCCTGTG	Omy01	20932894	NC_035077.1	20932894
BCWD10F02427	A/G	TGCAGGAATGGTGCAAACGCCACAACATTTCTATTCCGAGGCAGGCTTTCTTTTCGAGGCGTGGCTGGCTTTTAGTCCAACACT[A/G]GCTT	Omy01	21167725	NC_035077.1	21167725
BCWD10F23343	A/C	TGCAGGTGGCGACAGAGAGAAGGTTCATGACGTCGCCACAAT[A/C]ATTTCATGATACAACATTATGGGATTACAGATTAATTATATAAAGT	Omy01	21193715	NC_035077.1	21193715
BCWD10F17821	A/G	TGCAGGGGTGCTG[A/G]GACATGCTGGTGTCCCCCTCACCGCCCTCTAACTCCCCTGAGACCCCCCTCTCCCTCAGCCAGGTCACCTCAGCC	Omy01	21274893	NC_035077.1	21274893
BCWD10F14393	C/T	TGCAGGGACTACTGTCTCGCTCCTGGCTGGTCCAGGGAGACGTCACGGTTACT[C/T]TGAAGTTATGTGGAGTCCTGGAGCGCCATTTTGAG	Omy01	21287612	NC_035077.1	21287612
BCWD10F03551	A/G	TGCAGGACCCCACTCTGGACCTGCGCATCATCCACCTGGTGAGAGACCCGCGGGCCGTGGC[A/G]CGCTCCAGGGAGCAGTCAGCCAAAGCC	Omy01	21453387	NC_035077.1	21453387
BCWD10F05193	C/G	TGCAGGAGCCAC[C/G]TCATTGGGAGAGAGCTCCTCACGCTCACAGCAGGAGAAGGAGGACCAGCTGTCTCGCAGGTACCCTAACAATGCAG	Omy01	21526487	NC_035077.1	21526487
BCWD10F14486	A/T	TGCAGGGAGAAGAGAATTGTAAACA[A/T]CAAAACAAGGTAATTTCTCTTCCCGTGGTAGACAGAGAGGATGGATGAGTCCATTAGATGGAT	Omy01	21632612	NC_035077.1	21632612
BCWD10F18399	A/G	TGCAGGGTCTGAATGAGCAGC[A/G]TCAGCGCAGCCAGCTGTGATTCATGGTGCTGGTGGCTGATGAGCAGCGTATCCCAGCCCACTGCGCT	Omy01	21648889	NC_035077.1	21648889
BCWD10F05518	C/T	TGCAGGAGGAAGTCTGCTTGCTC[C/T]GCCCAACAGTAGACCTGAGACATAGAGCAACAGATAATATGACATTAAAAGTGATACTTGAAGTA	Omy01	21648930	NC_035077.1	21648930
BCWD10F23179	A/C	TGCAGGTGGAAATGAGAAACACAATGATACTTGCACAGCATTAAGAGA[A/C]AGAATAAAACAAATAATATAAAAAAATATGTGAGAGAGGT	Omy01	21702552	NC_035077.1	21702552
BCWD10F13602	A/G	TGCAGGCTTTCTCTGATCTAAGGATTTCAGGGATTTATGTACCACCTGCACTGAGAATGGCAAAA[A/G]GCAATGTAATCAAATTAAAGAAA	Omy01	21785167	NC_035077.1	21785167
BCWD10F12209	C/T	TGCAGG[C/T]TCATCCTTACATGACCCTCCAGCATGACAATGCCACCAGCCATATTGCTCATTATGTGTGCCATGGCCAGTGAAGAGCCCGG	Omy01	22278352	NC_035077.1	22278352
BCWD10F07008	C/G	TGCAGGATCTA[C/G]TTTGTCTAATCTTGATCATTGTTCAGTCGTTTAGTTGAGTGCTGCAAGGAAAGGCCTAGTTTAGATGCAGCTGGCCC	Omy01	22319318	NC_035077.1	22319318
BCWD10F07009	A/C	TGCAGGATCTAGTTTGTCTAATCTTGAT[A/C]ATTGTTCAGTCGTTTAGTTGAGTGCTGCAAGGAAAGGCCTAGTTTAGATGCAGCTGGCCC	Omy01	22319335	NC_035077.1	22319335
BCWD10F22467	A/G	TGCAGGTGAA[A/G]GGACAATGGGTCTAGTTGTCCTCGGGTCAATTTGGAACGGGTCGCTATGTTAAAAAAAATGTATTTATGTATATCGGG	Omy01	22399175	NC_035077.1	22399175
BCWD10F12016	C/G	TGCAGGCTCATCCTGACATGACCCTCCAGCATGACTATGCCACCAGCCATACTGCTCGTTTTGTACATGTTCTGCCAT[C/G]GCCAACGAAG	Omy01	22427693	NC_035077.1	22427693
BCWD10F12017	C/T	TGCAGGCTCATCCTGACATGACCCTCCAGCATGACTATGCCACCAGCCATACTGCT[C/T]GTTTTGTACATGTTCTGCCATGGCCAACGAAG	Omy01	22427715	NC_035077.1	22427715
BCWD10F03692	A/G	TGCAGGACCTGAATGGCACTCTGAAGAGTCT[A/G]CTGTCTGAGTGGTTCTCTGTGGGTCTGCTGCGTCTGGAGAGGATCACCTGGCAGTCC	Omy01	22500448	NC_035077.1	22500448
BCWD10F07596	A/G	TGCAGG[A/G]TTAAAACCTGTTGAGGCTAGGGGGCAGCATTTTCACTTTTGGATGAAAGGCGTGCCCAGAGTAAACGGCCTTCTACTCTTTC	Omy01	22600861	NC_035077.1	22600861
BCWD10F18867	G/T	TGCAGGGTTAAAACCTGTTGA[G/T]GCTAGGGGGCAGCATTTTCACTTTTGGATGAAAGGCGTGCCCAGAGTAAACGGCCTTCTACTCTTTC	Omy01	22600876	NC_035077.1	22600876
BCWD10F02452	A/T	TGCAGG[A/T]ATGTGATCATTGCAGTCATTTAAAATGTTATACTGAAGAAAAACATTGGTTGAAATGCTGCTACATATTCAGCCATTTGAAA	Omy01	22673678	NC_035077.1	22673678
BCWD10F10365	C/T	TGCAGGCCTCCCCCTCCCACACACACACACCAAAACCTGTCTGGCAGTGAAATGCCAATCTACCTAA[C/T]CTTGACTATCCTGAGTGCACT	Omy01	22673748	NC_035077.1	22673748
BCWD10F22903	A/C	TGCAGGTGC[A/C]CGGCCCGCCACAAGGAATCGCTGCACCACTCGAGAGGCCCTAACTTTTTTTTAAGTGTGTGGACCACATTGACAAATGG	Omy01	22776667	NC_035077.1	22776667
BCWD10F11752	A/T	TGCAGGCTCATCCCGACATGACCCTACGGCATCACAATGCCACCAGCTATACTGTTCGTTCTGTGTGTGATTTCTGC[A/T]AGACAGGAATG	Omy01	22784690	NC_035077.1	22784690
BCWD10F05458	C/T	TGCAGGAGGAACCGCCCCTGCAATGCAGAGGAGGAGC[C/T]GTGACACACTTGATGGTATTTGCAACTGCACTTCAAGAAATGTTAAAAGTT	Omy01	22980014	NC_035077.1	22980014
BCWD10F13500	C/T	TGCAGGCTTGTCCCACTGCTCACGTGCAAGGCCTTAGAGGTGCACACAGCAATGGATGAGGGGTTGTCCAA[C/T]GTCTATAAAGACTTGAA	Omy01	23065374	NC_035077.1	23065374
BCWD10F14363	A/C	TGCAGGGACGGAAAAGTCCTTGGCAGACAGATTCGCAAAAACGACTTCCTCTATCTGTTAAAGT[A/C]ACTCAAAAGTAGTGACAGGCAGCA	Omy01	23142681	NC_035077.1	23142681
BCWD10F18648	A/C	TGCAGGGTGGAGAGTAA[A/C]TGATTAATTCTGACAGCGCACATTTTAACATGTTAAAAAGGATAAATAAGGAGGCACGCAGCTCTAGCTTC	Omy01	23280565	NC_035077.1	23280565
BCWD10F16157	C/T	TGCAGGG[C/T]GGAGAGTAACTGATTAATTCTGACAGCGCACATTTTAACATGTTAAAAAGGATAAATAAGGAGGCACGCAGCTCTAGCTTC	Omy01	23280575	NC_035077.1	23280575
BCWD10F03973	A/G	TGCAGGACGTGTGCAGTGCTCGTTCGTTTGGGGCCAGAGAGGAG[A/G]GGGGGAATTTTCAGTGATTCAAAAATGAGAAATGAGCTAGTTTG	Omy01	23286688	NC_035077.1	23286688
BCWD10F12503	C/T	TGCAGGCTCTCCTTCACTGCAGCCAATGTGAGTAAAA[C/T]ATTTAAACGCGTTAACCCTCGCAGGGCTGCCGGTCAAGACGGCATCCCTAG	Omy01	23307925	NC_035077.1	23307925
BCWD10F07995	C/T	TGCAGGCAACAGCACACAACAACC[C/T]CGTACACGCACACAACTCTCCACACAGCTCCCAAGCTAAAACAAGTGAAGCTCGGAGCACTACC	Omy01	23451939	NC_035077.1	23451939
BCWD10F08236	A/G	TGCAGGCACAGAGCCGATTAGAGGGCTAGTGAATAATTCAGCAGGCTACGGAGCGGTGC[A/G]GAGCTGCTTAAGTTAGAGCCAGCCACTAC	Omy01	23586927	NC_035077.1	23586927
BCWD10F13709	A/G	TGCAGGGAAAATCTACAGGAATTTTGTGGTCACTTTCCTGAGAGGGAGAACAGTGTACTTTCAG[A/G]CTTTGTTCAGATTGGTAACCAATT	Omy01	23729612	NC_035077.1	23729612
BCWD10F01316	G/T	TGCAGGAAG[G/T]GCACAGTGTTGAGATTGCCTGCAATGACAACAAGCTCAGTCTGATGATGCTGTGACACACCACCCCAGACCATGAAGGA	Omy01	23743269	NC_035077.1	23743269
BCWD10F08600	A/G	TGCAGGCAGAGCCCTCCTGCAGAAAC[A/G]TTGCTTCTGATCTTCCACATGGGTTTCTCCCTCTTCAAAGAAAGCCTTTACTCAGGTTCCGT	Omy01	23789831	NC_035077.1	23789831
BCWD10F13863	A/G	TGCAGGGAACATCAGGGGACTACTGCCCACACAATTAAATCAGCCTGCCTGAGGCTTGTCT[A/G]TCCCAAACCTGCCTACCCATTGATTTA	Omy01	23790416	NC_035077.1	23790416
BCWD10F09502	C/G	TGCAGGCCAGAGGCAGGGTCTCCCTGCAGACTATTGCCCAGCTTGTCCACCTCATCCAGCAAGAA[C/G]ACAGGGTTGTTGACTCCCACCGT	Omy01	23890338	NC_035077.1	23890338
BCWD10F10442	A/G	TGCAGGCCTGAGCTGTCGGTCAACAGGGCAGGCTCCAACATGAAACCAGCATAGCGGTTGCTGCAGTAACCATGGAAAC[A/G]TGGATGGAA	Omy01	24139275	NC_035077.1	24139275
BCWD10F18575	G/T	TGCAGGGTGCAGCAGTGCTGTCCAGGAAGTGCTAGGGGGAGGACAGGCA[G/T]AGTTCCACCTCTGGGAGGTGAGCAGAGAGCCTGGTATGG	Omy01	24539364	NC_035077.1	24539364
BCWD10F18574	C/T	TGCAGGGTGCAGCAGTGCTGTCCAGGAAGTGCTAGGGGGAGGACAGGCAGAGTTCCACCTCTGGGAGGTGAGCAGAGAGCCTGG[C/T]ATGG	Omy01	24539399	NC_035077.1	24539399
BCWD10F01345	A/G	TGCAGGAAGGGGCGTATCACATGAGATGTCTCACC[A/G]TCTTAAGTCCCCACAGACTTACGGTTTTAGGCATATTATGCAACGATTTTCCC	Omy01	24559276	NC_035077.1	24559276
BCWD10F09785	A/G	TGCAGGCCCAGGCATGGATCAAAGCTGAATAAATATTGTACTGCTGTTTTGAGTTAGAAATGTAAC[A/G]CTTTAAAGTACTTAAGCATCGA	Omy01	24882868	NC_035077.1	24882868
BCWD10F02045	A/C	TGCAGGAAGTCTTGGGGATTTCCTTGTCACACAACAGGCAAGAACTGTTTCTTTATTTTCCAAAACATTGTATGG[A/C]ATTAAAATGTGCA	Omy01	24993522	NC_035077.1	24993522
BCWD10F00114	G/T	TGCAGGAAAAGTAAAGTGGTGGTGGGGGCCACTTCTCTCATGATCATATTTTTACAGTAAAATT[G/T]GTCTAGTAATCAAGTTTATTTTTT	Omy01	24993658	NC_035077.1	24993658
BCWD10F02185	C/T	TGCAGGAATACCTTTCAATGAGAAAGAATGGATGG[C/T]TACTCTTGCCTGCACGGTTTAACTGAACCACATTTCAAAACTGATTTCAATAA	Omy01	25070973	NC_035077.1	25070973
BCWD10F16478	A/T	TGCAGGGCTGTATGTTGGAGCCTAGCATGAGATATCACTCCCTATGTGTCTGACAGATCAGTCAGAT[A/T]ATCAGCTTATTACTAGATGAC	Omy01	25071072	NC_035077.1	25071072
BCWD10F05745	A/G	TGCAGGAGGCAGAGGAAGACATTCTGAGATCACTGGTAAGACACA[A/G]GCATTTTACTGCGATATGAAAATGTCCTCAAGATACTATAAAA	Omy01	25264760	NC_035077.1	25264760
BCWD10F18003	A/G	TGCAGGGTAATGCTTCTGGGCCCACCGTCAGAGAGTGGGACGCATCACGCCCCTTTAAATGTGGAAGTCCTGTAAGCGAAAC[A/G]CTTCCC	Omy01	25282375	NC_035077.1	25282375
BCWD10F22095	G/T	TGCAGGTCTATCTGTAATGAGCTGACATCCCACTTTGAACTGCAAG[G/T]GAATATGAAATACACTGTAGTGTACGCTCTTAGAAAAAAAGG	Omy01	25339151	NC_035077.1	25339151
BCWD10F05968	A/G	TGCAGGAGGGGGACATTTGGCCAAACACCACCTCAGAGGTCAACATAATTTTCAAACCACAGGAGGCAAAGATTTATCAACAGAC[A/G]GTC	Omy01	25354684	NC_035077.1	25354684
BCWD10F19685	A/T	TGCAGGTAACACAAAGGCAACAGAGGAGGCAACTTTAAACAATGTGCATCTTACAGTAGCAACACGATTAC[A/T]GAAATCCTGCTGGAGGA	Omy01	25354837	NC_035077.1	25354837
BCWD10F22810	C/T	TGCAGGTGATGAAAAGTGCTGCACAAAAGTA[C/T]GTGTTTTAAATCTTGGCTCCTCACAGGCCAGCGCAGTGGGAGGAAGCGGCCTCTTGG	Omy01	25605760	NC_035077.1	25605760
BCWD10F08530	G/T	TGCAGGCAGAATAGGGCTGGAGCTACAGAGGGAGGTTGGAATGTGCCTTTGATCTGCAGGCTGTCTGGT[G/T]CTAACCTAACCTTCAGCTG	Omy01	25645387	NC_035077.1	25645387
BCWD10F17309	G/T	TGCAGGGGGAGACAGAGAG[G/T]AGACAGGTATATTAGAAACAACACAAATTTAAAATGTCAAGTTTTATTAGTTGTATATATAGGATAGAC	Omy01	25695767	NC_035077.1	25695767
BCWD10F12508	A/C	TGCAGGCTCTCTCAAGCACCCCTTTATTCCTCCATACAAATGAAGGTATGGGACTGGCTTTCATTTTTCAG[A/C]CAATCTGCATGCAATGG	Omy01	25972751	NC_035077.1	25972751
BCWD10F07756	C/T	TGCAGGATTGGGAGCAGGTTGTCGACGTGAGGGTGAGTATCCCATTAATCTGTTGTTTTGACTTTCGTTGTC[C/T]AAGTAACACCTGCACA	Omy01	25973417	NC_035077.1	25973417
BCWD10F22210	G/T	TGCAGGTCTCTGGGCCAGGA[G/T]TCAGCACTAGATCAGGTTACATCAAATGGGAGCTGGGAGGGATCAATTTACTGTCTTGGGGACACTGG	Omy01	26099937	NC_035077.1	26099937
BCWD10F22832	G/T	TGCAGGTGATGGTTGTCAGAGAGAGGGAGCTCTCTATAGTAAATTATCTCATGATCAAAAAGTATTTTGCAAAA[G/T]AAATCAGTTTGACT	Omy01	26479261	NC_035077.1	26479261
BCWD10F15409	A/G	TGCAGGGCACAATTACCGTAGAC[A/G]GCGTATGGTTCTTAGCCAAGTTGAATCCCTTGTAGAGTTGCTTCTCTCTTCAGCCTTGCTGTAGA	Omy01	26633677	NC_035077.1	26633677
BCWD10F15410	C/T	TGCAGGGCACAATTA[C/T]CGTAGACGGCGTATGGTTCTTAGCCAAGTTGAATCCCTTGTAGAGTTGCTTCTCTCTTCAGCCTTGCTGTAGA	Omy01	26633685	NC_035077.1	26633685
BCWD10F20540	G/T	TGCAGGTAGGACTAGCAAGAAGAGCTCAGCTCAGCGCATTATGGCAAAA[G/T]ATGTATTATGTCCATGTGATAATACAGTGGACTAATTAT	Omy01	26977482	NC_035077.1	26977482
BCWD10F04731	C/T	TGCAGGAGACTGGTTAGTTTGGCCCAGCACTTGAAAACTCCCCCTGAAATTC[C/T]TGAACCAGACTTGTGTCCTCAGGCTAATGCACAAAG	Omy01	27117986	NC_035077.1	27117986
BCWD10F04730	A/C	TGCAGGAGACTGGTTAGTTTGGCCCAGCA[A/C]TTGAAAACTCCCCCTGAAATTCCTGAACCAGACTTGTGTCCTCAGGCTAATGCACAAAG	Omy01	27118009	NC_035077.1	27118009
BCWD10F01800	C/T	TGCAGGAAGGGTACCA[C/T]GAGGGAGGAGGATGTTTTCCCTGTAAGATTTTCCCTGTAAGCGTTGAGATTGCCTGCAATGACAACAAGCTC	Omy01	27209847	NC_035077.1	27209847
BCWD10F01799	A/G	TGCAGGAAGGGTACCACGAGGGAGGAGGATGTTTTCCCTGTAAGATTTTCCCTGTAAGC[A/G]TTGAGATTGCCTGCAATGACAACAAGCTC	Omy01	27209890	NC_035077.1	27209890
BCWD10F07559	A/G	TGCAGGATGTTAGCTTGTTTTCATTGAGTAGGGAAACAGCTGTGGGCAAGGTTCTGACAGATGGGT[A/G]TGACTTGGTGGTGGCAAGGACC	Omy01	27372151	NC_035077.1	27372151
BCWD10F25467	C/T	TGCAGGTTTGTCACAACCTATAATGGCAATGTCACAAGGT[C/T]CCCCTCATGGGACTCTGATCATTAATGGCTTATCACTATGCATTTTGC	Omy01	27387148	NC_035077.1	27387148
BCWD10F21723	C/T	TGCAGGTCCCTCCATGACAGAGGGATTACTCAGTCTCATCATAGCAAATGTAGCACAAA[C/T]ACTGTACAGTACATCATGAGGTGGTTGTC	Omy01	27387244	NC_035077.1	27387244
BCWD10F17647	A/T	TGCAGGGGGTTAGACTAGCATGCAGCTCCACTGGCCCTCAGACACACAGCAGACTAGACTGAGGATGTGAACCA[A/T]TCCTCCACTTAATG	Omy01	27673997	NC_035077.1	27673997
BCWD10F07909	A/C	TGCAGGCAAAATCAGGTGTTATCTGTCTGACTGGGGAGA[A/C]CGCCATCAATCTCTCCTGGCCCTTCTCCTTCCCGGATTCAAATCAGCAC	Omy01	27674107	NC_035077.1	27674107
BCWD10F07329	C/T	TGCAGGATGCTCCTGCATGTCATCTCTAGCCAA[C/T]ACTATCAGCTACCCTGATCAGAGACCTGTGCCTAATCAATGATGAATCCATGTGC	Omy01	27733055	NC_035077.1	27733055
BCWD10F20473	C/T	TGCAGGTAG[C/T]CTACTGGTGCAGTAGCAGCTTGTGATCCAATTCCCGAGAGGAGGAAGCAGCAGAAGCAGTGAGACACATTTAGGTCTGT	Omy01	27802243	NC_035077.1	27802243
BCWD10F06868	A/G	TGCAGGATCATCAGGGAGAGGGTTCCGGAAGCCCAGACTGGCCAAGGTGAGAGGTACCTCAAAATG[A/G]GGCGAACTACTGGTAATGGGGC	Omy01	27917874	NC_035077.1	27917874
BCWD10F06863	C/T	TGCAGGATCATCAGAACATCTTAATACTACCTGTCACTCAAAGTCCATGG[C/T]ACATTGACCACACTGACTAACTACACTGTCAGTCTGTC	Omy01	28029522	NC_035077.1	28029522
BCWD10F09882	C/T	TGCAGGCCCCAGCAGGCTCACAGACCCCACCGCTGGAGAGACG[C/T]TCCCCTCTGCTGAGCCGTAGGAAGGCAACTCTGGAGGTGCCTAAA	Omy01	28351573	NC_035077.1	28351573
BCWD10F18109	A/G	TGCAGGGTATAAGGCTTCACAGGACACAAAGTTGAT[A/G]GAGCTCTAGCCAGATACTTGAATGGCGCAGATAGCCATAGGCCTACAACTTA	Omy01	28491756	NC_035077.1	28491756
BCWD10F24702	C/T	TGCAGGTTCGCC[C/T]TGACTCTGGAGAAGGTATGTGTGGAGACCGTTGAGAGTGGTGTTATGACTAAGGACCTCGCCGGCTGCATTCACGG	Omy01	28725502	NC_035077.1	28725502
BCWD10F05571	C/T	TGCAGGAGGACTCAGTCACACAGCTCCTCCCTTCACTGTATGCACCTCACTCTG[C/T]CCACTCTGGCAGCACTGAAATGGTACTGCTGATC	Omy01	28930048	NC_035077.1	28930048
BCWD10F08668	G/T	TGCAGGCAGCACCTTGTCCTCCCGCATATGACAAACAAACG[G/T]AATGAATCCACCAAAGCCCATTATCAAACTTAATTTGAAAATATTTA	Omy01	28930228	NC_035077.1	28930228
BCWD10F02991	A/G	TGCAGGACAGATACAGGATGGCAATAACAACTGCCC[A/G]AGTTACACCAGGAACGCACAATCCCTCCATGCTCAGATTGTCCGCAATAGGC	Omy01	29066897	NC_035077.1	29066897
BCWD10F01398	A/G	TGCAGGAAGGGTACCACAAGAGGGAGGAGGATGTCTTCCCTGTAACGCACAGCGTTGAGATTGCCTACA[A/G]GCTCTGTCCGATGATGCTG	Omy01	29160522	NC_035077.1	29160522
BCWD10F20502	A/T	TGCAGGTAGCTA[A/T]CCAACCAGGTTCTATAGCTATAACTAGTCAAGCAAATGTGTCTGATATTCAAAGAATAAGATCGTACACAATGTTA	Omy01	29408307	NC_035077.1	29408307
BCWD10F02636	C/T	TGCAGGACAACCTGATTGCATGA[C/T]TGACAGGTGTTTGGAGAAACAGGATGAGTAATTAGTTGTCAAGGAGGGCATCGCCCTCTCGCTAA	Omy01	29584662	NC_035077.1	29584662
BCWD10F13800	A/T	TGCAGGGAAATACATTATAGTTTTGATCTCAAGTT[A/T]ATTAGATAACAGAGTTAAAACACTGAGATATTCAGTCAAACTTAATCACTGTC	Omy01	29811787	NC_035077.1	29811787
BCWD10F20181	C/G	TGCAGGTACGACTGACACTGGTTCTCATTGCCAGTAAACACAGTTCAGGTTATTCTTCTGTGTCTCAGTGAGAAATGTGACCTG[C/G]CTAC	Omy01	30002653	NC_035077.1	30002653
BCWD10F04886	A/G	TGCAGGAGAGGCAGAAGGGCCGCAACCGCCGGACCCACGAACT[A/G]GAGAGAGCCCCCCGCAGCGTCTGACCTCTCACCAACTGAATCCCA	Omy01	30004471	NC_035077.1	30004471
BCWD10F14078	C/G	TGCAGGGAATGGCCTGGG[C/G]ATCCGTGTGGTGGGAGGAAAGGAGATTCCTGGTTGTCATGGTGAGATAGGAGCCTACATCGCTAAGGTTA	Omy01	30207177	NC_035077.1	30207177
BCWD10F19671	C/G	TGCAGGTAACAAACACATGTCTCTGGTTTCCTGCTTCATTCAGACTGTTAATTGTTCTAATAGGCTCGTGTGTGTGTGT[C/G]TGTTTAATA	Omy01	30237304	NC_035077.1	30237304
BCWD10F20203	A/C	TGCAGGTACGTGTGGTGCATCTGTGAAAAAACT[A/C]CTGGGGTTCTGTGCCTGTAGCTTCACCTGCTGTGTTTCTATAACTTTCTCATCTC	Omy01	30399735	NC_035077.1	30399735
BCWD10F01407	C/T	TGCAGGAAGGGTACCACA[C/T]GAGGAACCACATGAGGGAGGAGGATGTATTTTCTGTAAAGCACAGCGTTGAGATTGCCTGCAATGACATC	Omy01	30450377	NC_035077.1	30450377
BCWD10F01742	G/T	TGCAGGAAG[G/T]GTACCACATGAGGGATGAGAATGTCGTCCCTGTAACGCACAGCGTTAAGATTGCCTGCAATGACAAGAAGCTCAGTCCG	Omy01	30456451	NC_035077.1	30456451
BCWD10F15692	A/G	TGCAGGGCATTCGTGCCAGTCCTAGCCCCTCCAGAGGGCAGCCTCTGGGCCAGACAGAGGGTGAGGGGA[A/G]CGATATGGGGGGGTCCAGG	Omy01	30798629	NC_035077.1	30798629
BCWD10F20704	A/T	TGCAGGTATAAAAAAAAGTATCTAAAAACATTATTTGATAAAATAT[A/T]GAATTTGGCCTTTACTGCCATAGCTCATAGAAAATGCATTGA	Omy01	30882155	NC_035077.1	30882155
BCWD10F18513	A/T	TGCAGGGTGAGCAAGTAGAAGGGGCG[A/T]CCATTGGGTTCCATAGGGGGGTCCCAGCTTACTATGATGGCTGTAGAACTGAAGATCTGAGC	Omy01	30973971	NC_035077.1	30973971
BCWD10F16083	C/G	TGCAGGGCCTTGTCGTCAAG[C/G]GGTCGTAGTTTGGCCTGTATGTGGTATCTGGGGCGTGTTTGGGAGGCGGGGTCTGTGGCTCCACTGAA	Omy01	31064326	NC_035077.1	31064326
BCWD10F19691	A/C	TGCAGGTAACACAGACAAACACACAAATATAATACTTTATTTGAT[A/C]ATCTGCAAAACATTGCAGTACAAAGAGGTCAAATCAAACTTTG	Omy01	31064388	NC_035077.1	31064388
BCWD10F16994	G/T	TGCAGGGGCACAGAGGTAGATCTCTCTCCATCCCCCCATCCTCCTCTGATGAGCCTAACTGGATCACTGACTTTGTGCA[G/T]AAAAAGGCA	Omy01	31091692	NC_035077.1	31091692
BCWD10F08928	G/T	TGCAGGCAGTCTGTCTGCCTCCTGTCTCTTCTTCTCCGCATGATCCCTCAGCCAGCTCAGAGCTCCACATATCAGACACAGT[G/T]ATTTGT	Omy01	31091850	NC_035077.1	31091850
BCWD10F06245	C/G	TGCAGGAGTCATGAAGCCCAA[C/G]AACACCCCTTATAACACTTGTTACACTTAAATAGTTAAATAGCCTTTATTATAGTCTCTGGTAGGGC	Omy01	31188529	NC_035077.1	31188529
BCWD10F09624	C/T	TGCAGGCCATCCAACCCCACCTCACACACTACCACCAACTACTGCTGGATCCGCCCAGGGTAAACTTGCACACGCACGCAAACG[C/T]ACAC	Omy01	31266234	NC_035077.1	31266234
BCWD10F07326	A/T	TGCAGGATGCTACTGTTGACACACCTCTCATGTCCCTGAACACACACATCCAACATACCCTCCACCCTGGAACACACACACAGGTA[A/T]GG	Omy01	31266401	NC_035077.1	31266401
BCWD10F07221	A/G	TGCAGGATGAGGAGGACCATGAGGTCATGGACTTCTTG[A/G]AGGAAGATACTTTTGATGAGGAGCTACTTGGTGAAAAAGAGGATGAAGAT	Omy01	31527653	NC_035077.1	31527653
BCWD10F17211	G/T	TGCAGGGGGAAAAAGTGTTGAAAAAAAAGAAGGGAAGCGCTGCTAAGGTACACAATAGTAGGTGTTGGTAGACAGTGTCACGCCCTGG[G/T]	Omy01	31615442	NC_035077.1	31615442
BCWD10F06699	G/T	TGCAGGATATATTACAGCCAGGATACATTAGAATA[G/T]AATACCTTTATTCTCTGCTTAGTCTCTGACTATTTTTAATAATAAAAAAGATC	Omy01	31667448	NC_035077.1	31667448
BCWD10F20864	C/G	TGCAGGTATGAACAGCAGTCTAGATCATCTTT[C/G]TCCATCCCTCTCTCATCTCATTCCTCTCTGCTGTGTCCTGAGGGAGTTTGGATGGT	Omy01	31669055	NC_035077.1	31669055
BCWD10F17461	A/G	TGCAGGGGGCCTGCTGTTCTGAAGGCTAAACACAGAAAGCAGTGATGCAGCTAAC[A/G]CTAACACAGGACTGTCATCTAGTCTGAAGAAGA	Omy01	31838353	NC_035077.1	31838353
BCWD10F07916	A/G	TGCAGGCAAACAGCAGCCAGCTGCTCACAGCAACAGAC[A/G]ACATTACTTTATGTTGTATATATCAGATATTACTACAGCCTCCTTCAGCT	Omy01	31838443	NC_035077.1	31838443
BCWD10F02718	G/T	TGCAGGACAATATGGAGTCAGAACTCTATGGAGTCAGAACAGTCACAATGTGTCATGTCAGCTGTTCTGTACTGG[G/T]GATGCGATCGTTA	Omy01	31848733	NC_035077.1	31848733
BCWD10F05467	G/T	TGCAGGAGGAACCGCCCCTGCAATGCAGAGGTGGAGCCCTGACAATGTGCACAATGAATGAGCACTTGTT[G/T]CCTCTACAATACATTGCT	Omy01	32388515	NC_035077.1	32388515
BCWD10F22880	A/G	TGCAGGTGCAAGTTAAAAAC[A/G]AGCATATTGTATTATCAAACATCAACAAACTTGCTTTGAGAGAAACATTTGCATATTTCACTCAGCCA	Omy01	32395362	NC_035077.1	32395362
BCWD10F20960	C/G	TGCAGGTATTAGGCAGTAAGAGATAGTTCACCTATTA[C/G]TATTGTGTCAATTATACTGCAGGCCCTGGTGTTGGGGGGTGATACAGTTTA	Omy01	32395416	NC_035077.1	32395416
BCWD10F19392	A/G	TGCAGGGTTGCAACCTCTCAGACAGGGTGGTCCTCATCACC[A/G]GGAGCAACTCTGGGATCGGTGAGTTTAGCACTGTGTGTATGCAGTGC	Omy01	32469094	NC_035077.1	32469094
BCWD10F09693	A/G	TGCAGGCCATTTTATATGCAGATGCCCCCTGCCTCAGAGGGAGG[A/G]AACTTCCTGCAATACAAATGAGACAGCCAATGAGCAACAAGAGA	Omy01	32494136	NC_035077.1	32494136
BCWD10F14431	A/T	TGCAGGGACTT[A/T]GTTAGAATGATACCAGGGTATAGGATCAGGGCATTTACGGCCATAATAACCACTGTGAGAATCTGGATCTTGGGTAT	Omy01	32755691	NC_035077.1	32755691
BCWD10F07315	A/G	TGCAGG[A/G]TGCGAACCAGACTGTCGAGTGTGCAGCGGCAGCTCCAGGGGTTGTCATGGAGACGCAGGTAGCGCAGGGCTGGCATGGGGAT	Omy01	32781949	NC_035077.1	32781949
BCWD10F18571	C/G	TGCAGGGTGCAGACAGAGAGGGGGAATTGTGTGCT[C/G]CACTCAGTCAAGGTAAATATGAATATGATTAAAGTCTGTACAGTCAAGTGAAA	Omy01	32813026	NC_035077.1	32813026
BCWD10F09770	A/T	TGCAGGCCCAGCTCAAAGAGGTCAGTAGCCCCAGTTGCAGCTATCTAATTTACTGATTTGC[A/T]TATTTTAGTGAGACTGGAAGCTGTGAT	Omy01	32962820	NC_035077.1	32962820
BCWD10F24726	C/T	TGCAGGTTCTCAATCTGGACACACACACACAAAATTAGGTGAGCTAGACGAAAAACATA[C/T]ACAAAACGCTTACTAAACAGGACGTAGTA	Omy01	32971368	NC_035077.1	32971368
BCWD10F12597	A/G	TGCAGGCTGAAAAGCAGTGGGGATGAGGGATGAGAGGGAGCAGCATGA[A/G]AAGGAATCAAGAGGAGAGGTCGTCATAGCAACAATCAGAG	Omy01	33104139	NC_035077.1	33104139
BCWD10F03152	C/T	TGCAGGACAGGTACAGGATGGCAACAACAACTGCCCGAGTTACA[C/T]CAGGAACACACAAACCCTCCATCAGTGCTCAGTCTGTTCTCAAT	Omy01	33143925	NC_035077.1	33143925
BCWD10F25123	C/G	TGCAGGTTGTATATCTACTCTCCCACCATTACGCCACACACTGAAGTCTACCAGC[C/G]TTATCATTAAACGAGAAAATACCTTCACCACTA	Omy01	33192799	NC_035077.1	33192799
BCWD10F25124	C/T	TGCAGGTTGTATATCTACTCTCCCACCATTACGCCACACACTGAAGTCTACCAGCGTTATCATTAAA[C/T]GAGAAAATACCTTCACCACTA	Omy01	33192811	NC_035077.1	33192811
BCWD10F21691	C/G	TGCAGGTCCCCCAGGGCTACAGCTGCT[C/G]TCTGGGGCCCTCTACCCAGCTGGCATGCCCATGGACTCACCACCTTCCTACTCCCAGGCTG	Omy01	33460719	NC_035077.1	33460719
BCWD10F09030	A/T	TGCAGGC[A/T]TATGATCTGGAAAAGCCCCCACTATCAAACAACCTCCAGCCCTAAAAGAATTCATCAGCACATTGCTTATCAAGGCAGCTG	Omy01	33568139	NC_035077.1	33568139
BCWD10F11220	A/C	TGCAGGCGTGACACAAAACGCAGAAATAAAAATATTATTCATGCCTTA[A/C]CTTTGACAAGCTTCTTTTGTTGGTACACCCATAAACGTCA	Omy01	33578589	NC_035077.1	33578589
BCWD10F19267	C/T	TGCAGGGTTGAAATATGGCTTCTCTCTTTGTTTACGGAGGTGCTATCCTCAGATAATAGCCT[C/T]GTTTGCTTTCGCTGAAAAGCCTTCTT	Omy01	33578696	NC_035077.1	33578696
BCWD10F14137	A/T	TGCAGGGACAATCCCTTGCCTCCCTACATAGTCACAATCACATGTTCCTCTTTAGCTATACTGTTATCCACTTCC[A/T]CCTTTACCAGATC	Omy01	33585363	NC_035077.1	33585363
BCWD10F14138	C/G	TGCAGGGACAATCCCTTGCCTCCCTACATAGTCACAATCA[C/G]ATGTTCCTCTTTAGCTATACTGTTATCCACTTCCTCCTTTACCAGATC	Omy01	33585398	NC_035077.1	33585398
BCWD10F18287	C/T	TGCAGGGTCCAGGAGGTACAGGTAGCAGCATGTGAAGGGGCGTAAGGCTGTTTCAGACAC[C/T]ATGAAGTAGACTAACTGATAAAGACATT	Omy01	33585495	NC_035077.1	33585495
BCWD10F14507	A/G	TGCAGGGAGAATGGAATATTATACAAAAAGCACAGTAATGCT[A/G]TGACTCAGCCCATACATATTAATGGGTGACCAGGGGATTAGGATAG	Omy01	33679821	NC_035077.1	33679821
BCWD10F11056	C/G	TGCAGGCGGACTCGCAATGACTTCACATAAGAATGATCACTACCTGTCAACCCATGTTTATAACATAGATATTACACTGTA[C/G]CACTGTT	Omy01	33684865	NC_035077.1	33684865
BCWD10F11057	C/T	TGCAGGCGGACTCGCAATGACTTCACATAAGAATGATCACTACCTGTCAACCCATGTTTATAACATAGATATTACA[C/T]TGTAGCACTGTT	Omy01	33684870	NC_035077.1	33684870
BCWD10F20885	A/G	TGCAGGTATG[A/G]TATTATTTAAGTGCGACTCACCTTTTGCCAGATGTAGGCCTCGCGCAAGGTGATGATCTCATGCTCGCGGTGCTCCCC	Omy01	33684953	NC_035077.1	33684953
BCWD10F20884	A/G	TGCAGGTATGATATTATTTAAGTGCGACTCACCTTTTGCCAGATGTAGGCCTC[A/G]CGCAAGGTGATGATCTCATGCTCGCGGTGCTCCCC	Omy01	33684996	NC_035077.1	33684996
BCWD10F22535	A/C	TGCAGGTGAAGTGGACGGCCGAAAAAAATCAGCCACCAGAGCCTCCTTAATATAACTGTT[A/C]ATGACGGCAGTCTCTGAACCTGAGAGAG	Omy01	33977374	NC_035077.1	33977374
BCWD10F22534	A/T	TGCAGGTGAAGTGGACGGCCGAAAAAAA[A/T]CAGCCACCAGAGCCTCCTTAATATAACTGTTCATGACGGCAGTCTCTGAACCTGAGAGAG	Omy01	33977406	NC_035077.1	33977406
BCWD10F04916	A/G	TGCAGGAG[A/G]GGTGGTTTTCTTTGTTGGGAAGGAGGATTGGGGATTATGTCCCTGTATTGATTACCAGGGTTTAAATAACATTACCATCA	Omy01	33977439	NC_035077.1	33977439
BCWD10F02845	A/G	TGCAGGACACCAGCAACAGTCAGACC[A/G]CTTAGAATGTCAAAGACCAATAATTGGGAAAAGGAAAAAGTTACATGAAAAAAAATTGGCGA	Omy01	34060677	NC_035077.1	34060677
BCWD10F00966	A/T	TGCAGGAAGAGATGTAAAAAAAA[A/T]AATGAAATTGAATGGTCTTCTTGCCCAAGGAATGAGCCACCCAGCATGGCGGCCAATGTGATAAG	Omy01	34087394	NC_035077.1	34087394
BCWD10F06698	A/C	TGCAGGATATATGCTAGGTTCTGGGAATGGACAAGGGAAAT[A/C]TGAGGAGAGGAGAGCACATAAAGCTTACATTTACTTAAAAAAAGGCA	Omy01	34104820	NC_035077.1	34104820
BCWD10F01949	C/T	TGCAGGAAGGTGAGGTGCCGGAGGTCCCTGCGCCCTG[C/T]GGTTCCCGACGTACACAGTACGTTCTATTCTGGAGTCTAGATGCCGGGTGA	Omy01	34147407	NC_035077.1	34147407
BCWD10F01248	A/G	TGCAGGAAGGATACCGCATGAGGGAGGAGGATGTCTTCCCTGTAAC[A/G]CAGAGCGTTAAGATGACAACATACCCAGTACGATGATGCTGT	Omy01	34199373	NC_035077.1	34199373
BCWD10F25480	A/C	TGCAGGTTTGTTTTCAGAATAGTGCCCAGAGAAATCCCATTCTAACACCACAGAGACAGACTACATAACTCAGCCACCGGTGAAGC[A/C]AA	Omy01	34205367	NC_035077.1	34205367
BCWD10F00542	A/T	TGCAGGAAATTGATGCTGGGGAATTAAAGTGCCGAAATATTAGTGAGACAAAAAAGCT[A/T]ATAATATGAGAAACAAAATGGATTCATGGT	Omy01	34211576	NC_035077.1	34211576
BCWD10F23448	C/G	TGCAGGTGGGGAAGAGACTGGGAACTGGCAAGGGGGTCT[C/G]GAGGACTTGTTAGATTTTAACACTCCGAGCCTGGGGGAGTATGGGGGGA	Omy01	34224435	NC_035077.1	34224435
BCWD10F02869	C/T	TGCAGGACACCTTTCATAATA[C/T]ATCTATATCCATCAGTATATAGACATTTAGTTCTATCTGTCAAGTGATATTTATACCAGTAACATGC	Omy01	34266952	NC_035077.1	34266952
BCWD10F11804	C/G	TGCAGGCTCATCCTGACACGGCCCTCCAGAATGACAATGCCACCAGCCATGCTGCTCGTTCTGTAAGTGATTTCCTGCAAGACAG[C/G]AAT	Omy01	34469986	NC_035077.1	34469986
BCWD10F10800	G/T	TGCAGGC[G/T]CATCCTGACACGGCCCTCCAGAATGACAATGCCACCAGCCATGCTGCTCGTTCTGTAAGTGATTTCCTGCAAGACAGGAAT	Omy01	34470064	NC_035077.1	34470064
BCWD10F01838	G/T	TGCAGGAAGGGTACCGCAAAGAG[G/T]GAGGAAGATTTCTTCCCTGTAACGCACATTATTGAGATTGCCTAAAATGACAACAAGCTCAGTCC	Omy01	34470091	NC_035077.1	34470091
BCWD10F07380	A/T	TGCAGGATGGCACAGTTAATCCATGTGGTGTAATTGACAAGTACA[A/T]TGGCTGTAGGCTGACCAGAGTCTAAACCTACTGTGATTTAACT	Omy01	34557051	NC_035077.1	34557051
BCWD10F03804	C/T	TGCAGGACGCAAAGTCATTTTTTGTCAGACAAATCATTGGGTCGAAACTACAGAACAATACAAAACAAGAGAACACACA[C/T]GGTTAATGT	Omy01	34943012	NC_035077.1	34943012
BCWD10F23902	C/T	TGCAGGTGTGATGTTCGGATGTACCAATCCTGTG[C/T]AGGTGATGATACACATCGTCTGCCACTGCAAGGACGATCAGCTGTACATCTTGT	Omy01	35014580	NC_035077.1	35014580
BCWD10F01555	A/G	TGCAGGAAGGGTACCACATGAGGGAGGAGGATGCACAGTGTTGAGATTGACTGCAATGACA[A/G]CAAGCTCAATCTGATGATGCTATGACA	Omy01	35017215	NC_035077.1	35017215
BCWD10F01554	C/T	TGCAGGAAGGGTACCACATGAGGGAGGAGGATGCA[C/T]AGTGTTGAGATTGACTGCAATGACAACAAGCTCAATCTGATGATGCTATGACA	Omy01	35017241	NC_035077.1	35017241
BCWD10F11821	C/G	TGCAGGCTCATCCTGACATCACCCTCCAGCATGACAAACCACTAG[C/G]CAAACTGCTCTTTCTGTGCGAAATTTCCTGCAAGACAAGAATG	Omy01	35017318	NC_035077.1	35017318
BCWD10F10988	A/T	TGCAGGCGCTACACAAAACGCTGAAAT[A/T]AAAAATAAAACATGCATTATCTGGTTTTGGGTGCTGGACTGCAGTGCCATCTGTGCCACCA	Omy01	35100010	NC_035077.1	35100010
BCWD10F16586	G/T	TGCAGGGGAAAACTCGTCAGGTAGTGAAACATTATAACGGGGTCAGAAACAGGTGCTGGAGCACTTTCTAATTACTCTGTTCTAGAAA[G/T]	Omy01	35728600	NC_035077.1	35728600
BCWD10F07744	C/T	TGCAGGATTGCCCTGTGGAGGATGGGCTG[C/T]AAGGCCACCAGCTGGCCAGAGGTCATCCTCAAGGTCTTCAAAGTGGACGTGGCGGGGGA	Omy01	35737632	NC_035077.1	35737632
BCWD10F10947	A/G	TGCAGGCGCGATACAAACGCAGAAATAAAAATATAATTAATGCCTTACCTTTGACGAGCTCCTTCTGTTGGCACTCC[A/G]TTATCCTCTTG	Omy01	35753020	NC_035077.1	35753020
BCWD10F11911	A/G	TGCAGGCTCATCCTGACATGACCCTCCAGCATGACAATGCCACCAAATCAAAGTTTGTCAC[A/G]TGTACAGTGAAATGCTTACTTACAGGC	Omy01	35865360	NC_035077.1	35865360
BCWD10F11912	A/G	TGCAGGCTCATCCTGACATGACCCTCCAGCATGACAATGCCACCAAATCAAAGTTTGTCACGTGTACA[A/G]TGAAATGCTTACTTACAGGC	Omy01	35865367	NC_035077.1	35865367
BCWD10F13595	A/T	TGCAGGCTTTCTCTATGTGAGGAGAATAGACTTG[A/T]GTTTCTACACAGGCTCATCCAGGATGCCCTCACAACCCCAGGAAGGAGCCGCAC	Omy01	35920689	NC_035077.1	35920689
BCWD10F09343	A/G	TGCAGGCCAATACATTTGCTTGTCAAAATATGTGAAATGTGTA[A/G]TAACAAGAGAAAGCTATTATTTTTTTTCCACTGATAAAGACTTGG	Omy01	36025569	NC_035077.1	36025569
BCWD10F21030	A/G	TGCAGGTATTTGCAGTCG[A/G]GCATTATTAAGTTATTTGTCAACTTTAAGAACATATATTTTGGACTGGTCTATACAATCAAAGCTCTTGA	Omy01	36025627	NC_035077.1	36025627
BCWD10F09303	C/T	TGCAGGCCAACTTCTACCCAAT[C/T]GCCAGCCAGGCCTACATTCAGGACAGCCAGCACCGCCTCACCCTGCACTCTGCCCAGGCCCTGGGT	Omy01	36051127	NC_035077.1	36051127
BCWD10F17350	C/G	TGCAGGGGGAGCTTCAGGAAGCGGCGTCGGGGCTGCATCTGTGGAAACATTACAGTATCGAGGTACATGTTGAAGCCAAAGATCA[C/G]ACA	Omy01	36051231	NC_035077.1	36051231
BCWD10F16004	C/T	TGCAGGGCCTGAAGAGAGTGATCATTAA[C/T]GCAGCCCACTTCCTAGTGATGAAGAACAAGGATGTGTATCGCTTCTACCAGACAGAACCC	Omy01	36053037	NC_035077.1	36053037
BCWD10F14073	A/G	TGCAGGGA[A/G]TGCAGTAACCTACAGGAGAGACAAAGGACCAAGGACACATTATCCTAATATTCTTGAAGTTTGAGACATGAGTGTCTCAC	Omy01	36053070	NC_035077.1	36053070
BCWD10F22703	A/G	TGCAGGTGAGCTGCTCTCCA[A/G]GGACTTTCTGGGTATTGTTCTGTTGGCCATCAGTAGGCCATATGCGTATGTAATTGTTAACACACTGT	Omy01	36062786	NC_035077.1	36062786
BCWD10F22704	C/T	TGCAGGTGAGCTGCTCTC[C/T]AGGGACTTTCTGGGTATTGTTCTGTTGGCCATCAGTAGGCCATATGCGTATGTAATTGTTAACACACTGT	Omy01	36062788	NC_035077.1	36062788
BCWD10F07610	A/G	TGCAGGATTAC[A/G]TAATTTTTTATCACTTAATGGATTTTGTAAGGCACCGGGCTTTGATCTGTATTTCATTTGAAAAAGACAACTACATA	Omy01	36073830	NC_035077.1	36073830
BCWD10F14970	C/T	TGCAGGGAGTGCATCGCCAGGTTTGTCTGTCTTATCTTCCCTGGCTCTAGCCTAATAATACTCTTTCCTC[C/T]CCGTTTACAACGCAGTCT	Omy01	36081640	NC_035077.1	36081640
BCWD10F21927	A/G	TGCAGGTCCTTGTGTGGTGGGGTTGTCATGGTTTCTCAGTACCTAGTCACTCC[A/G]TAGTTTATCTCAGCAGGACACTTAAATTGGTCAAT	Omy01	36148179	NC_035077.1	36148179
BCWD10F17705	G/T	TGCAGGGGTAGCGTGAGTACAATACAAATTACTACA[G/T]AGAAATATAAAACATCACACATCCAAATAAATTACATCAAAGTTTGCCTCAG	Omy01	36320146	NC_035077.1	36320146
BCWD10F17704	A/C	TGCAGGGGTAGCGTGAGTACAATA[A/C]AAATTACTACAGAGAAATATAAAACATCACACATCCAAATAAATTACATCAAAGTTTGCCTCAG	Omy01	36320158	NC_035077.1	36320158
BCWD10F08956	A/G	TGCAGGCAGTTGGATAAATAATGGGAGCTCCTGAGTTCCTCAGACTATGTGATCCCCAACCTGTGAAATCTCCACGCACTCAAC[A/G]ACCC	Omy01	36616364	NC_035077.1	36616364
BCWD10F12978	A/T	TGCAGGCTGGACAGTGCAGACCACCAAGCATTCTAA[A/T]GGGAACAGTCAAGCGTATTAAATGCTCTTTCTTATAAATTATTTTTCCCTTG	Omy01	36616481	NC_035077.1	36616481
BCWD10F00674	A/G	TGCAGGAACATAGTTCCCCCTTGGGCTTGAGGATCAGGATCACTCTTTCTCTAAGCTACTAACAGGTCTGGTTACA[A/G]TACTAACCACTG	Omy01	36682434	NC_035077.1	36682434
BCWD10F06605	A/G	TGCAGGATACAGTTCAGCCTGAGTCCAGCTGCTACCAGACAGGGA[A/G]GACCCAGGATGCAATAGATACGTCACACAAGCAGAGTGAGTGA	Omy01	36768113	NC_035077.1	36768113
BCWD10F24632	A/G	TGCAGGTTCCCAGACATTTCTGGGGGGAAGGGCCCTAGCTCTCACCCTCCGATCCAACAGGTCCCAGACGTACTCAATGG[A/G]ATTGAGAG	Omy01	36862497	NC_035077.1	36862497
BCWD10F09386	A/C	TGCAGGCCACACTCATGACCTTTGACCCCTAGGGT[A/C]GGCCCTTTGCTCATGACTGACTGGCTGTGAGGGAGGGAGGAATCCGTCCACAT	Omy01	37152768	NC_035077.1	37152768
BCWD10F21737	A/C	TGCAGGTCCCTGTTGTGGTTCTCACAGAGCAGCTGCAGGTAGCGCAGGATAGGCTTCATGATGGTGATGGCCCGGCTCATCTGGG[A/C]CTC	Omy01	37370062	NC_035077.1	37370062
BCWD10F00962	C/T	TGCAGGAAGAGAGACGAGGACGTCGACGTCAGTCACAGTGGCATCCGTCTCAGGAAAACACGTATGTTATTTTTTATTTGTC[C/T]CAATAG	Omy01	37372323	NC_035077.1	37372323
BCWD10F25027	A/G	TGCAGGTTGGAGTTGTTGACAGGGAACTGGGAGCTAAAGAAGCCCTTGAC[A/G]ATGGCCATCACCGTCTCCGTCACGTACCTCTCCAGGGG	Omy01	37396544	NC_035077.1	37396544
BCWD10F22940	A/G	TGCAGGTGCAGTTGCTGGTTTCGGAGCAGGATGTGGAGAACTACAAGCAGATCAAGACTAACCTGGACCAGCTCAGGCTGGC[A/G]GTGGAG	Omy01	37406264	NC_035077.1	37406264
BCWD10F18066	A/G	TGCAGGGTAGAGAGGCAGCTCGTCCCATCCTCAACCGAATGGATCCTCCACAGTGCTGACTTTATAT[A/G]TACACCTGGGCCTGTATTCAC	Omy01	37722539	NC_035077.1	37722539
BCWD10F04860	C/T	TGCAGGAGAGGAACCACCTATGTCACAGAGCTCTATGAGTGGTTAAGGTAAGACT[C/T]GTATCTAATTTTATCTACATTCAAAATATCAAT	Omy01	37722658	NC_035077.1	37722658
BCWD10F15807	C/T	TGCAGGGCCAGTTGGAGCTTCTTCCTGTGCAGAGGGTGTTTGATGCCCAGCTCCTAAACACACACGTACGTGCAAATG[C/T]GCACACAGAG	Omy01	37782102	NC_035077.1	37782102
BCWD10F24224	A/T	TGCAGGTTAAAACTAA[A/T]ACTTTGAGTCAGGCGGTTTGAAAGAAACTGTCTTGTCTTAACGTACTGTGTGGTTAGGGAGGGTTTGGGGCC	Omy01	38170116	NC_035077.1	38170116
BCWD10F07347	A/G	TGCAGGATGCTTTCCAGACAATACTAGCAATCAGAGGCAGCAGAGAGAGAACAAGAAGGAAGTCACTGAGC[A/G]GGTACTATGCTCCGATC	Omy01	38264522	NC_035077.1	38264522
BCWD10F15258	C/G	TGCAGGGATGTTGTTGTCACTTTCTGCTGGTAATCCTCT[C/G]CTTGGGTAGTAGCTATATAGCATAAAGGCTTGCTGGTATAAAACGTTTT	Omy01	38522169	NC_035077.1	38522169
BCWD10F00181	C/T	TGCAGGAAACACCAGTGCTATCCCCCCTTCATATGTGTGGACCTCTGGAGGAAACA[C/T]GAGTGCAGGTACATAAATGATTGCAGGAAATC	Omy01	38596928	NC_035077.1	38596928
BCWD10F00182	G/T	TGCAGGAAACACCAGTGCTATCCCCCCTTCATATGTGTGGACCTCTGGAGGAAACACGAGTGCAGGTACATAAAT[G/T]ATTGCAGGAAATC	Omy01	38596947	NC_035077.1	38596947
BCWD10F00766	A/C	TGCAGGAACCTGCTTTAATGCTCTTAGCTATAAAGTTT[A/C]TACTTAGTAATCTTGAGAGAAAGTTGTCCCCCTGCAGTAGCAGACAAGGT	Omy01	38626157	NC_035077.1	38626157
BCWD10F02032	A/G	TGCAGGAAGTCCCCAGAGTGAGGTGCATAGAGGA[A/G]AGCCAGGGTACTTGGAATAGAGTGGACTCCTGTATCTCATATCTCTGTCATATC	Omy01	38730509	NC_035077.1	38730509
BCWD10F13066	C/T	TGCAGGCTGGGTCATTATCAG[C/T]ACCTCCAGCCACAGCAGGCCCCCTGCCTGGGAGAAGGTACAGCTGGCTCAGCATTAGAGCTGTCCTC	Omy01	38986533	NC_035077.1	38986533
BCWD10F13219	C/T	TGCAGGCTGTGTATGGACTATTTGACCAAGAAGGAGAGTGATGGAGTTCTGCATCAGATGA[C/T]ATGGCCTCCACAATCACCCAATCTCAA	Omy01	38998203	NC_035077.1	38998203
BCWD10F23396	A/G	TGCAGGTGGCTGTAGGTAGTGTACACCAGCTGGGGAACCC[A/G]CACAGACTGAACACCACAGCTGCAGACGGCCTTCTCAAGGAGCTCTTT	Omy01	39407839	NC_035077.1	39407839
BCWD10F17635	G/T	TGCAGGGGGTGCTAAAGGCTAGTGAATAAAACTGTCACGCTCTCGCTTTTGGCCAGCAGGGTTGACTGCAGCGACACA[G/T]CTTGTCTATC	Omy01	39469349	NC_035077.1	39469349
BCWD10F02907	A/T	TGCAGGAC[A/T]CTGAGCGCTTCCTGTCTAGGAGCCAGGACCTAGAGCATCAGCTCTCCAGTAAGGAGCGGGAGCTGGAGCAGATCTTCCAG	Omy01	39948920	NC_035077.1	39948920
BCWD10F24561	A/T	TGCAGGTTCATCAGGAGGCTGGACTTCTCACGCTCCACCTAGAGGACAGGAAGG[A/T]CATACTGCAGGGTGAGGACCACTCAGACCATACC	Omy01	40541943	NC_035077.1	40541943
BCWD10F05777	A/G	TGCAGGAGGCCCAGACCCAGCTGCAGCACAC[A/G]CAGGGGGCCCTGACCGAGCAGCACGAGTGTGTCCACCGCCTCACCGAGCGCTTCAAC	Omy01	40542025	NC_035077.1	40542025
BCWD10F06587	C/T	TGCAGGATACACGCAGCATGCCC[C/T]GCACGGCTGGTTCTTAAGCCACAGATATTAGTTCATATTCACACTACTATACTGTACTTGATGGA	Omy01	40547903	NC_035077.1	40547903
BCWD10F13614	A/T	TGCAGGCTTTCTCTGATCTAAGGATTTTTTTTTT[A/T]ATGTACTTCCTGTGCTGAGATTATTCTAACTCTCGGAATGTAACAGTGCATTTC	Omy01	40569218	NC_035077.1	40569218
BCWD10F10364	A/G	TGCAGGCCTCCCCAGTGAGGGCTGAGCAGGGACGGTAGAGACACCCCACTACCTAATTTTATCTGATC[A/G]AGGCTGGGCCACTCTGGTCT	Omy01	40662147	NC_035077.1	40662147
BCWD10F25100	G/T	TGCAGGTTGGTGGAGTTGATGGGCTTCTTGACCTCGTAGCCCAGCAGGTAGAGAGCCAGGTTGGG[G/T]GTCTTCAGTTCCAGGGAGGTGAT	Omy01	40674109	NC_035077.1	40674109
BCWD10F16197	C/T	TGCAGGGCGTCAGCGCCCAGAGCCGCCGGGCTGACCACATCGTCAACATCGCCAGGTACTGGAACACTTATCTCAC[C/T]AGGGACTACACA	Omy01	40675924	NC_035077.1	40675924
BCWD10F05380	A/G	TGCAGGAGCTGCTCCA[A/G]GGGGGAGACGATGAGGGAGGCCTGGCTCTCCCTCAGCAGGTCCATGAACACCACCTCTTTCTGCAGGGCCAG	Omy01	40676013	NC_035077.1	40676013
BCWD10F15501	A/G	TGCAGGGCAGACTTATACAGGCTGAGTTCAGAAATAGCAACAAAATGTTTGGTCCTTGTTACTGCATCATAGTCATC[A/G]TCCATAATTAT	Omy01	40687707	NC_035077.1	40687707
BCWD10F06217	A/G	TGCAGGAGTATT[A/G]GTGTAACTGACTAGTTTACTACTTTATACTCTCATCATGTGTAACTCTATTAAATAATTCAGTTATGATGTCCATG	Omy01	40687793	NC_035077.1	40687793
BCWD10F01859	C/T	TGCAGGAAGGGTACTACATGAGGGAGGAAGATGTCTT[C/T]CATGTAAGGCATAGCGTTGAGATTGCCTGCAATGATCACAAGCTCAGTCCG	Omy01	40801563	NC_035077.1	40801563
BCWD10F24684	A/C	TGCAGGTTCCTGCTCCCCTGTGGTGCTGTCAGCCATCCCTTTGACAGT[A/C]CAGCAGAGGAAGGTCCACCATGCTGTCATCCCCAGAGGGA	Omy01	40883929	NC_035077.1	40883929
BCWD10F08513	C/T	TGCAGGCAGAAATGACTAATTCTCTTTGAAGTGAGACAGAACAGGAAGTGT[C/T]TTCCATGCTACGTGGGACTGGGTCTATTAATAACTAC	Omy01	40925533	NC_035077.1	40925533
BCWD10F22665	C/G	TGCAGGTGAGAGAATAAGAGGAGTCAGTCAGGCCACAGGGTGGTGGAACACACTAAT[C/G]CTCTGTCATCCCCTCACTGTTCCCTTCTATT	Omy01	40946561	NC_035077.1	40946561
BCWD10F17448	A/G	TGCAGGGGGCATGGGTCACTCCTATGGGAGGAGAGAAGGGACATTCACACCTGTCAAATCTCATTCCTACCC[A/G]CCACAAACACCCTGAA	Omy01	40971784	NC_035077.1	40971784
BCWD10F19410	A/T	TGCAGGGTTGGCAT[A/T]GCAGGCATTGTTCCCCGTGTCAGCCCCAGAGCACCAACTCATCTGGCTCTGCTGTCAGCCTTGCCCACAGATAA	Omy01	41166918	NC_035077.1	41166918
BCWD10F23384	A/C	TGCAGGTGGCTCCTTACCAGGGGATCTC[A/C]TCCACAACGGCCCCTGTCCTCTCCTCCTCTCCCAGATCCACAACATCAGGGTGCAGAAGA	Omy01	41202033	NC_035077.1	41202033
BCWD10F02886	A/C	TGCAGGACACGTC[A/C]GTCTCTCTGCACCATCCATCACCCCAGACAGATGACCAGACACCGGGGCTCGCCCAACAGACCCCTGGTCTCCAC	Omy01	41212594	NC_035077.1	41212594
BCWD10F13122	C/T	TGCAGGCTGTAGGACTTTTGGAGTGTGGTGTCACACAGCCCTAAAAGAGCATTTCTTTTAGGGCTGTCCCCGACGGAAAAAAAACCT[C/T]G	Omy01	41405827	NC_035077.1	41405827
BCWD10F05001	G/T	TGCAGGAGATGATTCAACAGTGGGAGTCACTGATCTAATGAACACAGTCCTTCTCCTGGTGTCATGAACACTCCCACAGACAGT[G/T]TGGG	Omy01	41570587	NC_035077.1	41570587
BCWD10F05000	C/T	TGCAGGAGATGATTCAACAGTGGGAG[C/T]CACTGATCTAATGAACACAGTCCTTCTCCTGGTGTCATGAACACTCCCACAGACAGTGTGGG	Omy01	41570645	NC_035077.1	41570645
BCWD10F15734	G/T	TGCAGGGCCACAATGGTCTGCTAGACATCTGCTGGCCAGGAGCATCAAGCGGATCTGGGGGGACCGGGAGGGACAGAGCTGGA[G/T]AGTCA	Omy01	41570751	NC_035077.1	41570751
BCWD10F15733	A/C	TGCAGGGCCACAATGGTCTGCTAGACATCTGCTGGCCAGGAGCATCAAGCGGATCTGGGGGGACCGGGAGGGACAGAGCTGGAGAGT[A/C]A	Omy01	41570755	NC_035077.1	41570755
BCWD10F17920	C/T	TGCAGGGGTTTAACCGCCATCAGACAATATCAGATTATTATGTTAGGTCATGCTCTGCTGTTGCGAGGCCTTAATTAAATCAAG[C/T]GCTG	Omy01	41603132	NC_035077.1	41603132
BCWD10F12059	A/G	TGCAGGCTCATCCTGACATGACCCTCCCAATGACAATGCCACCAGCCATACTGCTC[A/G]TTCTGTGCGTGATTTCCTGCAAAACAGGAATG	Omy01	41604579	NC_035077.1	41604579
BCWD10F01455	G/T	TGCAGGAAGGGTACCACATGAGAGAGGAGGATGTCTTACCT[G/T]TAGTAACGCACAACGTTGAGATTGCCTGCAATGACAACATGATGCTG	Omy01	41604673	NC_035077.1	41604673
BCWD10F01454	C/G	TGCAGGAAGGGTACCACATGAGAGAGGAGGATGTCTTACCTGTAGTAACGCACAAC[C/G]TTGAGATTGCCTGCAATGACAACATGATGCTG	Omy01	41604688	NC_035077.1	41604688
BCWD10F13931	A/C	TGCAGGGAAGAC[A/C]AGGCATAGTGGGACATTGTGTTGCTGTGAGATACATTTGGTGTCTTTTTCAATGAAAACAATATGAGGGTGAACAC	Omy01	41648602	NC_035077.1	41648602
BCWD10F08774	C/T	TGCAGGCAGCTTGGGGGTT[C/T]GAATATCAGCCTGCCTTTCTAACCACGAAACTACTAACGCCTCTATTAATTTTGCGCTTTCCTCACTCC	Omy01	41674899	NC_035077.1	41674899
BCWD10F13825	G/T	TGCAGGGAAATTGGCAAAGAGTGATCCGTCAGCCAAA[G/T]GTTTACCAGCTACAATATCTCTGGATACTAACTACTGCCGTTGTGCCTTTT	Omy01	41674952	NC_035077.1	41674952
BCWD10F16606	C/G	TGCAGGGGAAAGAGCTGCCCATGGTGAACACTGGACCTGTGACTGACAGACATAGAAGCTTTGCTTCTTTAAAAAT[C/G]TATTTATTGAGG	Omy01	41715291	NC_035077.1	41715291
BCWD10F15323	G/T	TGCAGGGATTTGTAGTCTTGCATGATGTCTTCTTTGATGATATTTAATATTTTTGAATCTGAGAGCAAATA[G/T]AGCTGAATATTTTGATA	Omy01	41835454	NC_035077.1	41835454
BCWD10F12214	A/C	TGCAGGCTCATCTCTAGCTGACACTTTTGCTGTCAGCTAGCTAGCTACTAACTACCTTGATACAA[A/C]ATGAAAGATATACTGAACATTTT	Omy01	41835587	NC_035077.1	41835587
BCWD10F16419	A/G	TGCAGGGCTGCGCGGGAGGGGGGAGGGGGAGGGGAAATATCCTCCCTGTGCCATACCCGGTTT[A/G]CCAAATAGCACCGGCGGTGGGGGTG	Omy01	41867243	NC_035077.1	41867243
BCWD10F16418	C/T	TGCAGGGCTG[C/T]GCGGGAGGGGGGAGGGGGAGGGGAAATATCCTCCCTGTGCCATACCCGGTTTACCAAATAGCACCGGCGGTGGGGGTG	Omy01	41867296	NC_035077.1	41867296
BCWD10F08503	A/G	TGCAGGC[A/G]CTTTCTCTGCTAATGCCCTACACCTGTGGATAAGTAAAACCACTGATGTTTTATGACACTCACATCTTTATGAGCCAGCGA	Omy01	41867310	NC_035077.1	41867310
BCWD10F14011	A/T	TGCAGGGAAGGGTACCACATGAGGGTAATGCACAGCGTTGAGATTGCCTGTAATGACAACAAGC[A/T]TAGTCCGATGATGCTGTGACACAC	Omy01	41996771	NC_035077.1	41996771
BCWD10F14010	C/T	TGCAGGGAAGGGTACCACATGAGGGTAATGCACAGCGTTGAGATTGCCTG[C/T]AATGACAACAAGCTTAGTCCGATGATGCTGTGACACAC	Omy01	41996785	NC_035077.1	41996785
BCWD10F22605	G/T	TGCAGGTGACGGTGGGGAGCAGAATAAAGTGCGCTCGATGGCCACACAGCTACTGGCCAAGTTTGA[G/T]GAGAATGCATCGCCTGGCAGTT	Omy01	42003485	NC_035077.1	42003485
BCWD10F17567	A/G	TGCAGGGGGGGCACTCTGACAGGACAACTGACAACACAATGAATGATCAGTCCCTTTATCG[A/G]CATTAAAATGGCTGCATCTAAGGCCAT	Omy01	42003609	NC_035077.1	42003609
BCWD10F12096	C/T	TGCAGGCTCATCCTGACATGACCTTCCAGCATGACAATGCCACCAGACATA[C/T]TGCTTGTTCTGTGCCCGGTTTTCTGCAAGACAGGAAT	Omy01	42082194	NC_035077.1	42082194
BCWD10F12852	G/T	TGCAGGCTGCCAGACTGTGTCTTCCTTATCCTAGGGTAGAGGAGATAGAACACATCAGTACCTTTGCTAGGCCACCACCTC[G/T]ACCCAGG	Omy01	42146972	NC_035077.1	42146972
BCWD10F03597	A/C	TGCAGGACCGACCAC[A/C]GAGGTTGAGGAGCCTAGCAGCAAATGTAATACTCGCCCATCCCCCACACCACCTGCTGACCAACAAGATCGAG	Omy01	42183776	NC_035077.1	42183776
BCWD10F13259	C/T	TGCAGGCTGTT[C/T]GTTGAGCTTGGCATGGCTTTCGACATGGTGGTCCTCAATTATTTTGCTCTTAACAGTGCCCAGACAGTTTCGGATAG	Omy01	42183799	NC_035077.1	42183799
BCWD10F08739	A/G	TGCAGGCAGCTAGACCCCTCCGACGA[A/G]TCATCTTGTCAACTACACATGAACACATGTAAGTGGCAGAATGAGGCCCTGATAGGATGTTG	Omy01	42236054	NC_035077.1	42236054
BCWD10F10642	A/G	TGCAGGCCTTTAGTTTAAACAGCCTTCCATTTCAGCTGGGC[A/G]CTTGAGAGGTAGTCAACAAATCAGTAGTGGGAATCGACTCGTGTCTG	Omy01	42236118	NC_035077.1	42236118
BCWD10F19159	A/T	TGCAGGGTTGAAATATGCTACTCTCTTTGTTGACATTGTGCTATCAGATAAT[A/T]GCTTCTTATGCTTTCGCCGAAAAGCTTTTTAAAATC	Omy01	42425964	NC_035077.1	42425964
BCWD10F00518	A/G	TGCAGGAAATGTGCATTTATGCACCTCATTGTCTGTTCGAAAACATC[A/G]GACTTGTATCAGAAACCAAAGCCGCCTCTTATGTTGGATCA	Omy01	42617751	NC_035077.1	42617751
BCWD10F08179	C/G	TGCAGGCAATTTTTATTTTTATGGTAGCGGTGGACAGCAGCAGCTTTCTGCACAGCTTTCTGT[C/G]CTCTGTTTTAAACAAGGCAGTGACC	Omy01	42665832	NC_035077.1	42665832
BCWD10F08178	A/T	TGCAGGCAATTTT[A/T]ATTTTTATGGTAGCGGTGGACAGCAGCAGCTTTCTGCACAGCTTTCTGTCCTCTGTTTTAAACAAGGCAGTGACC	Omy01	42665882	NC_035077.1	42665882
BCWD10F24448	C/T	TGCAGGTTATCACTGGATTTCTTAAAACGCCAGTAACAGGAAATTACATGCTTGATTGCAACCAAAAAC[C/T]CACAATTGGTTTATCTCTC	Omy01	42668637	NC_035077.1	42668637
BCWD10F24447	G/T	TGCAGGTTATCACTGGATTTCTTAAAACGCCAGTAACAGGAAAT[G/T]ACATGCTTGATTGCAACCAAAAACCCACAATTGGTTTATCTCTC	Omy01	42668662	NC_035077.1	42668662
BCWD10F05339	C/T	TGCAGGAGCTCATTAAATTCTGCCTGTCCGTTG[C/T]AAACGACCCAGTATGATCGGCACATTGGAGCTTTGAATCATATCATCAGTGGCCG	Omy01	42668736	NC_035077.1	42668736
BCWD10F14068	A/G	TGCAGGGAATGA[A/G]GGCAGTTTTAATTACGCATTGGCTTTGATTAAGCTGTAAAGACCGATCTGAAGATTTACACCAAAAAGTGTAAAGA	Omy01	42755895	NC_035077.1	42755895
BCWD10F09167	G/T	TGCAGGCATGGTGGACTTTGTGACA[G/T]GTCTAAGGATTTTGATTAGCTCTAATACAGACAACAGCTTGAAAAGTTAGGATACCCAACAGG	Omy01	42932912	NC_035077.1	42932912
BCWD10F20050	A/C	TGCAGGTACAGTAGAGTTCAGATACAGGTTGACGAGGACT[A/C]ATTTCCCAGGATTCCCTGTAGTCAGCATTAGGCCTGGAGCTGTGGCTG	Omy01	43012145	NC_035077.1	43012145
BCWD10F20049	A/T	TGCAGGTACAGTAGAGTTCAGATACAGGTTGACGAGGAC[A/T]CATTTCCCAGGATTCCCTGTAGTCAGCATTAGGCCTGGAGCTGTGGCTG	Omy01	43012146	NC_035077.1	43012146
BCWD10F05446	A/T	TGCAGGAGGAAATGAGAGCGGTTTCGTGTGCAAGGAAATGCACGCAAACAGGGACGTCAGTATCCAGT[A/T]GAGAGCAGGGACATACCTCA	Omy01	43057547	NC_035077.1	43057547
BCWD10F22096	G/T	TGCAGGTCTATGAAGTCCAGGCTTTGGCCACCGATTAGTGATGGTCCT[G/T]ATCTGGCCAAGGGAGAGGAGGGAGGTGGTGATGATGGGGC	Omy01	43057660	NC_035077.1	43057660
BCWD10F16327	A/G	TGCAGGGCTCCTCAC[A/G]ATGCTGCACTGTCCCTGGGTGGTGGAGAAGGCTCTGGCGGCAGGGGATAGGGGTTACCACCATGCTGTGTACA	Omy01	43168267	NC_035077.1	43168267
BCWD10F16329	C/T	TGCAGGGCTCCTCACGATGCTGCACTGTCC[C/T]TGGGTGGTGGAGAAGGCTCTGGCGGCAGGGGATAGGGGTTACCACCATGCTGTGTACA	Omy01	43168282	NC_035077.1	43168282
BCWD10F04109	A/C	TGCAGGACTCTGAGGTTACAGTCAAGGGTTTCCAAATATTCGGGGCACCGTGGTAAGTTTATCTCTTGTCTTGGGTTAAATAT[A/C]ATGAG	Omy01	43242687	NC_035077.1	43242687
BCWD10F09373	A/G	TGCAGGCCACAAGGAGGACAGCAACATACA[A/G]CAGGACCTCACTGAGGTGGGATCTGACTGGAACCTCTGGGCTCTCACAGGGCTTCAGG	Omy01	43403940	NC_035077.1	43403940
BCWD10F10789	G/T	TGCAGGCGCACGCCTCTCTTCTTCACACATTGGTATGTGACCGTTGGAAGAAGCCCAGTGAAAA[G/T]AACAGAGAAGCTGGCTCTCCTTGT	Omy01	43473135	NC_035077.1	43473135
BCWD10F20684	C/T	TGCAGGTAGTTGGCCCCCAGGAAGTGCTTCTTTTCCTGGCAGGAGAAAAGGGGGATACAGGATACGTGTCACTAAATGCGTGTCACT[C/T]C	Omy01	43505930	NC_035077.1	43505930
BCWD10F00959	A/C	TGCAGGAAGAGAACCACATAAGGGAGGAGGATGTCTT[A/C]CCTGTAATGCACAGCTTTGAGATTGCCTGCAATGACAACAAGCTCAATCCG	Omy01	43515159	NC_035077.1	43515159
BCWD10F12109	C/T	TGCAGGCTCATCCTGACATGACTCTCCAGCATGAACACTGACATTCCTGTCTTGCAGGAAATCA[C/T]GCACAGCAATACTACTCGTTCTGT	Omy01	43515257	NC_035077.1	43515257
BCWD10F12595	C/T	TGCAGGCTCTTTTTCACCGCAGCCAACATGAGTAAAACATTTCAATGTGTGAACCCTCGCAAAGCTGCCGGCCCTGA[C/T]GGCATCCCTAG	Omy01	43624946	NC_035077.1	43624946
BCWD10F11338	C/T	TGCAGGCTAAATGACCATATTTGTACCACGG[C/T]TGTCAATTCATTAGGGACAGAACCAGGGCTATTGATGTTACGGATCTCAAGAAAACC	Omy01	43735737	NC_035077.1	43735737
BCWD10F11339	C/T	TGCAGGCTAAATGACCATATTTGTACCACGGTTGTCAATTCATTAGGGACAGAACCAGGGC[C/T]ATTGATGTTACGGATCTCAAGAAAACC	Omy01	43735767	NC_035077.1	43735767
BCWD10F03020	A/G	TGCAGGACAGCCATACCAACGGTGGGTAAGGGCACCGCGGA[A/G]GGAAACTATGTCTCTCTGACCAGGATCCTCAGCTGTTCAGAACAAAG	Omy01	44359512	NC_035077.1	44359512
BCWD10F10511	A/G	TGCAGGCCTGGGACTGGGATGTTTATGTGCCATCAGGCCCCTTCATATCTAATGACGGTAGGCAGGT[A/G]AGTCATAGGATGTAGCAGGGA	Omy01	44429838	NC_035077.1	44429838
BCWD10F03721	A/C	TGCAGGACCTGGCCCTCCCCCTTCCATGGTCTTGGCCCCAGCCCAACTGCAAGGCAGCACAGATACTGTATCCAGCACGAC[A/C]TGGACCC	Omy01	44490141	NC_035077.1	44490141
BCWD10F10232	C/T	TGCAGGCCGTTGACTGGCATCCCTGCCTTCACCTTGCGGCTGCTGCTCAGACACTGCTCTGAG[C/T]GCTTTCTGGGCCTGGAATGGTACAG	Omy01	44621887	NC_035077.1	44621887
BCWD10F05195	A/T	TGCAGGAGCCACGGTTATCGCCTTCTGGAGAGAATGGCAACAGGCATA[A/T]ATATGACTAGAACTTTATACAGTCGTGGAAACAACGGTTA	Omy01	44656914	NC_035077.1	44656914
BCWD10F23086	A/G	TGCAGGTGCGTCTGTGTCGGTGAAGATGACCACCCCTCAGAAAGCCCAGACAGTGATCACAGGGGGCCAAGCCCTGGCCAA[A/G]CCTGGTG	Omy01	44657040	NC_035077.1	44657040
BCWD10F13237	A/C	TGCAGGCTGTTAAGCTGTATAATGCTCTGATTGTGTTCCTGTATGAACCTGGAGCCTTATTCCAATC[A/C]TCCAGTGTCAGCTCCCTCCTC	Omy01	44680865	NC_035077.1	44680865
BCWD10F14707	A/T	TGCAGGGAGCACAGGAGAGTCCGACAGGGTTTTTAGACATTTGACA[A/T]AAGTTATAGTGCCGAGTACCCTCTTCCTTGTACGCTATACAG	Omy01	44686494	NC_035077.1	44686494
BCWD10F18341	A/C	TGCAGGGTCGAA[A/C]TATGCTTCTCTCTCTTTGTTTACTATGGTGCTATCCTCAGATGATAGCATCATTTGCTTTCGCCGAAAAAGCCTTT	Omy01	44785436	NC_035077.1	44785436
BCWD10F23276	C/T	TGCAGGTGGATAGTCTCCTGCTGAGCCTTGCACCTCTCCCAAATAAAAGCAGCCCATTGGAGGCGCGAGGGACA[C/T]CCCGCTGTCTTTGT	Omy01	44812116	NC_035077.1	44812116
BCWD10F15303	C/T	TGCAGGGATTGTCT[C/T]CGACTCCCTCTTACCGGAGTGCGACCGTTTGTCTTCTCTGTACACTCATATCACACCCTGATCTGTTTCACCTG	Omy01	44812201	NC_035077.1	44812201
BCWD10F15304	G/T	TGCAGGGATTGTCTCCGACTCCCTCTTACCGGAGTGCGACCGTTTGTCTTCTCTGTACACTCATATCACACCCTGATCT[G/T]TTTCACCTG	Omy01	44812266	NC_035077.1	44812266
BCWD10F06846	A/T	TGCAGGATCAGGACATAATTTAGAATAATT[A/T]AAAAAAAATTTAACCCAGAAATGATAGTTACCACAAACTAATATAGAGGGCCAGTTTC	Omy01	44848625	NC_035077.1	44848625
BCWD10F06847	A/T	TGCAGGATCAGGACATAATTTAGAATAATTTAAAAAAAA[A/T]TTAACCCAGAAATGATAGTTACCACAAACTAATATAGAGGGCCAGTTTC	Omy01	44848634	NC_035077.1	44848634
BCWD10F24350	A/T	TGCAGGTTAGA[A/T]TTTTTTTTACTTTTATTTTTTTAAATTAGTGGACTGGTAAAACAGTTGATTACGATTGGGAAACAAGCTATAAATGT	Omy01	44872523	NC_035077.1	44872523
BCWD10F02252	G/T	TGCAGGAATATTTTCTTACTTCTA[G/T]CTCAGGATTGCGCCCTGGGATCACATAACTCATAAGAGCCACTTCTCTGCTTCAACAGAGAACC	Omy01	44872555	NC_035077.1	44872555
BCWD10F08718	C/T	TGCAGGCAGCGACTACGATGACTTTGACCTGCAGTGGGAACCGCGGGACCACCTGT[C/T]TGTGTTCAACCCCTACCACACCCGGACCTCCG	Omy01	44974145	NC_035077.1	44974145
BCWD10F06105	C/T	TGCAGGAGGTGGCTGAGGACGAGGTCCAGAACACGCATCTTTAAGGAGGCCCGGATTAACTGGA[C/T]GCCATTTTGTCTTCTGGAATGCTC	Omy01	45105950	NC_035077.1	45105950
BCWD10F16186	A/T	TGCAGGGCGGTGATCTTGGGCGGCTGGGATTGAGGGGGTCGCTTGCTGGAGTTGAGGCGGTGCAGGGGGAAGAGTTTG[A/T]GGCGCTCAGC	Omy01	45106089	NC_035077.1	45106089
BCWD10F07001	C/T	TGCAGGATCGTGTTAGGGGGAGCTGAGGCGTATTTCTGTCTGTAATAAGGCCCTTTGTTGCACACGTACAGTATACACAGGTT[C/T]GTTGT	Omy01	45247482	NC_035077.1	45247482
BCWD10F07000	A/G	TGCAGGATCGTGTTAGGGGGAGCTGAGGCGTATTTCTGTCTGTAATAAGGCCCTTTGTTGC[A/G]CACGTACAGTATACACAGGTTCGTTGT	Omy01	45247504	NC_035077.1	45247504
BCWD10F21318	A/G	TGCAGGTCAGATTATACCCCCACTCCCATTCCTCCCTCTCATGGTTTAGGGTTCTGGAGTGTCCTGATAAGAGGT[A/G]TGATTCTGGGATA	Omy01	45340681	NC_035077.1	45340681
BCWD10F02296	C/T	TGCAGGAATCCTATAGAGGTAGAAGACGGCACCAACTC[C/T]ATTCTCTAGGAGGCTGAATCCGCTTTCCTGGCACCTCTCCATCCATCCCT	Omy01	45340791	NC_035077.1	45340791
BCWD10F20493	G/T	TGCAGGTAGCTAAAGCTAACCAACTAGGTTCAATGTTAGCTAGCTAACATTAGGCTATAACTAGCAATGCAAACAGCATTTTTTTTTT[G/T]	Omy01	45350633	NC_035077.1	45350633
BCWD10F24340	A/G	TGCAGGTTAGAAAGTCTCCATGAAACTCCTTGACGTGCTCCAGAAGGGTTTTCAGGGCTTGGTCATGTTGCTCGAGCA[A/G]GGCGCCTTGG	Omy01	45623623	NC_035077.1	45623623
BCWD10F15903	C/T	TGCAGGGCCGAACCTTCG[C/T]CCAGAGCTTTCAACCAGCCCCTAGTGCTTGTCCTCCGCCCCGTGAGCCGTTTGTTCCGGCTCCCGACCGT	Omy01	45623716	NC_035077.1	45623716
BCWD10F13592	C/T	TGCAGGCTTTCGTGTCCATCCATTCCTATTCCCAGATGCTCCTCTATCCCTATGGTTACACCAGGACCCCCTGCAAGGA[C/T]GAGAGCGAA	Omy01	45634637	NC_035077.1	45634637
BCWD10F20542	A/C	TGCAGGTAGGACTGCTTTCTGTGTCAGGGAGAAAGTGACTGAGGTCAGGGTGATTACTTCCGT[A/C]TTACTTCGTCTTGGCTGATCTTGAA	Omy01	45637199	NC_035077.1	45637199
BCWD10F21919	A/G	TGCAGGTCCTTGATCATGATGAAGTACTCAATGTCCTCGGTCTCCAGGAAGGCCTTGAC[A/G]GTCTGCAGGCTGGTGAAGGGAACTCTGAT	Omy01	45637318	NC_035077.1	45637318
BCWD10F12845	A/C	TGCAGGCTGCCAACACCGCTCGCATCCAAGCACGCCAGGAATATTGTCATGGCTGAGGTGTTTCTCTTTTTCA[A/C]ACACACACTAAAATG	Omy01	45711952	NC_035077.1	45711952
BCWD10F12844	A/C	TGCAGGCTGCCAACACCGCTCGCATCCAAGCACG[A/C]CAGGAATATTGTCATGGCTGAGGTGTTTCTCTTTTTCACACACACACTAAAATG	Omy01	45711991	NC_035077.1	45711991
BCWD10F11888	C/G	TGCAGGCTCATCCTGACATGACCCTCCAGCACAACAATGCCACCAGCCATACTGCTCTTCTGTGCATGATTTCCTG[C/G]AAGACAGGAATG	Omy01	45805748	NC_035077.1	45805748
BCWD10F12623	A/G	TGCAGGCTGAATCCGGACCATGACACATTTCCATCTGGCCTGCGCAATGATTTGGGTTGTCAATTCGTTTCGGCCATCTTCC[A/G]TACTGT	Omy01	45842256	NC_035077.1	45842256
BCWD10F24400	A/G	TGCAGGTTAGGAGCAG[A/G]AAGGGGAGGTGTTTGTGACTGTCTGTGTGTCCTGTCCTCAAAATTTGCAGCGGGCAGACAAGTTAGCCGTCA	Omy01	46031837	NC_035077.1	46031837
BCWD10F14676	C/T	TGCAGGGAGATAGGTGTTTTGCCAACATCAACACT[C/T]TTTTTTAGTCGGGTTGTCACACCCCTAATAACAACACAGTAGACATATCTGAT	Omy01	46031885	NC_035077.1	46031885
BCWD10F23035	A/T	TGCAGGTGCCTGGTCCGCCGCAAGGAGTCTTGACTTTATTCCGGACAAAAAGTGAATTGCTTTGCCACATTTTTTTGCAG[A/T]ATTACTGT	Omy01	46069787	NC_035077.1	46069787
BCWD10F12702	A/T	TGCAGGCTGACTCTGG[A/T]CGTCAGTTGAAAAGTGTAGTACATTTAAAAAATAATAATTATGACAATAATTTGCAAAAATTTATAAAAACA	Omy01	46069880	NC_035077.1	46069880
BCWD10F03213	A/G	TGCAGGACAGTAAAGAGAGCCTAGAAAGATC[A/G]GCCATGGCTTTCGAACTTTGTTTAATCTAGGAAACAAGCTTTGACAGACCAGACATT	Omy01	46240406	NC_035077.1	46240406
BCWD10F15472	C/T	TGCAGGGCACTGATGGTCTGCAGGTGGCCATCGCTGAGATCAAAGAATGTAAGAATCAGATGAGAGTGTGAGACCG[C/T]GAGACGGAGGCC	Omy01	46240510	NC_035077.1	46240510
BCWD10F22912	A/C	TGCAGGTGCACTGCCATGCCAGCCACTTTCCCAGAGGTAGTTTACTGCCCCACT[A/C]CACTTGCCAGGCTGTCATTGAAACTAATATTTTG	Omy01	46262292	NC_035077.1	46262292
BCWD10F22911	A/G	TGCAGGTGCACTGCCATGCCAGCCACTTTCCCAGAGGTA[A/G]TTTACTGCCCCACTCCACTTGCCAGGCTGTCATTGAAACTAATATTTTG	Omy01	46262307	NC_035077.1	46262307
BCWD10F08987	C/T	TGCAGGCATACAGCAAAAACAACAC[C/T]GAAAGAGACGAATAAGGGTATGTAAATGTCTGATATTTTAAAAGATGTCAATACGATAAGTCC	Omy01	46341729	NC_035077.1	46341729
BCWD10F09161	A/C	TGCAGGCATGGTAGTTCATCACAATGAGCAGACAGACAATAGTATGCAATAATGCTAAGCAAAACAT[A/C]ATTCATTCCAGCCATTAAAAC	Omy01	46469235	NC_035077.1	46469235
BCWD10F09162	A/T	TGCAGGCATGGTAGTTCATCACAATGAGCAGACAGACAATAGTATGCAATAATGCTA[A/T]GCAAAACATCATTCATTCCAGCCATTAAAAC	Omy01	46469245	NC_035077.1	46469245
BCWD10F12251	A/G	TGCAGGCTCATTCT[A/G]ACATGACCCTCCAGGAATGTCAGTGTTCTGCCATGGCCAGCGAAGAGCCTGGATCTCAATCCCATTGAGCACGT	Omy01	46563794	NC_035077.1	46563794
BCWD10F01951	A/G	TGCAGGAAGGTGAGGTGCCTGAGGACCCGCC[A/G]CCGACTCTGGACATCGAGGTGTCCCTGGCGTCCTTAGTACGTGCTATTCTGGACTCG	Omy01	46615228	NC_035077.1	46615228
BCWD10F18089	A/G	TGCAGGGTAGGAT[A/G]CAATCCAAGAGTGTGCAGAGTCTGAGATTCCTAGTCCTTGAGAGGGTGGAGAGGGGGATCTGATGGTTCACAGTG	Omy01	46680168	NC_035077.1	46680168
BCWD10F02611	C/T	TGCAGGACAAATACAGGTGTTTCCCTTCCTCCTTACTAGTT[C/T]TCTGGCTTTCTGCACAGCTGAAGGTTTAGGTCAGCTGGCCCACCATA	Omy01	46779798	NC_035077.1	46779798
BCWD10F01457	A/G	TGCAGGAAGGGTACCACATGAGAGAGGAGGATGTCTTCCCTGTAACACACAGCATTGAGATTGCCTGCAATGACAACAAACCT[A/G]GTAAG	Omy01	46841817	NC_035077.1	46841817
BCWD10F03584	C/T	TGCAGGACCCTCTGATGTTACCACACGGTTACACCGG[C/T]GGTCACTATGGAGACCAACATCTAATCGAGGCCTGTATATTGCATCTTTCA	Omy01	47176571	NC_035077.1	47176571
BCWD10F22257	A/G	TGCAGGTCTGATCTCAGT[A/G]AGGCAAAGGAAAACAATTATAATGACTGATTAACACAGTTGTATTAACAACTGTTCGCAACAGACAGTGT	Omy01	47176623	NC_035077.1	47176623
BCWD10F22258	A/G	TGCAGGTCTGATCTCAGTGAG[A/G]CAAAGGAAAACAATTATAATGACTGATTAACACAGTTGTATTAACAACTGTTCGCAACAGACAGTGT	Omy01	47176626	NC_035077.1	47176626
BCWD10F11402	A/C	TGCAGGCTAATTCAGCCTCTGCTGAGTCT[A/C]AGGGAATAGGGTAGCGTGCCAAACGGCACCCTATAATAGCATTCCCTATATAGCCCCAT	Omy01	47566156	NC_035077.1	47566156
BCWD10F13859	A/G	TGCAGGGAACATAACATCAGTGCTAAACATAAGCTAGATTATAGGTTATTTCAAGCA[A/G]CTGCTGTGTTCTCTGTGAGAGGAGAGGGAGC	Omy01	47760547	NC_035077.1	47760547
BCWD10F09081	C/T	TGCAGGCATCGGTCTATTAGTCCAAGCCTTCG[C/T]CAGGCACACCCAAGTTCCACACATTTATTATAAGAGTTGTCAAAATTTCACAAAAT	Omy01	47876008	NC_035077.1	47876008
BCWD10F12026	C/G	TGCAGGCTCATCCTGACATGACCCTCCAGCATGGCAATGCCACCAGCCATTATGCTCGTTCTGT[C/G]CATGATTTCCAGCAAAACAGTGTC	Omy01	47884759	NC_035077.1	47884759
BCWD10F04678	C/T	TGCAGGAGACCCTTCTCCAGGCTCGACCCTGCTCTACTTGTCAG[C/T]AGATAAATTACAGGGAGCATGTAAGACAAAGGGCTCTTGGGCCA	Omy01	48008350	NC_035077.1	48008350
BCWD10F15487	C/T	TGCAGGGCAGAAGGGAGAAGTTCTCTAGATATCATTTAGATCACGCGTTT[C/T]GTGTCTTCAATCAATGTTAAATGGTCAACGTTCAATCA	Omy01	48008441	NC_035077.1	48008441
BCWD10F09700	C/T	TGCAGGCCCAAAGACTTTCCATATGGAAACATGTACAGTGTGCTTTGTCCAGGCTGGGGAATCCCCTTAGCAACCAAAGAGCTAATA[C/T]C	Omy01	48044286	NC_035077.1	48044286
BCWD10F01714	C/G	TGCAGGAAGGGTACCACATGAGGGAGGAGTGTTTCTTCCCTGTAACGCACAGCGTTGAGATTGTCTGGAAT[C/G]ACAACAAGCTCAGTCCA	Omy01	48415511	NC_035077.1	48415511
BCWD10F06877	C/T	TGCAGGATCATCCTGACATGACCCTCCAGCATGACAATGCCACCAGCCATACTGCTTGTTCTGTG[C/T]GTGATTTTCTGCAACACTGAATG	Omy01	48527489	NC_035077.1	48527489
BCWD10F07266	C/T	TGCAGGATGCAGCACGTGTGGTACTCGGGTGGCGCTCCTGCCTCTT[C/T]GCGGAAAGAGAACCCGTACTCCGTACATCATAGAACTCTTTG	Omy01	48581677	NC_035077.1	48581677
BCWD10F09252	A/T	TGCAGGCCAA[A/T]AACCCAGAGGTATAGGGCCAGAGATTTGAACAAACAATACAGTGAGAAATGTTGTTTGTCAATAAAAAATATGCCTGT	Omy01	49021350	NC_035077.1	49021350
BCWD10F03945	C/T	TGCAGGA[C/T]GTATTCCCATCCCAGCTGAACAACTCAACCCGACCGTATCAGCCGGTCCCAATTCACTCCCCTTCCCCTGGCCCTAACCTT	Omy01	49021364	NC_035077.1	49021364
BCWD10F01648	C/T	TGCAGGAAGGGTACCACATGAGGGAGGAGGATGTCTTCCCTGTAA[C/T]GCACAGCGTTGATTGCCTGCTGTGACACACCGCCCCAGACCAT	Omy01	49035799	NC_035077.1	49035799
BCWD10F16499	G/T	TGCAGGGCTGTTATGGAGATA[G/T]TTTTGGTTATGAATACACAGAGTAGAGTCTTGTATTTCATCAGTTTGGGCTTCTTCCTCAGGGTTTT	Omy01	49049571	NC_035077.1	49049571
BCWD10F16500	A/T	TGCAGGGCTGTTATGGAGATATTTTTGGTTATGAATACACAGAGTAGAGTCTTGTATTTCATCAGTTTGGGCTTCTTCCTCAGGG[A/T]TTT	Omy01	49049635	NC_035077.1	49049635
BCWD10F21897	A/C	TGCAGGTCCTGTACAGACAGCCCAGAGAGTTTGAGTGGTGGAACTCATTCACTCAGTGTGGTATCTCTCTCCA[A/C]CTTCTGCTCTTTTTC	Omy01	49120241	NC_035077.1	49120241
BCWD10F00455	A/G	TGCAGGAAATCACGCACAGAATGA[A/G]CAGTACCACATGACGGAGGAGGATGTCTTCCCTGTAACGCACAGCATTGAGATTGCCTGCAATG	Omy01	49275153	NC_035077.1	49275153
BCWD10F03053	C/T	TGCAGGACAGGAATGTCAGTGT[C/T]CTGGGACCTGTTGGATCAGAGGGTGAGGGCAAGGGCCATTCCCCCCAGAAATGTCTGGGAACTTGC	Omy01	49275196	NC_035077.1	49275196
BCWD10F12965	A/G	TGCAGGCTGGAAAAGTGCACTGTCACAGCCGGGCTACAGGAGGAAGCTCTTTCTTCTACAGTTGACCTGTGGT[A/G]TTTTGATCGGTTGTA	Omy01	49517710	NC_035077.1	49517710
BCWD10F00648	A/G	TGCAGGAACAGGAAAGCTC[A/G]GAAGAACACTGGGAGGGACTACCTTCACTCGCAGGGCAGAAGTTAAAAATAGATATGCCTGAAAGGAAG	Omy01	49517799	NC_035077.1	49517799
BCWD10F25101	A/T	TGCAGGTTGGTGGGTGGTGGGCTGTATAAGGTCATGTTGGCCAGCTTGTCGTTCAGCATGCCGTAGTGGGCTGTCC[A/T]GATGGCACTATA	Omy01	49649288	NC_035077.1	49649288
BCWD10F22334	A/C	TGCAGGTCTGTGATGTGCACTCATTTCACATACTTTAGCTGTATAAGCTGT[A/C]TATTGATTGAGTTTACCTGGCACAATGGAATCATTGT	Omy01	49649412	NC_035077.1	49649412
BCWD10F01425	A/C	TGCAGGAAGGGTACCACATAAGGGAGGAGGATGTCTTC[A/C]CTGTAACTCAGTGTTGCTATTGCCTGCAATGACAACAAGCTCAGTCCGAT	Omy01	49659888	NC_035077.1	49659888
BCWD10F24450	A/C	TGCAGGTTATCAGAATAGTCTAATATCTTTGACGTAATTGAACGGGAGCTTCCTCGTTATC[A/C]CGTCTCTTTTTGGTTTATAACAATTAA	Omy01	49664067	NC_035077.1	49664067
BCWD10F20358	A/G	TGCAGGTAG[A/G]CTGCTACGCGTGATTGGTGGTAGGGCTACTGTAGGAGACCTTTTGCATTGGCGGCGCAGCGGGTTGTACGGATTGGCTG	Omy01	49664134	NC_035077.1	49664134
BCWD10F17290	A/G	TGCAGGGGGACTGTATTGTCA[A/G]GGAATAATATATACTTACAAGATGTGAATGAATACTTGAGGAGGATGGTGCATGTCATATTGTCTGT	Omy01	49720584	NC_035077.1	49720584
BCWD10F02680	G/T	TGCAGGACAAGGACCTGAAGCAGTACATGGACGACTGTGGGAACATCCTGAGCATGCAGAACGTCAAGGTGAGTGTCTACAG[G/T]ACACTA	Omy01	49767922	NC_035077.1	49767922
BCWD10F13819	A/C	TGCAGGGAAATGAAGTTGCCATAGCAAGTGAGTTCAGGGCCTCTTGATTCTTTAAGCACTCTATGACGTACTGAGAATA[A/C]ATTTCCATT	Omy01	49891285	NC_035077.1	49891285
BCWD10F13818	G/T	TGCAGGGAAAT[G/T]AAGTTGCCATAGCAAGTGAGTTCAGGGCCTCTTGATTCTTTAAGCACTCTATGACGTACTGAGAATAAATTTCCATT	Omy01	49891353	NC_035077.1	49891353
BCWD10F09300	A/G	TGCAGGCCAACTGTAGGGCTGTAGGCGAGCTTCCAAGGTAAAAATGCAGGGTC[A/G]TGTTCATTAGGGCACACTATTAGCAAAAAAAAACA	Omy01	49897642	NC_035077.1	49897642
BCWD10F00845	A/G	TGCAGGAACTCTTTTGGAGGACTCTGATGATGAGAACTTCCCTGGTTTTGAGTAGTATGAACCTC[A/G]CCTGCCAAAGCCTGCATTGTCTC	Omy01	49911859	NC_035077.1	49911859
BCWD10F00846	G/T	TGCAGGAACTCTTTT[G/T]GAGGACTCTGATGATGAGAACTTCCCTGGTTTTGAGTAGTATGAACCTCGCCTGCCAAAGCCTGCATTGTCTC	Omy01	49911909	NC_035077.1	49911909
BCWD10F10739	C/T	TGCAGG[C/T]GATATCTGGGCATCAGTCCAATTTGTGTTATTATGCAGTTAGTACAAGCCACTGTCCGTAACATTAGCATAGCAAGGAATGA	Omy01	49911927	NC_035077.1	49911927
BCWD10F14352	C/T	TGCAGGGACGCAATGTCGTTCTCCCTCTCGGC[C/T]GCTGCCTCCTCAGCTGCCTGCTGCAGAAGCAGAACCTGCAAGTAATCAATCAATAA	Omy01	50006857	NC_035077.1	50006857
BCWD10F01877	C/T	TGCAGGAAGGGTAT[C/T]ACATCGAGGAGGAGGATGTCTTCTCTGTAACACACAGCATTGAGATTGCCTGCAATGACAAGCTCAGTCCGATG	Omy01	50609982	NC_035077.1	50609982
BCWD10F21895	C/T	TGCAGGTCCTGGTGCTCGTTGGGGATCTGGAAGGTAAGCATGAAGTTGGCTCCCATCATCTCGTCCTTCTCCGC[C/T]CGCCGTTTTCCCAG	Omy01	50755406	NC_035077.1	50755406
BCWD10F02628	C/T	TGCAGGACAACATGGTTGCCTGTCTTGTTGGGGTGGTGGAGCTTGGCTGTGTACAAGGCTATGGAGGCGCCTGATGGGTCT[C/T]GCACACT	Omy01	50811283	NC_035077.1	50811283
BCWD10F08272	C/T	TGCAGGCACATGGCCTCCAGCCCGGGGGTGTGGACCGACGAGTCCGCCAGTGGGATGCCTACCAGCTCGTCAACGGGGTCCA[C/T]ACGACC	Omy01	50824301	NC_035077.1	50824301
BCWD10F24808	A/T	TGCAGGTTCTTGTAACAATTTAATAACGAAAGCCACACCACCTGACGACATTGTTGCTGATTACGATTGTTTAGCTGTAGTAC[A/T]ACAGT	Omy01	50981951	NC_035077.1	50981951
BCWD10F07172	A/C	TGCAGGATGACCTTCTATTTGAAGACAGTAGGCCATTTCCCCAGGAATTTTGAGGAAATTGCATCACCAAACATCAGTGCTA[A/C]ATCTTG	Omy01	51622210	NC_035077.1	51622210
BCWD10F05669	A/C	TGCAGGAGGAGGAGAAGGCAGTGTGTGTGTTGAAAAAGAG[A/C]GTGAGTGTGTAGGTCCATGTTTGTACTTGGGAGAGTTATTGACTCTGA	Omy01	51773956	NC_035077.1	51773956
BCWD10F01408	A/G	TGCAGGAAGGGTACCACACGAGGGAGGAAGTTGCCTTCCCT[A/G]TAACGCACAGCATTGAGATTGCCTGCTTGACAAGCTTAGTCCGACGA	Omy01	52307229	NC_035077.1	52307229
BCWD10F01908	G/T	TGCAGGAAGGGTGCCACATGAGGGAGGAGAAT[G/T]TCTTCCCTGTAATGCGATTGAGATTGCCTGCAATGACAACAAGCTCAGTCCGATGA	Omy01	52860059	NC_035077.1	52860059
BCWD10F03336	A/G	TGCAGGACATGATCCACATCGCAGACACCAAGGTGGCCCGCCGCTATGGAGACTTCTTCATCAGACAGATCCACAAGTTTGAG[A/G]AGGTG	Omy01	53013324	NC_035077.1	53013324
BCWD10F19105	G/T	TGCAGGGTTGAAATATGCTACCCTCTATTGGGCTATCATCAAATGAAAT[G/T]ATGTAAATATATCACTAGCCACTTTAAACAATGCTACCT	Omy01	53393876	NC_035077.1	53393876
BCWD10F11863	A/G	TGCAGGCTCATCCTGACATGACCCCCCAGCAT[A/G]ACAATGCCCCCATCCATACTGCTCGTTCTTTTTGTGATTTCCTGCAAGACAGGAAT	Omy01	53850359	NC_035077.1	53850359
BCWD10F08592	C/T	TGCAGGCAGAGAGCGAGAAGGAGAGAGTGGGAGCAGGTGAGATGGTTTAGCCTATTTGAACAT[C/T]GTCTCTAAAAACAAAATCAAATGTG	Omy01	53912901	NC_035077.1	53912901
BCWD10F23001	C/T	TGCAGGTGCCCGGCACAGCACAAGGAGACGCTAGAG[C/T]ACGATGAGTCAAGTAAATCCCACCCGGCCTAACCATCCCCTAACCTGGACAA	Omy01	53920886	NC_035077.1	53920886
BCWD10F15148	A/G	TGCAGGGATCCTAGTCATTAAGACAAGTTTCAAC[A/G]GGGGAGAGAAACATTGGGGCAGTGTGTGATACAATTTCACTGCCAGCCCTGACA	Omy01	53971472	NC_035077.1	53971472
BCWD10F25597	A/G	TGCAGGTTTTTATGACCATCATAAAACTGGATAGAGGTGGCGCCTATGATCCTCCCCCCAAGGGCTTGTC[A/G]TGACACAGCTTTAATGTA	Omy01	54004484	NC_035077.1	54004484
BCWD10F01448	C/T	TGCAGGAAGGGTACCACATGA[C/T]GGAGGAGGATGTCTTCCCTGTAACGCACAGCATTGAGATTTTTGATGGTGATGTCTGGTGAGGACCT	Omy01	54009810	NC_035077.1	54009810
BCWD10F04858	C/T	TGCAGGAGAGCTTTTCTTGGAAATATGATCAAGTTAATGAT[C/T]ACCACCGTTTTACAGTAACTGGCTGCCAGTAAATTATCGTAAACAAA	Omy01	54092226	NC_035077.1	54092226
BCWD10F07214	C/T	TGCAGGATGAGGAAGACCATCCTCATGGTCAATGTATGATAGTTGTCATGCCATGTTACCATAGCAGTTGGCTATA[C/T]ATAGGAGTTGGC	Omy01	54171802	NC_035077.1	54171802
BCWD10F03612	C/T	TGCAGGACCGCTTCCACCTGAGAGA[C/T]ATCTCATCCTGCAATGTCATGGAGGGCTACTGGATCCTTCATGAGCACCCCAACTACAGGGGT	Omy01	54673537	NC_035077.1	54673537
BCWD10F14830	A/G	TGCAGGGAGGAGTGGACTCCTGCCAGGTCAGTGAGTTGATTGGGGTGG[A/G]TTGATGACTCAATGCTGTGTTTGGGAGATGCTTTGAGACC	Omy01	54698977	NC_035077.1	54698977
BCWD10F19749	A/G	TGCAGGTAACCGGCACAAAACATGGTGTTGTCTATGGC[A/G]CTTCCATAGACTTTGCTGCTTGAGCAGCTCTCCTGGCTGATCAGCAGCAC	Omy01	54699060	NC_035077.1	54699060
BCWD10F00839	G/T	TGCAGGAACTCTCTCTCTCCCGCTCTGCAAATGGAAGTTA[G/T]AAATATCTTTGCTACAACAGAGAGATTTTGTAGGACTGTGACATCCAA	Omy01	55126331	NC_035077.1	55126331
BCWD10F08237	C/T	TGCAGGCACAGAGCTCTCCCATCCTCTCCACCACAGACACACACTCCTTCCTTTCTATCCCTGCCCTG[C/T]CTAGCTGTTTCCATCCATTC	Omy01	55295648	NC_035077.1	55295648
BCWD10F22171	C/T	TGCAGGTCTCGGGGCTGCTGAGCTTTTGGAGGCCATTTTGAAGCTATTGCCCCTGGATACCTACGT[C/T]CCCAGCCCGGTAGGTCCCCAGC	Omy01	55443368	NC_035077.1	55443368
BCWD10F00135	C/T	TGCAGGAAAATCACAGAGACTGACCATATGATACAATACAACACACACTCGTTAG[C/T]ATCGTGGCAACACTGGCAAGGAAACAAAACAAA	Omy01	55443486	NC_035077.1	55443486
BCWD10F17046	A/C	TGCAGGGGCATTGTCATAAATGTTTACCTATAAAAACCACATATTTAAGTGTATACAGTACACAATGTATGCTAGCGATCC[A/C]TTTGATA	Omy01	55484671	NC_035077.1	55484671
BCWD10F11399	C/T	TGCAGGCTAATTAACACGA[C/T]TAAGTTCATGGACACTGACTTTCCATGACTGTGTCAGCAATAGTTGTACTGTTCCTATGAATGAGTGAC	Omy01	55484768	NC_035077.1	55484768
BCWD10F07709	C/T	TGCAGGATTCTGGGTATTTCTACGTCAGCAGGTAGGAGAC[C/T]GCAGGACTGTAATTGACTGGACACACACACTATCTCTTTCTCATTCAC	Omy01	55618976	NC_035077.1	55618976
BCWD10F08469	A/T	TGCAGGC[A/T]CTCTAGTTGGTCTGCTTGGCTTTCTTCATCCTGAAACAGAGAGACGCCCAGTATGAATATACGACCGTTAACATAGACATA	Omy01	55723708	NC_035077.1	55723708
BCWD10F00936	A/C	TGCAGGAAGACCGCCCAACAGAAACAGTGCCAAGTGAAGGTCTGCACTCCTCTTGCACAGTCTTCACATTTTACTACCTT[A/C]AATTTTTA	Omy01	55723792	NC_035077.1	55723792
BCWD10F01311	A/C	TGCAGGAAGGGAGGAGGATGTCTTCCCTGTAACGCACAGCGTTGAGATCGCCTGCAATGACAAGCTCAGTCCGATGATGTTGTGAC[A/C]CA	Omy01	55863840	NC_035077.1	55863840
BCWD10F02787	A/G	TGCAGGACACACAGGATGTCACGGCTCCTTCTGCTGCAGAAATGCAATACGCCTTAGGGGCCCACCTGGAATAC[A/G]ACCACGCCTTTGGG	Omy01	55914705	NC_035077.1	55914705
BCWD10F13618	A/C	TGCAGGCTTTCTCTGGTCTAAGGATTTCAGGGCTGCATTGAGAATGGCAAAAAGCTAAA[A/C]GTTTGACCAGCTCTCACTGGTTCATCCAC	Omy01	55965430	NC_035077.1	55965430
BCWD10F21384	A/G	TGCAGGTCAGTAAC[A/G]CTACCTGTCTCCTACCACTTCAGTATTTGCAGATTTTAATGGATTGAATAGGTCCCCCTATCCAGTCCTATTAG	Omy01	56069952	NC_035077.1	56069952
BCWD10F09738	A/G	TGCAGGCCCACTACCTCTGGCCATCGCCACATCTTGGCCATTC[A/G]CTCAAACCTCAGCAGGTAGTTTAATGTCCTCCCCCTGCTGGTATG	Omy01	56309767	NC_035077.1	56309767
BCWD10F04246	A/T	TGCAGGACTGTTGGGCTAACGTGCGCTAATGTGATTAGCATGACATTGCAAGTAACAAGAACATTTCCTAGGACATAGAAACGTCTTA[A/T]	Omy01	56783398	NC_035077.1	56783398
BCWD10F12006	A/G	TGCAGGCTCATCCTGACATGACCCTCCAGCATGACACTGCCACGAGCCATACTGCTCATTTGTGCATGATTTCCTGCAAGAC[A/G]AGAATG	Omy01	57173046	NC_035077.1	57173046
BCWD10F00229	G/T	TGCAGGAAACGATAAACTGGAAGGACAAAAAGATTGGGGTAGGAGGTCACGCTAGGGACTCTGAAGGATGT[G/T]AGAGGCAATAGATGTGC	Omy01	57482670	NC_035077.1	57482670
BCWD10F02429	A/T	TGCAGGAATGGTTGATCTCCAGGGTGCCATC[A/T]CAGCCCTCGTCCCTCTTTCCAGATATACCATAACATTCCCATCCGAAGCTGATTTTT	Omy01	57733115	NC_035077.1	57733115
BCWD10F02063	A/T	TGCAGGAAGTGCCCCCTATGATCGTCCTGGGACAGGCTGGACAATGGCCAACAGCCACATGTGAAGCATATTTAAC[A/T]GACTTAAAGGCA	Omy01	57733219	NC_035077.1	57733219
BCWD10F04410	A/G	TGCAGGAGAAACAGTTTTTGATC[A/G]TAAAGTTGTCATTACATTTGAATATGAGAAAGAACCTGGATCATTTGAATGTGAAGAAAGAACCT	Omy01	57969740	NC_035077.1	57969740
BCWD10F13265	A/T	TGCAGGCTGTTCTGGTGGCTAAGATTGTAACGTCCCCTTATAATGTCATA[A/T]TCATGTGAATAACAGTAGCATTCAACTTATTCAGTGTG	Omy01	58024193	NC_035077.1	58024193
BCWD10F23981	A/G	TGCAGGTGTGCT[A/G]GGGCCGGGCCCTCTACCTCCGCTCTGTTTGATTACCTCGCAGGCCCAACGCTTAGGACATCTTAGGGCTTCCCTCC	Omy01	58210133	NC_035077.1	58210133
BCWD10F01343	C/T	TGCAGGAAGGGGCCCACAGCATAGACAACAGAA[C/T]GTCCCTGCAAGTGGGACACGCTGGTCCGTTTTCCCTTGCCACAGAGCAACAGCAG	Omy01	58210175	NC_035077.1	58210175
BCWD10F12235	A/G	TGCAGGCTCATCTTGACATGACCCTTTATTGTGACAATTCCACCAGCCATACTGCTC[A/G]TTCTGTGCGTGATTTCCTGCAAGACAGGAAT	Omy01	58262651	NC_035077.1	58262651
BCWD10F04734	A/T	TGCAGGAGACTTGGGCTTTTCCCCCTGTA[A/T]CTCACCGAAACAAACCAATGGCAAAAAGGGTATGGAAGCACAGAAAAGCAGCATGCTTT	Omy01	58297261	NC_035077.1	58297261
BCWD10F19406	A/G	TGCAGGGTTGGAGTATTAACTTATAAAACAGTCCCTCTGGGAGCTTTGGGGTTCATATAGATATTGTGTTAACAAATACAT[A/G]CTCCATA	Omy01	58297368	NC_035077.1	58297368
BCWD10F00787	C/T	TGCAGGAACGCCCCGAATTATGGTCTGCAGTTGCACACTTGAGTGGGCCAGGTTT[C/T]AGGTTATATGCACACAAAGGTGAGGCAATTCTG	Omy01	58493723	NC_035077.1	58493723
BCWD10F23332	A/C	TGCAGGTGGCCATC[A/C]CTGAATCTGCAGGAACGCCCTCCTCCCCTTTCATGAACCCCCCCAGGCAGAAACCCCCTTATGAATGTGGGTCA	Omy01	58493789	NC_035077.1	58493789
BCWD10F07697	G/T	TGCAGGATTCCTGTCAGACGTTTTG[G/T]TAAGGGCAGGATGAACAGTAATTCTTAACATCCATTATAATCTCATGCCGTGAGTCATAACTA	Omy01	58540597	NC_035077.1	58540597
BCWD10F02543	A/G	TGCAGGAATTTCAAAATCCTGCATGATTCGGTTCTGCAGGATTCATGCTGGGATTTACCTAGTCCTGTAGGAATTTCCT[A/G]GTCCCACAG	Omy01	58540818	NC_035077.1	58540818
BCWD10F04288	C/T	TGCAGGACTTC[C/T]TATTTTTGTGCAGGAATGCTGTGACTTTTTGGTAAGGGATCATGCATCCTGTGATTGGTCAGATGCTCCTAACTAGC	Omy01	58553572	NC_035077.1	58553572
BCWD10F04289	G/T	TGCAGGACTTCCTATTTTTGTGCAG[G/T]AATGCTGTGACTTTTTGGTAAGGGATCATGCATCCTGTGATTGGTCAGATGCTCCTAACTAGC	Omy01	58553586	NC_035077.1	58553586
BCWD10F12931	A/T	TGCAGGCTGCTGATGAGCTGGTTGCTGAAGGGATGGTCCTGGGGCTGGTTGCTGACGGACTGGTCCT[A/T]GGGCTGGCTGAGGGTCAATCT	Omy01	58565030	NC_035077.1	58565030
BCWD10F12930	A/C	TGCAGGCTGCTGATGAGCTGGTTGCTGAAGGGATGGTCCTGGGGCTGGTTGCTGACGGA[A/C]TGGTCCTAGGGCTGGCTGAGGGTCAATCT	Omy01	58565038	NC_035077.1	58565038
BCWD10F06087	G/T	TGCAGGAGGTGAAATATGGATGTAAAAAAAAT[G/T]GTGGAATTGAATGGTCTTCTTGCCCAAGGGATGAGCCACCCCGCATGGCTGCCTAT	Omy01	58565126	NC_035077.1	58565126
BCWD10F15500	A/G	TGCAGGGCAGACTGGGAAACAGGCACAACCGGGCGCACTCGAGCTCTGTACAGGGCAGATCAACAGGAGCAACCAACA[A/G]ACTGGGTGGG	Omy01	58580868	NC_035077.1	58580868
BCWD10F21203	A/G	TGCAGGTCACCAGTCTGTCTTAAACTCTAACACCTCCAAGAGGAAGACGTTTTACAACTCTGGTGGAGAGAATGGCAG[A/G]GGGGGGGCAT	Omy01	58705528	NC_035077.1	58705528
BCWD10F09231	A/C	TGCAGGCATTGTTTGTACTTCTAGATGAAGGTAGGCTAGTATTTCACACACC[A/C]TTCCCTGATGTAAAGTTTATATTACTTTGTGTTTTA	Omy01	58772976	NC_035077.1	58772976
BCWD10F06379	G/T	TGCAGGAGTGTGTCCACCCGGTTTGTCTTGGGGTCAAAATCTCTGAAGCTGGTTTGGAGTGCAGCAGC[G/T]TCACAAATCTCTCTGAACTC	Omy01	58872425	NC_035077.1	58872425
BCWD10F05414	G/T	TGCAGGAGCTTACTCTGAGGTCACTGTGCAGAGATTA[G/T]GAATCTGGGTTTGTAAACAAGGCCACAGCTCCAGATCCCAGGAACGCCAAT	Omy01	58892625	NC_035077.1	58892625
BCWD10F05415	C/T	TGCAGGAG[C/T]TTACTCTGAGGTCACTGTGCAGAGATTATGAATCTGGGTTTGTAAACAAGGCCACAGCTCCAGATCCCAGGAACGCCAAT	Omy01	58892654	NC_035077.1	58892654
BCWD10F20137	G/T	TGCAGGTACCAGGATCGTCTGATTAATGCTACGGAGG[G/T]GGTAAGTGGGGTTCTCGAGGAGCTAGGATAGGTTGAACAAATCCACTAGTA	Omy01	59040732	NC_035077.1	59040732
BCWD10F14539	A/G	TGCAGGGAGACAGCGTGATGGAGCTGGTCCCAGTCTGCTGGGTCTGTCATGGTCACTTTGTACTATAATGGCACAAGGC[A/G]AGACACAAA	Omy01	59041036	NC_035077.1	59041036
BCWD10F21417	G/T	TGCAGGTCAGTTATTGGTCCCTACCATT[G/T]TAAGGTAAGCACAGAACAAACCAGTGGAATTCAAGGGAATGTTCAGTATACAGCTGTACT	Omy01	59126743	NC_035077.1	59126743
BCWD10F04186	C/T	TGCAGGACTGGAGCATAGAGATCAGGCCACTTAGTTTGGACTCGTCTCTGGAGCTT[C/T]GGGTCAATGGAAAGACTCGGGACAGTTCCTAG	Omy01	59146725	NC_035077.1	59146725
BCWD10F25285	C/T	TGCAGGTTTAGCTACGCCCGCTGCTTATAGCAACACAGGTGACTGACAGCACAGCCAGGCCCGCATCTAAAAATACAACATGGCCC[C/T]GC	Omy01	59146864	NC_035077.1	59146864
BCWD10F08132	A/G	TGCAGGCAATAGGAACAAGGGGTGGAGAGCGCAAGAGGGATGGC[A/G]GGCAAGACGGCGGACCATTTGCCACAGCAGTAGATTACCTCTTA	Omy01	59212224	NC_035077.1	59212224
BCWD10F08131	A/G	TGCAGGCAATAGGAACAAG[A/G]GGTGGAGAGCGCAAGAGGGATGGCGGGCAAGACGGCGGACCATTTGCCACAGCAGTAGATTACCTCTTA	Omy01	59212249	NC_035077.1	59212249
BCWD10F00586	A/T	TGCAGGAACAAGGCTCTGAAGGACTC[A/T]GTTTTTTTTTTCTGGGTCAAAATGGGACTTAAATGGTGGGTGTGGCAGAGGTGCCGGATTGG	Omy01	59212291	NC_035077.1	59212291
BCWD10F20624	A/G	TGCAGGTAGGTCATGTCATCTAACACTGGAAACTTGGTTCCTTTATCGACACTTTGCCTTCCCTGATATC[A/G]ATACCATGTCTATTCAAA	Omy01	59265932	NC_035077.1	59265932
BCWD10F24253	C/T	TGCAGGTTAACCACGGCGCAGGCGGTGAACATGTGGACGCGCAGGTGCAGCTGCTGCCACTCCACACTGGTCTCGCCCAC[C/T]GTGGACTG	Omy01	59266079	NC_035077.1	59266079
BCWD10F07881	C/G	TGCAGGATTTTTTTTCATCTTC[C/G]TACCTTCCTTTTCAATGTTATTTTTGATTGGTCGCTGAAATGGCTTCTAACCAATCAGCCGGCGTC	Omy01	59313804	NC_035077.1	59313804
BCWD10F00430	C/T	TGCAGGAAATACTTTCCCCCTTTCTTTTGAATTGACAGAAGCCCGCCCACGCACCTTTCACT[C/T]ACTAGAGAGAACCTTTACAATCAGGT	Omy01	59313885	NC_035077.1	59313885
BCWD10F18669	G/T	TGCAGGGTGGCAGAGTGGGATACGTAGGAG[G/T]CCGGGCCATGGCCTGGGGCTAGGGAAGGCTGGAGGGTCTGCTGAGGGTACTGGATGCT	Omy01	59339537	NC_035077.1	59339537
BCWD10F22266	A/C	TGCAGGTCTGATGTTCGGATGTGCAGGTGTTGCTACACGTGGTCTGCCACTG[A/C]GAAGACGATCAGCTGTCCATCCTGTCTCCCTGTAGC	Omy01	59430414	NC_035077.1	59430414
BCWD10F01911	A/G	TGCAGGAAGGGTGGAGGATGATGGAGGAGGATGTCTTCCCTGTAAC[A/G]CACAGCGTTGAGATTGCCTGCAATGACAACAAGCTCAGTCCG	Omy01	59672483	NC_035077.1	59672483
BCWD10F01910	A/C	TGCAGGAAGGGTGGAGGATGATGGAGGAGGATGTCTTCCCTGTAA[A/C]GCACAGCGTTGAGATTGCCTGCAATGACAACAAGCTCAGTCCG	Omy01	59672484	NC_035077.1	59672484
BCWD10F01303	A/T	TGCAGGAAGGGACCCACCTGAGGGAGGATGTCTTCCCTGTAACACATAGCATTGAGAT[A/T]GCCTGCAATGACAACAAGCTCAGTCCGATC	Omy01	59704110	NC_035077.1	59704110
BCWD10F04322	A/T	TGCAGGACTTGCTTTGTGGATTGTGGTGTAAAAAAAA[A/T]AAATATTGGACTGACCTCTCCCAATCTTTACAAACATTCAATCAAAATGTT	Omy01	59788094	NC_035077.1	59788094
BCWD10F06882	A/G	TGCAGGATCATCCTGACATGGCCCTCT[A/G]GCATGACAATGCCACCGGCCATACTGCTCGTTCTTTGCATGATTTCCTGCAATACAGGAAT	Omy01	59876816	NC_035077.1	59876816
BCWD10F17960	C/T	TGCAGGGTAAAGCATAC[C/T]GTACTTCAGAGCAAGCTTTTACTCAAATCCCAAAAGCCTCTCAGGTTCTTGTCTCTGCTCCAGCCGATGAA	Omy01	59909452	NC_035077.1	59909452
BCWD10F13151	C/G	TGCAGGCTGT[C/G]TAAGTGCTATTTGACCAAGAAGGAGAATGATGGATTTCTGCATTAGATGACCTGGCCTCCATAATCCCCCAACCACAA	Omy01	60004587	NC_035077.1	60004587
BCWD10F01713	A/G	TGCAGGAAGGGTACCACATGAGGGAGGAGTGCGCCTTCCCTGTAATGCACAGC[A/G]TTGAGATTGCCTTCAATGACAACAAGCTCAGTTTG	Omy01	60114622	NC_035077.1	60114622
BCWD10F09796	A/G	TGCAGGCCCAGGCATGGATCAAAGCTGGCGAGAGTATTTTTACAATTATTTTATTAACGAAAGCATAAAGATGTTGATGAA[A/G]AAACCAC	Omy01	60142538	NC_035077.1	60142538
BCWD10F22995	A/G	TGCAGGTGCCCCAAGATGCCTTTCTGCCT[A/G]GGGGTGAAGATTTGGGAAAGATACCATACACAATGGTGGGGTAAGCTGCCTTCCCACGA	Omy01	60223403	NC_035077.1	60223403
BCWD10F22996	A/G	TGCAGGTGCCCCAAGATGCCTTTCTGCCTGGGGGTGAAGATTTGGGAAAGAT[A/G]CCATACACAATGGTGGGGTAAGCTGCCTTCCCACGA	Omy01	60223426	NC_035077.1	60223426
BCWD10F15398	A/C	TGCAGGGCAATAACCCTAGGCATACTGCTAA[A/C]GCAACACTCAAGTGGTTTAAGGGGAAACATTTAAATGTTTTGGAATGACCTAGTCAA	Omy01	60325487	NC_035077.1	60325487
BCWD10F15397	C/G	TGCAGGGCAATAACCCTAGGCATACTG[C/G]TAAAGCAACACTCAAGTGGTTTAAGGGGAAACATTTAAATGTTTTGGAATGACCTAGTCAA	Omy01	60325491	NC_035077.1	60325491
BCWD10F07838	G/T	TGCAGGATTTGGAGGACCATGAGGTCATGGACTTCTTGGAATAAGATGCTT[G/T]TGATGAGCAGTTACTTGGTGAAGACTAGGACGAAAGG	Omy01	60464627	NC_035077.1	60464627
BCWD10F13625	A/G	TGCAGGCTTTCTTCAGTGATGGCCCTTTAGCCCATAAGAAAGGGCATCATGAATGGAAGGGAATTGTGTAGCTACAAGTTATCAACCT[A/G]	Omy01	60464763	NC_035077.1	60464763
BCWD10F15889	A/G	TGCAGGGCCCTGGAGAATGGGCGAGCAGAGAAGTTATATACCAGGGGGCAAAACACACTCATGCGC[A/G]CACACACACATTCACCCCCACC	Omy01	60581938	NC_035077.1	60581938
BCWD10F12254	A/G	TGCAGGCTCATTCTGACATGAACCATCAGCATGACAATGCCACCAGCCATACTTCTC[A/G]TTCTGTGTGTGATGTCCTGCAAGACAGGAAT	Omy01	60634710	NC_035077.1	60634710
BCWD10F09845	A/G	TGCAGGCCCATCCTGACATGACAATACCACCAGCCATACTGCTC[A/G]TTCTGTGAGTGATGTCCTGCAAGACAGGAATGTCAGGGTTCTGC	Omy01	60730697	NC_035077.1	60730697
BCWD10F14670	C/T	TGCAGGGAGATAAAATACTTATCTATTTAGGCATAATAAAATGCTTCAGTTTTTTCCCGATCAAGTATCAACTATCAATTTACGGATG[C/T]	Omy01	60765319	NC_035077.1	60765319
BCWD10F07636	C/T	TGCAGGATTATAGG[C/T]CAAAAGAGCTGCAGATTAGGAGCAGCGTGCGGAGGTGTGTGTATGGCTTGTCCTCAAAATGTGCAGACAAGTTT	Omy01	60765418	NC_035077.1	60765418
BCWD10F00860	C/T	TGCAGGAACTGGCCTCAGAGAAAGCTT[C/T]TTCATGGACTTGTGACCCCAGCAGAGTGTTTTTATGCATCACGCCCATGTCAGCTGCAAAG	Omy01	60876100	NC_035077.1	60876100
BCWD10F12257	C/T	TGCAGGCTCATTCTGACATGAC[C/T]CACCAGCATGACAATGCCATCAGCCATATTGCTTGTTCTGTGCATGATTTCCTTTAAGACAGGAAT	Omy01	61012294	NC_035077.1	61012294
BCWD10F09165	A/C	TGCAGGCATGGTGAAAACAGTCTCAGGTGGGCAGTGGAAGTTCCAT[A/C]TGGCTGATCAAATGACATCAAATGACAAGATTTGGTCATTAA	Omy01	61279247	NC_035077.1	61279247
BCWD10F23655	G/T	TGCAGGTGTACAGAACTTCTAAATGTGTTATGCCAGAGTTTGTAGAATTCAA[G/T]TCATCCCTAGCTGGTCTTCTGTTAAAGTCTGTCTTG	Omy01	61279342	NC_035077.1	61279342
BCWD10F10812	C/T	TGCAGGCGCCAGTTGCCCATCCATGAACACTCAATGCACAAACTAAAGGAAGGA[C/T]CAGGGCCTATTTTCATAAAGTATCTGAGTAGGAG	Omy01	61284471	NC_035077.1	61284471
BCWD10F13582	A/C	TGCAGGCTTTCCAAGGCGGCTCCGCTCCACAGGGTCAGCACGCGGGCTACCACCATGGCTGTGCTGGACTCCTTTACACTACA[A/C]ACACA	Omy01	61478022	NC_035077.1	61478022
BCWD10F06953	A/C	TGCAGGATCCTCTGCAGACCAGCGGACGTTTCTGAGAACAGGCACACACACACTGTTAATACACC[A/C]TCTGCCTTGTGCAGGGTCAGGTG	Omy01	61483636	NC_035077.1	61483636
BCWD10F01899	C/T	TGCAGGAAGGGTATTACATGAGGGAGGAGGATTTCTTCCCTGTAA[C/T]GCCCAGCGTTGAGATTGCCTGCAATGACAACACGCTCAGTCCG	Omy01	61655741	NC_035077.1	61655741
BCWD10F15311	A/C	TGCAGGGATTTCACAGATATCTTC[A/C]TACCCATTACCCATCTCCTCTCCTCTCATCTCATCTCCCTTTGAAGAATATCACCTACTCCTCT	Omy01	61704671	NC_035077.1	61704671
BCWD10F11659	C/G	TGCAGGCTCACCAATCACAAAGCATGTCTCT[C/G]ACAAACCCACCAATCACAGGTCTCGTGGGCTGTCACCGTGCAGGGTGGTTGGCTCAA	Omy01	61726314	NC_035077.1	61726314
BCWD10F21344	A/G	TGCAGGTCAGGAATACAGGTGAGACGCTCGGATGACGCAGTATGGATAACCACTCATCTAAGACACGAACAACTGGCCAAAGCA[A/G]GAGT	Omy01	61777010	NC_035077.1	61777010
BCWD10F21100	C/T	TGCAGGTCAACATGTGCAGCCACTCTGGATTAACTACTCTGGTGGACATACCTTTTTAAGTTGTGCAATGTCTACCGTTATA[C/T]CACCGT	Omy01	61777173	NC_035077.1	61777173
BCWD10F22611	A/G	TGCAGGTGACGTGAACGGCC[A/G]AATGAAATCAGCCACCAGGGCTTCCTTAATATATCTGTTCATGGCTGCAGTCTCTGGACCTGAGAGAG	Omy01	61877507	NC_035077.1	61877507
BCWD10F05411	C/G	TGCAGGAGCTGTTTTTTTCTTTGTTGGAAAGAGGGATGGGGGAGTATGTCCCTGTAT[C/G]GATTACTGGGGTTTGAATAACATTACCATCA	Omy01	61877581	NC_035077.1	61877581
BCWD10F13908	C/T	TGCAGGGAACTCATCCATCCAGCCTCGTTGTAACGG[C/T]CAGAAAGGTTAATAATGAGCCATAGGATATCCTGTGGCCATGGACACAATGA	Omy01	62149269	NC_035077.1	62149269
BCWD10F21090	A/T	TGCAGGTC[A/T]ACAAGCCTGTTGTACAAGCCTCTCAGCCTATTGCGGACAGTCTGAGCACTAGTGGAGGGATTGTTCGTTCCTGGTGTAAC	Omy01	62181296	NC_035077.1	62181296
BCWD10F21787	C/T	TGCAGGTCCT[C/T]ACAAGACATCACCGGCAACAATGTCATCTATGGGCACAAACCCACCGTCGCTGGACCAAACAGGACTGGCAAAAAGTG	Omy01	62181311	NC_035077.1	62181311
BCWD10F23008	A/G	TGCAGGTGCCCGTTGACAGTGTCTGTCCTACCTGCTACCAGTCTGATGTAGTGGCCCTGCAC[A/G]GAGGGCTGAGAGGCTGCAGTCCAACA	Omy01	62484707	NC_035077.1	62484707
BCWD10F17553	G/T	TGCAGGGGG[G/T]CAGATGTCACATGTAGACAACATGTAGTCTTAGGCTGAGTGTAATGGGGAAATGAAAGACCACTGAAGTTGATATTTCG	Omy01	62512082	NC_035077.1	62512082
BCWD10F19785	C/T	TGCAGGTAACTGAGCCAATCAGCTGTGTGCTGCTCACTGTTGCACTGTCTCTG[C/T]TGCCCCCTACAGTCCACATGGCCAGCATTAGTATC	Omy01	62540532	NC_035077.1	62540532
BCWD10F16331	C/T	TGCAGGGCTCCTCCTGAGACAGGTGATGACCTCACATGACAT[C/T]CCCCCTCGTGGAATCCTTCCTTACAGTCACGGCAGAACACAAACTG	Omy01	62540624	NC_035077.1	62540624
BCWD10F19523	A/T	TGCAGGGTTTTCCATACATCGCATAGAC[A/T]GGGAAAAATACATTTGCGGGAAAAACAAAGGCGGAGGAGTATGTTTCTACAACCCACGGT	Omy01	62685752	NC_035077.1	62685752
BCWD10F07455	C/T	TGCAGGATGGTGTCATCGTCTCAGTCTGCTGGAGGGACTATTTTCAGTTCTTAAAGCATTGT[C/T]GACTTAAAGGATAAAAACTGCCTTTT	Omy01	62794943	NC_035077.1	62794943
BCWD10F07879	A/G	TGCAGGATTTTTTGGGTTGTGAT[A/G]GTTGTGAGAAAAATGTGCTGATTTGCTGCAGCAATTCTGACCTTTTGCATGGCAATTAGCGAAAA	Omy01	62798117	NC_035077.1	62798117
BCWD10F12445	A/G	TGCAGGCTCTAGTTTAGTCTTATCTTGATTATTGTCCAGTCGAGTGCTGCAAGGAAAGACCTAGTTAAGAACAGAGCAGC[A/G]CGTCTTGC	Omy01	62999036	NC_035077.1	62999036
BCWD10F10375	A/T	TGCAGGCCTCCGTGGCGGAATTTCTCACTCCTGTTCTGTAACCTTTGGAGACCCCTTTGTGGCCATAATCACGTTTGCCTTATGGT[A/T]GA	Omy01	63031763	NC_035077.1	63031763
BCWD10F13150	C/T	TGCAGGCTGTCGTTCAGGATAGTATTAATACACCTACCAACTAATCAATGGATTAAGAAAAAA[C/T]AGCGCTGTTCTGTTGATTTTTCACG	Omy01	63057766	NC_035077.1	63057766
BCWD10F24505	G/T	TGCAGGTTCAAGTTGAAAGTATCAATACCTTTACCAGACAGAT[G/T]AACCCCATCTGGCCTGTACAGGCCTGCGTCTGAGCAACACGTGAT	Omy01	63133834	NC_035077.1	63133834
BCWD10F25234	G/T	TGCAGGTTGTTTTTCTGAGCTTTCTCCAGTGTAAAGCA[G/T]TTATACTCTCCACGAGGTAGAGAAATAGCAGTTTCATCACTTTGTGGTCC	Omy01	63452442	NC_035077.1	63452442
BCWD10F04767	A/C	TGCAGGAGAGACAGATAAAAATAATTATTTTTTGTTTTTTTATAATTTTCTTCTAATGT[A/C]AAAGTTGAATATCAGTTGGCATAAATCCT	Omy01	63452536	NC_035077.1	63452536
BCWD10F02432	G/T	TGCAGGAATGTACGTCTCCTTGCCCATTTTTAGCATAGATCTGTTTAGCTGTTAAGATCTATAGCCTGTTGTCAATAGAGGTT[G/T]GTAAC	Omy01	63493270	NC_035077.1	63493270
BCWD10F08714	C/T	TGCAGGCAGCCTGGCGGCACGACAAGGAGCTGCTGGAGAGAGAA[C/T]TCCACACCATCAAGGAAAAGGTGTGTGTGTGTATATATAGGGGA	Omy01	63549173	NC_035077.1	63549173
BCWD10F22898	A/G	TGCAGGTGCACATTCACTTTCAGGGACCCATTCTCTGCTAGGCATCCATCTGAAATATAAACAGAGAAACTTAATAAATGCAT[A/G]TAGAT	Omy01	63601277	NC_035077.1	63601277
BCWD10F23258	A/G	TGCAGGTGGAGGGCTATGACAATGTGTACGCTGTTGGGGACTGTGCTAATGTTAACGAGCCTAAGATGGC[A/G]TACCATGCAGGTCTCCAT	Omy01	63601427	NC_035077.1	63601427
BCWD10F20830	C/T	TGCAGGTATCATGCATTATGATGCAGTTATAATGCATTGTAAGACTTGTCATAAGCATGTGTGACCCCCTTATAACATCTTATA[C/T]AATC	Omy01	63669587	NC_035077.1	63669587
BCWD10F02729	C/T	TGCAGGACAATGAACTGGAGAAAATCACCAGAAGATTCACCATTGAGCTGGCCAAAAAGGGTTTTATTGGTGAG[C/T]CGTGTCTGTGATCA	Omy01	63723462	NC_035077.1	63723462
BCWD10F13658	C/T	TGCAGGCTTTTCCCCTCTCAGCACATTCAACTCTTTCCGACCT[C/T]TCCTATGTGGAAACATTTGGTATCTCTTCAATCTTCCTCTGCAAT	Omy01	63805113	NC_035077.1	63805113
BCWD10F08918	C/T	TGCAGGCAGTCCAAGAAAACCCAGAAAATGCCAGAGTCTATGGTGTTAGAAGTC[C/T]GTGCTACGTCTCTGAGATGACATATCTTTACCCT	Omy01	63979297	NC_035077.1	63979297
BCWD10F22282	A/T	TGCAGGTCTGCCTGGGGGTTCTGACAGAAGAAGAGTCCGGTCATTATCGTATGGAAACAAGACCAGTAGGTACCAAACA[A/T]ATAGTAGTA	Omy01	64576815	NC_035077.1	64576815
BCWD10F07493	A/T	TGCAGGATGTCACAAAGAGGCAGCTG[A/T]TCATTTTCAGAACTACAGATCCCATCATCCCCCAGTGCCCACACACTACACCAGAACCAATA	Omy01	64660620	NC_035077.1	64660620
BCWD10F00857	G/T	TGCAGGAACTGGATGCCTTTCTTAGGCTTCTGGTTGAACTGCTCTGT[G/T]CCGCTGTTCAGCAGCTGTAATCATACAAATAAATACTATCA	Omy01	64891527	NC_035077.1	64891527
BCWD10F10317	C/T	TGCAGG[C/T]CTATTTGATTTCTGGGCGTCTGTTTGTAAAACACATACATTTCTATCGAGGCATTAAATTTGTTTAGAGCAAACCTCTGGTT	Omy01	65281282	NC_035077.1	65281282
BCWD10F19585	G/T	TGCAGGTAAAATATACATTGGTTCAATGGTGTGGCTTGACATT[G/T]GTAGCTATCTAAAATATGAAATGGTAAATGTGTCAACACATGTCC	Omy01	65281328	NC_035077.1	65281328
BCWD10F05995	A/G	TGCAGGAGGGTACCACATGAGGGAGGAGGATGTCTTCCCTGTAACGCACAGCGTTGA[A/G]ATTGCCTGCAATCATCACCCCTGTTGAGACA	Omy01	65428477	NC_035077.1	65428477
BCWD10F13677	G/T	TGCAGGCTTTTTACGGAGGCCACTGGCCCTGGCAGGGGCAGAGGGTCGGATCTTC[G/T]TCCCTTTTCCTTGGTCACCGGGTTTCATCCGCG	Omy01	65542133	NC_035077.1	65542133
BCWD10F13841	A/G	TGCAGGGAACACCCACAGAGATCCACACTCAC[A/G]CCATAGTACAAGGGGTAGAGACACAATGGGTTCACTGATGGAACCAAGACCTTTTT	Omy01	65577904	NC_035077.1	65577904
BCWD10F05350	C/T	TGCAGGAGCTCTACAACTCTGAGCAGCTGCTCATCTTCCCCCAGGACAGGTGGGCCTTTATG[C/T]ACTGAGGAGCTGTCTCTATCCACTGC	Omy01	65615419	NC_035077.1	65615419
BCWD10F04655	A/C	TGCAGGAGACAGGCATAGTGTTGCCAGAGCATGGCTCAG[A/C]CGCTTAGGTTGCATGGACAGCTCACTGTAGCTCCAAACACAACCTCAGC	Omy01	65632237	NC_035077.1	65632237
BCWD10F04656	C/T	TGCAGGAGACAGGCATAGTGTTGCCAGAG[C/T]ATGGCTCAGCCGCTTAGGTTGCATGGACAGCTCACTGTAGCTCCAAACACAACCTCAGC	Omy01	65632247	NC_035077.1	65632247
BCWD10F24949	A/G	TGCAGGTTGCAGAAAGCAATAGATGTCACCTTCAATGTTGTGCACATGTAAC[A/G]TTCAAGCCTGAATGAGAAGCCTTGTTATTTCCAGTG	Omy01	65632325	NC_035077.1	65632325
BCWD10F11142	C/T	TGCAGGCGGTAGCCACTGTCACACAGGCATCTGTAGGAACCCTGGCTGTTCTCACAGGAGCCG[C/T]CAACACACCTGGTGCCATGCGAGCA	Omy01	65976388	NC_035077.1	65976388
BCWD10F11141	A/C	TGCAGGCGGTAGCCACTGTCACACAGGCATCTGTAGGAACCCTGG[A/C]TGTTCTCACAGGAGCCGTCAACACACCTGGTGCCATGCGAGCA	Omy01	65976406	NC_035077.1	65976406
BCWD10F04203	C/T	TGCAGGACTGGCTGCCTCCTCTTCACACAGGTCAATGAGGATG[C/T]TGTCATGCTCCAGGCCTCTGCCCTTGTCTATGAACCAGCCCCCTG	Omy01	66096128	NC_035077.1	66096128
BCWD10F17864	C/T	TGCAGGGGTGTTGCTAGCTGGGCCTCCCGGTTGTGGAAAGACCCTGCTGGCCAAGGTACTATTTGCCAG[C/T]TGCTAAAATCAGTGGAATG	Omy01	66099901	NC_035077.1	66099901
BCWD10F08509	C/T	TGCAGGCACTTTTTTATCAATGGTGTTTGTGGTTGACAGTTTGGTACCTCTGGGC[C/T]TGACTGAGCTTTTTAAGGGACCATTTGACAGAA	Omy01	66109549	NC_035077.1	66109549
BCWD10F08508	C/T	TGCAGGCACTTTTTTATCAATGGTGTTTGTGGTTGA[C/T]AGTTTGGTACCTCTGGGCCTGACTGAGCTTTTTAAGGGACCATTTGACAGAA	Omy01	66109568	NC_035077.1	66109568
BCWD10F02200	G/T	TGCAGGAATAGTCTGGCAATTGCCATTCAAAACAGCACTAAATTATACTGGTATCTTATTTGACT[G/T]GCAGCCACAGCAGGACGAGAGAC	Omy01	66109666	NC_035077.1	66109666
BCWD10F22361	A/T	TGCAGGTCTGTTAACGACGGCAGGTGTTCGGCAGGCAGGAGCGAAGGACACTGTGTGCTAGCTTAGCTGGCTAG[A/T]CCTAAGCAGAACTC	Omy01	66116192	NC_035077.1	66116192
BCWD10F16948	A/G	TGCAGGGGATGATTTTGTGACCGGTCCTCTTTACTATTTATATCAATAATAGT[A/G]ACATTCATCTGCATTCAGATGACACTGTCATGTAT	Omy01	66172175	NC_035077.1	66172175
BCWD10F19222	C/T	TGCAGGGTTGAAATATGCTTTCTCTCTTTGTATACGGAGGTGCTACCCTCAGATACTAG[C/T]ATCGTTTGCTAACGCCAAAAGGCCTTTTT	Omy01	66400528	NC_035077.1	66400528
BCWD10F23798	A/C	TGCAGGTGTCTCAGGGGGAGTTGGGAGATAACATATTT[A/C]TATTACACATCGCTCACTCTCCTTTTTTCTCGCCCTGTCTCTGTCGGCTC	Omy01	66434173	NC_035077.1	66434173
BCWD10F13034	A/C	TGCAGGCTGGCTGGAT[A/C]ATTTATCACTGTGGGGGAACTGGAGGAGACCAACAAGGCGCTACAGTGCAAATATAAATATGTGGTTAAATG	Omy01	66469882	NC_035077.1	66469882
BCWD10F18129	C/T	TGCAGGGTATCGACTGAGCAACAGAAAAGGTGTGCGATTGTGTTTATCTTCCTTTTCCTCTC[C/T]CCTCAGATCATCAAAAACTGGAACGA	Omy01	66548877	NC_035077.1	66548877
BCWD10F07065	A/T	TGCAGGATCTGTCAATTTTTTT[A/T]AAACTCTTTCCACAAACCACCATTTGGCAATGAAACTGGTGGGAACATCCTTATGTATCATGTATG	Omy01	66548958	NC_035077.1	66548958
BCWD10F22164	C/T	TGCAGGTCTCCTTTCAAAGCAGCTAATCTAAGCATGCA[C/T]ACAGACATGAACTCCTCTCAATTGTCAGTCATATGGCCTTGTGGGATCTA	Omy01	66644384	NC_035077.1	66644384
BCWD10F17709	G/T	TGCAGGGGTAGGCGGAGGGGCTTGTCGGTGGGGCGGGACGGGGGCTGAATAGCATCCAGAGCTTCCAGCAGGGTGGTCCC[G/T]GACGAACT	Omy01	66811325	NC_035077.1	66811325
BCWD10F17710	C/T	TGCAGGGGTAGGCGGAGGGGCTTGTCGGTGGGGCGGGACGGGGGCTGAATAGCATCCAGAGCTTCCAGCAGGGTGGTCCCGGA[C/T]GAACT	Omy01	66811328	NC_035077.1	66811328
BCWD10F01155	C/T	TGCAGGAAGCTCAGGTAGTCCTGCACCAGGCAGCCGAAGTAAGACCCCTTGTCCCTCGACAGCTCCAGGACTCT[C/T]CGTATGGCCCGTTT	Omy01	66873548	NC_035077.1	66873548
BCWD10F13441	C/T	TGCAGGCTTCTGGGACTCTGAGCATTGCTGCAGGAGCAAGAGTTCTGTCTCCCGGTTGTCCGGGACAACCATCCAGGACCAATCA[C/T]TCA	Omy01	66874774	NC_035077.1	66874774
BCWD10F15507	C/G	TGCAGGGCAGAGACAGGAGAGAGACAATATCAGAACAGTCAGACACTACAACAGCAACATTACTGAAAGATATAGCGCTGA[C/G]TGATTAG	Omy01	66874937	NC_035077.1	66874937
BCWD10F17862	G/T	TGCAGGGGTGTTCTTTCCCGGTGCCAGGCT[G/T]AGCAGAGATGAGTTTCTGTGGGCATGACCTGTCAGACTAACCCCTCTCCTCTCCAGTC	Omy01	66969054	NC_035077.1	66969054
BCWD10F10521	A/C	TGCAGGCCTGGGGGAAGGTGTGGTAGTCTGGGGTGGAGCTGTGGCGACGGCCTGTAGACTCTGGGCCTGGG[A/C]CCTCTGGTTTGTCATGG	Omy01	67120350	NC_035077.1	67120350
BCWD10F02789	C/G	TGCAGGACACACATACGCAGGTCTCTGGGGCCTTGACATATGTTGTTTTGTTATTTTGATTGCAATTAGCGGAT[C/G]TGTCTGCGTAATAA	Omy01	67276254	NC_035077.1	67276254
BCWD10F11040	C/T	TGCAGGCGCTTCGGCTACCTGATGTCCCCTCCACTCACTTTTGGTTTTGTTTTCATCTTGATACAGTGGCACACTTTAGCCAGGAG[C/T]AA	Omy01	67617425	NC_035077.1	67617425
BCWD10F19018	A/C	TGCAGGGTTCTGTGACTGATTCTCTTTTAG[A/C]CTTGAGGCGCTTTCTCACACCCTGTTTTGACTGCAATAACTCACACATCTCTCAGACC	Omy01	67623038	NC_035077.1	67623038
BCWD10F23062	C/G	TGCAGGTGCGACACAAAACGCAGAAATAAAAATCGAAATCATGCCTTACCTTTGACGAGCTTCTTCTGTTGGCACTCCAACATGT[C/G]CCA	Omy01	67652339	NC_035077.1	67652339
BCWD10F10575	C/G	TGCAGGCCTGTTGTGCCCACATATACATCTACACATAGTTCAGCG[C/G]TATAAATAGCTATGAGTCGCTAGGCTAGCCCGGAAAGTTTGCC	Omy01	67710647	NC_035077.1	67710647
BCWD10F25402	A/G	TGCAGGTTTGAAG[A/G]AGAGCTAGGGAAGTTTCCTGAGATATGAGAAGGATGGTATTTGGATGGCTTCGCTGGTCAATGTTGCGTTTCGGT	Omy01	67710702	NC_035077.1	67710702
BCWD10F16130	A/C	TGCAGGGCGCAGCGCGGAGGCAGCAGCAGACGAGGCCCTGGCCTATATGAAGGAGAGGGTGGG[A/C]GGTCTGGGGGGAGTGGTGGTGGTAG	Omy01	68015737	NC_035077.1	68015737
BCWD10F00275	C/T	TGCAGGAAAGACAAAGAGAGAGATGAACGTCACAGAGTGTGTTTATCTCTCTGCCACTGACTTTTCTATG[C/T]ATGCCTCCCCATCCTCTC	Omy01	68035338	NC_035077.1	68035338
BCWD10F01040	A/G	TGCAGGAAGAGTACCACATGAGGGGGAGGATGTCTTCCCTGTAATGCACAGC[A/G]TTGAGATTGCAACAAGCTCAGTCCGATGATGCTGTG	Omy01	68079205	NC_035077.1	68079205
BCWD10F21849	G/T	TGCAGGTCCTGATCTTCTTGATCCCTGCA[G/T]TTTAAATCTGGCAGCTGATTTCATAGCAGAACCCCTCTGTTCCATCTAACCCTGGAATG	Omy01	68153964	NC_035077.1	68153964
BCWD10F06187	A/C	TGCAGGAGT[A/C]ATTTCCTGAAGTTGATGATGTAACATACATACTGTGGTCACCAACTAAGAGCAGAACCCTACAAAAAGTACAGACCAAG	Omy01	68280853	NC_035077.1	68280853
BCWD10F21395	A/G	TGCAGGTCAGTCATGCTTTTCA[A/G]TCTCTGCTGTATCGCAGCAGTCAGGTCCATGTAGGCCTCGTCAATACTGGCCCTCTCGAGCACAGC	Omy01	68345854	NC_035077.1	68345854
BCWD10F20342	A/G	TGCAGGT[A/G]GACCCTCAGCTCCTGAAGACCAGCCACGTCCAGGGCTACCCACTGGCTCCTCTTGACCAGGAAGAAGCAGCACAGGACACC	Omy01	68345880	NC_035077.1	68345880
BCWD10F24601	A/G	TGCAGGTTCATTCTGACATCACCCTCCAGCATGACATTGCCACAAGCCATACTGCTCATTCTGTGTGTGATTTCCTGCAAG[A/G]CAGGAAT	Omy01	68377119	NC_035077.1	68377119
BCWD10F01629	A/G	TGCAGGAAGGGTACCACATGAGGGAGGAGGATGTCTTCCCTGTAACGCACAGAGTTGAGATTGCCTGCAAAGCTATGTCC[A/G]ATGATGCT	Omy01	68384652	NC_035077.1	68384652
BCWD10F12495	G/T	TGCAGGCTCTCCCAGCCCTGGATGGCCGAGGCGCCCGCCGACGCGTCAGG[G/T]CCGTAGGGCTCCTCGAAGACATCGGAGCGCTCATACTT	Omy01	68550374	NC_035077.1	68550374
BCWD10F07876	A/C	TGCAGGATTTTTT[A/C]AATTTAACAACAACTTGAGTGAAAGATGGATGAAATGGTTGTACATGTCACGTGTCAACATAATGTGAAATGGCT	Omy01	68593499	NC_035077.1	68593499
BCWD10F07877	A/T	TGCAGGATTTTTT[A/T]AATTTAACAACAACTTGAGTGAAAGATGGATGAAATGGTTGTACATGTCACGTGTCAACATAATGTGAAATGGCT	Omy01	68593499	NC_035077.1	68593499
BCWD10F25596	A/G	TGCAGGTTTTTAGGGACGTTTTGGGACAACAAATCAATGGCTG[A/G]TGATGAATAATGGTACTGATTTCAGGCTCATTTAGTGCTCACCGG	Omy01	68606312	NC_035077.1	68606312
BCWD10F02155	A/G	TGCAGGAATAAGCTCTGCAGGTTAACAACATTTAATGAGCAGTTTTCAGT[A/G]AGCATACTTTTCTGGGTCTGTTTATACAGTCAGTTTAT	Omy01	68881341	NC_035077.1	68881341
BCWD10F00837	C/T	TGCAGGAACTCTCTCTCTCCCACACAATGAAAGGGAAGTTAAAAATTAATT[C/T]GTTACAACAGAGAGATTTTGTAGTACTGTGACATCCA	Omy01	68957710	NC_035077.1	68957710
BCWD10F21023	A/G	TGCAGGTATTTATGACCATCATAAAATGGCCAACTTCATCTCTCTCCCCCTCTGCAGGAGGAAGTCA[A/G]CATTCAAAGTCATGACACCAT	Omy01	68957825	NC_035077.1	68957825
BCWD10F21022	A/C	TGCAGGTATTTATGACCATCATAAAATGGCCAACTTCATCTCTCTCCCCCTCTGCAGGAGGAAGTCAACATT[A/C]AAAGTCATGACACCAT	Omy01	68957830	NC_035077.1	68957830
BCWD10F12243	C/G	TGCAGGCTCATGACCCTCCAGCATGACAATTCCACCAGCCATACTGCTCGTTCTGTG[C/G]GTGATTTCCTGCAAGACAGGAATGTCAGTTT	Omy01	68973494	NC_035077.1	68973494
BCWD10F02529	A/T	TGCAGGAATTGTACCACATGAGGGAGGAGGATGTCTTCCCTGTAACGCACAG[A/T]GTTGAGAAGACATGCAATGACAACAAGCTCAGTCCG	Omy01	69174844	NC_035077.1	69174844
BCWD10F12205	C/G	TGCAGGCTCATCCTGTCATGGCCCTCCAGCATAACAATTCCACCAGCCATACTGCT[C/G]ATTCTGTGCATGATTTCCGACAAGACAGGAAT	Omy01	69174949	NC_035077.1	69174949
BCWD10F00048	A/G	TGCAGGAAAAATGGGCACAGGCAAGCACTTTCATGCACTTTAGGCCAG[A/G]GTTTCCAAAACTCTGTCCTGGGACCCCCCTGGGTGTACAT	Omy01	69451724	NC_035077.1	69451724
BCWD10F23082	C/T	TGCAGGTGCGGTCAAACAACAAAAACATTGATCATCATGAAGTGGACGTATA[C/T]CTGTACATAGTGTCTCAACCAAGGAACTAGACAACA	Omy01	69627069	NC_035077.1	69627069
BCWD10F23081	A/G	TGCAGGTGCGGTCAAACAACAAAAACATTGATCATCATGAAGTG[A/G]ACGTATACCTGTACATAGTGTCTCAACCAAGGAACTAGACAACA	Omy01	69627077	NC_035077.1	69627077
BCWD10F25536	A/C	TGCAGGTTTTCTAAATTCTGGGTTTG[A/C]TGTATTTTGATTGTTGCAACTACATTTATGGGAGGCATAGGACCTTTTCTATTGAAGAAATT	Omy01	69627144	NC_035077.1	69627144
BCWD10F25537	A/T	TGCAGGTTTTCTAAATTCTGGGTTTGCTGTATTTTGATTGTTGC[A/T]ACTACATTTATGGGAGGCATAGGACCTTTTCTATTGAAGAAATT	Omy01	69627162	NC_035077.1	69627162
BCWD10F24072	C/T	TGCAGGTGTGTGTTCTTGTTTAGCATGCTGCAAGTGTGTATACATGGT[C/T]TGTGTGTGAACTGCGTAGCTTACCTGACTGGGAGGCCTGG	Omy01	69631419	NC_035077.1	69631419
BCWD10F22061	C/G	TGCAGGTCTAACTGAATCACTGTTTGATTCATA[C/G]GAACACAACCAATAGTGTATAGACAGTATTTGACATAAAGGACTCAAAGCACTGT	Omy01	69748751	NC_035077.1	69748751
BCWD10F12036	A/C	TGCAGGCTCATCCTGACATGACCCTCCAGCATTTTATTTTTTTGCTGAATTTGTTTACACTATTTAGTAGTAGTGGGGCTAG[A/C]ACTTCC	Omy01	69913140	NC_035077.1	69913140
BCWD10F04377	G/T	TGCAGGACTTTTACAGAAAAAACAACAAGAGTGACCTTCTCATTGTTTATATGTCTCAT[G/T]ACTAATTAGGCAGGGAAAAAAGTCTGGAA	Omy01	70051440	NC_035077.1	70051440
BCWD10F24981	A/G	TGCAGGTTGCTAGCTCCATATGCTAGACCTCTAATGAGGTAATACCAGTTTATCCCGAGC[A/G]GTCAAAAGGCCATGGCAACAGTTAAACC	Omy01	70051556	NC_035077.1	70051556
BCWD10F08327	A/G	TGCAGGCACCCACAGATA[A/G]AAGTTGAAGGAAACCCTATGCTAAATGTTGAGTAAACTAGATTTGAAAAAAGAAAGGTGAGTGAGTTTGA	Omy01	70154483	NC_035077.1	70154483
BCWD10F10092	A/G	TGCAGGCCGAAGAAAAGCAATTTAATTCCTATGCG[A/G]CCTGTTTATCTCAGACCAAAGTCAAATGAAGCAAATCAAACCTCTTACAAATA	Omy01	70154533	NC_035077.1	70154533
BCWD10F15598	C/T	TGCAGGGCAGGGTTTGGTAGCAGCTAGTCAGGGATGGGGTGTGGCCTAGACACACTGTAAGATT[C/T]ACTGTAATCAAAGGCATTCACAGA	Omy01	70314552	NC_035077.1	70314552
BCWD10F11816	A/G	TGCAGGCTCATCCTGACAT[A/G]ACCCTCCAGCATGACAATGCCACCAGCCATACTGCTCGTGCGTGATTTCCTGCAAGGCAGGAATGTCAG	Omy01	70378924	NC_035077.1	70378924
BCWD10F04766	A/G	TGCAGGAGAGACAGAGAAGAC[A/G]ATTTGTTGAGGGGCCCTAGGGATTGAGTTTCCTTTGAAAACAGGTAGTACCACAGCGTGCCTGGAGG	Omy01	70393158	NC_035077.1	70393158
BCWD10F07319	C/T	TGCAGGATG[C/T]GATGGTGATGGAGGAGAAGCCCGTCTTTGGTCGGCCGCCCAGGACATTAGGGACACTGGCCATCCTCAGCAGGGTTGGA	Omy01	70780923	NC_035077.1	70780923
BCWD10F09718	A/C	TGCAGGCCCAAGTTGGGGACTCTCTCGGAGCCAGTTGGCAGGAGG[A/C]AGCTTCAGGTCTGTCTTCTCCTGCAGTAGTGCATAGGTGGTGG	Omy01	70978247	NC_035077.1	70978247
BCWD10F25605	A/T	TGCAGGTTTTTGCAGAAATCAGTTGCTAATAAAGTTC[A/T]TCTGTAACCATTGTATAAGCAGGGTCACCATGACAACACACTGTCAAACAT	Omy01	71000586	NC_035077.1	71000586
BCWD10F09985	A/G	TGCAGGCCCTAATACTCCAATTTAATTCAGAACACAGAGAAAGAGACAGTGA[A/G]ACAGATTGGCCAGAGTGATGTGGATGGGTAGCCAGG	Omy01	71273290	NC_035077.1	71273290
BCWD10F24278	A/T	TGCAGGTTAAGTTGTGT[A/T]CTGTTAACAGGAGTCATAGCATGTAGCTTGTTCTCCACCTTCACAATGAAGCCTTAGAGTTATGGAAATCA	Omy01	71288458	NC_035077.1	71288458
BCWD10F02824	A/G	TGCAGGACACATACATAGAACAGGCCTACTGAAAAGGTTTACCT[A/G]AGATCTTAAGAAAGGAAAATGAGCTGCAATAAATGTCAATAACA	Omy01	71451944	NC_035077.1	71451944
BCWD10F17201	A/T	TGCAGGGGCTTCCTGTAAGTACAACTGTGGTGACAAATTTGGAAGTTGTTCCTGTCAATACTATGGAAACTGTTGCCATGAC[A/T]ACAGCA	Omy01	71514629	NC_035077.1	71514629
BCWD10F17202	C/T	TGCAGGGGCTTCCTGTAAGTACAACTGTGGTGACAAATTTGGAAGTTGTTC[C/T]TGTCAATACTATGGAAACTGTTGCCATGACTACAGCA	Omy01	71514660	NC_035077.1	71514660
BCWD10F02922	A/T	TGCAGGACAGAAAGTAATTTCCTTACTAAGTTAGTTATAATAACACCACACT[A/T]CTCAAAGTTACTGGAAATCCAGTGAACTTTTTATCT	Omy01	71514760	NC_035077.1	71514760
BCWD10F12572	C/T	TGCAGGCTCTTCCTGACATGACCCTCCAGCATGACAATGCCACCAGCCATATACTGCTCATTCTGTG[C/T]AGGATTTCCTGCAAGACAGGA	Omy01	71532714	NC_035077.1	71532714
BCWD10F04736	A/G	TGCAGGAGAGAAAAAAATAATCCATACAAGCACGCAAAC[A/G]CAAATTGTGAAAATGGCAGATAAGTGGTCGGGTGATGTTAACAGTGCAA	Omy01	71686257	NC_035077.1	71686257
BCWD10F13936	A/G	TGCAGGGAAGACAGAGGGAGAAATACATATTGTTATCTTTTTAAGAGCCGAAATCAGTCTGAAAGCAT[A/G]ATCTAAAACTAAAATAAATC	Omy01	71798165	NC_035077.1	71798165
BCWD10F14744	A/C	TGCAGGGAGCCGGACAGACAGGGGAGAGGGGCAGTTGTCTGGGTAATATACCAGAGGCAGAGAAGCAATA[A/C]ATGTCACTTCAAACTCAC	Omy01	71955887	NC_035077.1	71955887
BCWD10F20597	C/T	TGCAGGTAGGGAGGGCGAAGCACCACTGCAGCAAAAGCTAACTCCTTACTCCACTCTTCTTTCGCTTTCATCAGCATTAGGCTA[C/T]AACA	Omy01	72030088	NC_035077.1	72030088
BCWD10F25590	A/G	TGCAGGTTTTTAAAATATATATTTGATAATATATAAACCGGGTGTGTA[A/G]GTTTTTCAATAACACCGGGAGAAACAATGGCCGCTTTACT	Omy01	72038881	NC_035077.1	72038881
BCWD10F04436	C/T	TGCAGGAGAAATAAACCAAACAGAACTATTTCAGTGACATGGCCAATTTATG[C/T]ATACTACTTGTATGTCAAATGAATTAAATAAAACAA	Omy01	72372346	NC_035077.1	72372346
BCWD10F06140	C/T	TGCAGGAGGTTTGTTGTGATTGAGTTTGGGGGAAA[C/T]GGCTGCGGGCAAGGTTCTGTCAGATGAGTGTCTTGGTGGTGGAAAGGATACAC	Omy01	72398465	NC_035077.1	72398465
BCWD10F06139	C/G	TGCAGGAGGTTTGTTGTGATTGAGTTTGGGGGAAACGGCTGC[C/G]GGCAAGGTTCTGTCAGATGAGTGTCTTGGTGGTGGAAAGGATACAC	Omy01	72398472	NC_035077.1	72398472
BCWD10F17167	A/G	TGCAGGGGCTCTAA[A/G]CACTGGACCCTCCAGCCGAGGCGGTCTTCAGGGTGGGCAGCCTGCACCCTCAGGGTGTGGTCTGGTACACGGGT	Omy01	72524443	NC_035077.1	72524443
BCWD10F13190	C/T	TGCAGGCTGTGGCCT[C/T]CCTGGACACAGTGAGGGAGACATTGACCATACTGACACAGCACCACTGGAATGATCCACTGTTATGGACCTGA	Omy01	72538316	NC_035077.1	72538316
BCWD10F09526	C/T	TGCAGGCCAGCCAGCTC[C/T]TGCGAGCGGTTCTGTGTCTCCCTGTAGATACGCCAGTAGAGCACACTCATAATAGTGACAGGCAGGTAGAA	Omy01	72772950	NC_035077.1	72772950
BCWD10F05646	A/T	TGCAGGAGGAGCACTTAGGGGAGAGGGAGGGAGAGATTCACTGATTCAAGTTGGTTTGA[A/T]TTATTTTGTCAAAACAGGATCAGAGATGG	Omy01	73089648	NC_035077.1	73089648
BCWD10F21248	A/T	TGCAGGTCACTGCACTGAATGTGATGATGTCACTGGATTCC[A/T]GCCATACCGTACCACTATGCATTCTAGGCTAAATCTTCTCTCCCATT	Omy01	73219725	NC_035077.1	73219725
BCWD10F15623	A/G	TGCAGGGCAGTGTGTGTGCTGAGCGGAGGAACACCGGACTCTAGTGGAGGATCCATGACAATGCC[A/G]TCATTAACATAACATAACAACCT	Omy01	73219828	NC_035077.1	73219828
BCWD10F19642	A/T	TGCAGGTAAAGGTAAACTGCCAGATGTATAGTTTTCATGCATCTTCTGCCAGTAAAATACAATT[A/T]GCTTTAAGAACTGGATGTTACTCA	Omy01	73285905	NC_035077.1	73285905
BCWD10F19641	G/T	TGCAGGTAAAGGTAAACTGCCAGATGTATAGTTTTCATGCATCTTCTGCCAGTAAAATACAA[G/T]TTGCTTTAAGAACTGGATGTTACTCA	Omy01	73285907	NC_035077.1	73285907
BCWD10F08455	A/C	TGCAGGCACTCACATACACGCATCCCATGATTTTATGTGGTTTTATGTTTTTGATGTT[A/C]ATTTCCATTTCAAAAGGGTGATTTTTCCAC	Omy01	73286024	NC_035077.1	73286024
BCWD10F10742	C/G	TGCAGGCGATCATAAAAGCCTTTTCCCGGGAAGCCATGGAACAGTATATTCCTGTGATCCGGGAGGAGGTGAGATGCTC[C/G]GTGGATAAC	Omy01	73505170	NC_035077.1	73505170
BCWD10F07920	A/G	TGCAGGCAAACAGG[A/G]GAGAGCGCTTTAAGTGTATGCTATAAGGAAAAGGCGTGGTAAATTACAATGTGTTTTTCATTATAAGTATAAAC	Omy01	73505260	NC_035077.1	73505260
BCWD10F05987	A/C	TGCAGGAGGGGTACCACATGAGGGAGGAGGATGTCTTGAGATTGCCTGCAATG[A/C]CAACAAGCTCAGTCCAATGATGCTGTGACACATCA	Omy01	73595200	NC_035077.1	73595200
BCWD10F03294	A/C	TGCAGG[A/C]CATATTTCCAATGGCAAAAACAATGCCATATTTTCAATGAAGTACTATTGTAATAGCAGAGTTTTCAACTTAAGGCCAAGCA	Omy01	73764634	NC_035077.1	73764634
BCWD10F24047	G/T	TGCAGGTGTGTCCCTTGAAGTCTTCATGGATCATGGAGCCAGCTAAACAAATGGTAATGCTGAGGAGACAGAT[G/T]AATCTGGTTGATGAC	Omy01	73764710	NC_035077.1	73764710
BCWD10F14026	A/G	TGCAGGGAAGTCCTTGCCTCTATTTCAGGGTCATGACAGT[A/G]GGCTACAGAGCTGACCGGTGGCTCTATTGTTTGGTGACAGTCAGTATG	Omy01	73777071	NC_035077.1	73777071
BCWD10F12632	G/T	TGCAGGCTGACAAATA[G/T]ATCAGATATAGGGTACAAACAGGTTCCACAGCCACATGGCAATATATCTTAATGTTATTGTTGCTTCTATGT	Omy01	73893857	NC_035077.1	73893857
BCWD10F22083	A/G	TGCAGGTCTAGACATACATAATCA[A/G]ATGCCCTCCAATAGCTACAGTCCTTCAGTATCTTGGACTCCTTTACTCATGTCGCCCAATTATG	Omy01	74032618	NC_035077.1	74032618
BCWD10F02017	C/G	TGCAGGAAGTATCATAT[C/G]TTGTTTGTGAGTTCGCTGAAGGGAACATGTTATTGTTATTGTACAAAGGAATCCAACAAAACAAACTCAGG	Omy01	74571096	NC_035077.1	74571096
BCWD10F15765	A/G	TGCAGGGCCAGACACCGGTGTGGAGGGAAGGGGGATA[A/G]AGGACGGGGGGTATTTCTTAATCAAATTACAAACTGAAGGCTTTGTGGTAC	Omy01	74694455	NC_035077.1	74694455
BCWD10F07963	C/T	TGCAGGCAAAGTT[C/T]CGTTTCCCCCCTCCAGTGCCAAGGGTCGTCACAGCCACAAAGTCAGAAATCAAATCAAAATCAAATTGTATTTGT	Omy01	74724439	NC_035077.1	74724439
BCWD10F22455	C/T	TGCAGGTGAAAATACTAGTGAACTGCGCACGTTGAGTATGGTACAGAATG[C/T]CATGGGGAGAGTACTACTATTACAAAAACATTCTGTAG	Omy01	74724499	NC_035077.1	74724499
BCWD10F10482	G/T	TGCAGGCCTGCTGAAAGGGCTCAGACTAGCAAGTTAACATCAC[G/T]TCCTTTTCCTCAAAGAGCTTCTTAATGAAACATAGTAAAAGGCAA	Omy01	74749503	NC_035077.1	74749503
BCWD10F25614	G/T	TGCAGGTTTTTTACAGG[G/T]TGGAGATAGCCCATTTGATGGTGTATGGTAGATCAGTTTAAATATGTAAATGTGCAATATTTTTATTACGT	Omy01	74749560	NC_035077.1	74749560
BCWD10F12907	A/T	TGCAGGCTGCTCCCTGTCTGTACAGTACAGCCTACAGGAGTCAACCCACTGTTACACAACACATACTAGACAATTTGGAAGTTTGAC[A/T]A	Omy01	74803905	NC_035077.1	74803905
BCWD10F01804	G/T	TGCAGGAAG[G/T]GTACCACGTCAGGGAGATGAATGTCTTCCTGTAATGCACAGCGTTGAGATTGCCTGCAATGACAACAAGCTCAGTCCGA	Omy01	74831780	NC_035077.1	74831780
BCWD10F01704	A/G	TGCAGGAAGGGTACCACATGAGGGAGGAGGTCTCCCCTGTAAC[A/G]CACAGTGTTGAGATTGCCAAATAATGACAACTAGTGTTTAAACCA	Omy01	75060539	NC_035077.1	75060539
BCWD10F00034	A/T	TGCAGGAAAAAGCAACAGTTCAGCCAAACAGACAACATATGTTGAATGACTTCAGTGGTCAAAACTGCATATGACAAAATAATAA[A/T]AAA	Omy01	75176618	NC_035077.1	75176618
BCWD10F14520	C/T	TGCAGGGAGACACAACACATAGAGGAATGATCTATACATACAGTATGCATTGGTTGAGAGCATAGTACTAGAACT[C/T]GGAAAAGAACTGA	Omy01	75182091	NC_035077.1	75182091
BCWD10F13679	A/C	TGCAGGCTTTTTTGGAGTGGGGTGTCAAAAAAGCAGAGCATGTCTTTTAATGGAGAGACAGAGGATGAGAGGCACATCTTTATA[A/C]GGAG	Omy01	75280197	NC_035077.1	75280197
BCWD10F13678	G/T	TGCAGGCTTTTTTGGAGTG[G/T]GGTGTCAAAAAAGCAGAGCATGTCTTTTAATGGAGAGACAGAGGATGAGAGGCACATCTTTATAAGGAG	Omy01	75280262	NC_035077.1	75280262
BCWD10F21782	A/G	TGCAGGTCCTCAAGGATGATGACGACAGCCTCAGCGGCGAGGGGATCCACCAGCGGCTGGCCGACCTGCGGC[A/G]CCTGTGGGCCCAGATT	Omy01	75351422	NC_035077.1	75351422
BCWD10F08940	C/T	TGCAGGCAGTGGAGGCTGCCACCAAAAAGCA[C/T]GAGGCCATTGAGACGGACATCGGCGCCTACGAGGAGCGTGTGCAGGCTGTGCTCTCT	Omy01	75367680	NC_035077.1	75367680
BCWD10F21936	G/T	TGCAGGTCGAAGCCAAAGTTGTCCTAACGGAGGGAGGGAGCAAGGGAAA[G/T]AAAGGAGTGAGGTGATATATGGGGTTGTATCTAACTGTA	Omy01	75367757	NC_035077.1	75367757
BCWD10F09310	A/G	TGCAGGCCAAGAC[A/G]AAGCTTGAATAAAAAATAGTGATACTAGCAAGAGGAGTGTGTGGGTTTGTCTTTTCTTTGAAGTTACTTCTCAGA	Omy01	75371288	NC_035077.1	75371288
BCWD10F16446	C/T	TGCAGGGCTGGATTAAGAAATCATAGCCCCCTAACCTAATTGAGTTTCCCATTAAGGGTTGATATGAACAGCTGTTT[C/T]TCCAATGTCAT	Omy01	75717390	NC_035077.1	75717390
BCWD10F06456	G/T	TGCAGGAGTTGTGGGTTAAGTTGTGAGTCAGGAAAGGAACTGAGTCAAGAT[G/T]AGTACTATTCTAGTCTAAACAGAGTTGGTTCTCAGCC	Omy01	75805343	NC_035077.1	75805343
BCWD10F10030	A/G	TGCAGGCCCTCTGAGAGTAAAA[A/G]CTCTGAGACTCTGAGAGTCTCAAGGATGGTCAGGTCCAGCCTTATTCCAAAATTGATTAAATATTT	Omy01	75876948	NC_035077.1	75876948
BCWD10F01620	A/G	TGCAGGAAGGGTACCACATGAGGGAGG[A/G]GGATGTCTTCCCTGTAACACACAGCATTGAGATTGCCTGCAATGGCATGACGGACCCTCCA	Omy01	76012907	NC_035077.1	76012907
BCWD10F02327	A/C	TGCAGGAATGAAAAGAGAGAAAGAG[A/C]CACACTTATTTGATATCCTTACTGCTTCTTTCCTGCTGTTCTGTTTGCAGCCTGGACAAATTT	Omy01	76036468	NC_035077.1	76036468
BCWD10F02328	C/T	TGCAGGAATGAAAAGAGAGAAAGAGCCACACTTATTTGATATCCTTACTGCTTCTTTCC[C/T]GCTGTTCTGTTTGCAGCCTGGACAAATTT	Omy01	76036502	NC_035077.1	76036502
BCWD10F15520	A/G	TGCAGGGCAGAGTCAGGTTTTCCTCCCTCTGGCACAGTAACTCAAATTTGTCCAGGCTGCAAACAGAACAGC[A/G]GGAAAGAAGCAGTAAG	Omy01	76036502	NC_035077.1	76036502
BCWD10F10340	A/G	TGCAGGCCTCAGCTGACATATACAACCATGAAGTTTTCATCAGCACTCCAACACACTAC[A/G]TCTGTCTGTGGATGTCTCCATCTTTATAG	Omy01	76137030	NC_035077.1	76137030
BCWD10F17491	G/T	TGCAGGGGGCGGTGGTGGTGAACTC[G/T]CATCATTCCGGCCTCGTCTGGAGACACGCACCCCCGACCAGGCAGCTGCTTGTACCCACTCTC	Omy01	76202943	NC_035077.1	76202943
BCWD10F10132	C/T	TGCAGGCCGATCAGCGTAAGAGCAAGTCCCTGAACGGGTTGCAGCTGGACAGCACTGTGAGTGGGGATAGTGGCCCCGGA[C/T]ATCTCTCT	Omy01	76203045	NC_035077.1	76203045
BCWD10F10193	C/T	TGCAGG[C/T]CGGTGGTTAACTAGGACAAATGATCCTCCCATAACCCACCTGGCTATGGTTGTCCAACATTGATCAACATTATCTGGTCTTT	Omy01	76526278	NC_035077.1	76526278
BCWD10F12526	C/T	TGCAGGCTCTGATCAGTGATCAGTGTCAGATGTAGGAGAAAGAAAACCGCCTTGGTTACCGCTGCCAGACCTGTGGCACAGATT[C/T]GCTC	Omy01	76705697	NC_035077.1	76705697
BCWD10F12525	C/T	TGCAGGCTCTGATCAGTGATCAGTGTCAGATGTAGGAGAAAGAAAACCGCCTTGGTTACCGCTGCCAGA[C/T]CTGTGGCACAGATTCGCTC	Omy01	76705712	NC_035077.1	76705712
BCWD10F09186	A/G	TGCAGGCATTAAGTTAATAGTT[A/G]CTGAGAATGCCACCTACAGGCTTGATGTCTCTGTGCAGGAAGCCCACAGAGTGGATGGCCTCTATG	Omy01	76881159	NC_035077.1	76881159
BCWD10F09441	A/C	TGCAGGCCACTCATGCAGACCCTTTCTCTGCTTTCCCAACTACACAGATT[A/C]ATTTCCTTTCCACACCTGTTTTCAATAAGCAGACATGA	Omy01	77307532	NC_035077.1	77307532
BCWD10F02505	A/C	TGCAGGAATTGAACCCACAACCATGGGGTTGCCAGCATCACACTCTTACCATTTGAGCCTA[A/C]AACCGCTCATCAATAAAGGGTCAAAAT	Omy01	77494076	NC_035077.1	77494076
BCWD10F23052	A/T	TGCAGGTGCCTTTCTCACCCACTTGAGAGGCCT[A/T]AAATGTAATCTGCTAAAGTAAGTGAATTAATTCTAATGAGAATCCACTAGCAATG	Omy01	78413315	NC_035077.1	78413315
BCWD10F03039	C/G	TGCAGGACAGCTAGCTACTGTACTCTACTATACAGTTCAGTGGTGTCAGAGCTACTCTACTATACAGTTCAGTGGTGTCAGAGCTACT[C/G]	Omy01	78413433	NC_035077.1	78413433
BCWD10F01677	G/T	TGCAGGAAGGGTACCACATGA[G/T]GGAGGAGGATGTCTTCCCTGTAATGCAGTGTTGAGATTGCCTCCAATGACAACAAGGTCAGTCCGAT	Omy01	78543625	NC_035077.1	78543625
BCWD10F07587	C/T	TGCAGGATGTTTGTAGTTCTAGTCTTTGATGTCGACCTCTC[C/T]ATCTCTTCTACCAATAAAATGTTAATTCTGTGATTTAGCCACAAAAC	Omy01	78780772	NC_035077.1	78780772
BCWD10F12964	A/T	TGCAGGCTGGAAAAGGG[A/T]TGAGAGAAAACTGTATTCAAAGAGAAAACATGATGTTAGTTAGTGTCTCCTGAACCTAAAAAAGTGCTTAC	Omy01	78780827	NC_035077.1	78780827
BCWD10F19710	C/T	TGCAGGTAACATGCCTGTCACTATCACATTGTCCGTTGTAGTAACTGCCCAGCCTGCCTTCCTCACACCCCCC[C/T]CCATAATGTTTAAAA	Omy01	78983305	NC_035077.1	78983305
BCWD10F00686	G/T	TGCAGGAACATCAGCACAGGTGGCGGATTGGTGGCTTTGACAGAAGCACGTAAACAGGCTGAAAAACAGCTAATATCTACA[G/T]ACTCAAG	Omy01	78983456	NC_035077.1	78983456
BCWD10F20738	C/T	TGCAGGTATAATGCATTATAATGCAGATACATTATAAGTCTTTCATGAGCCTTT[C/T]ATAATGTCTTATTACCATCTGATAATGATCCTTT	Omy01	79156418	NC_035077.1	79156418
BCWD10F13578	A/G	TGCAGGCTTTCAGTATAGTGTT[A/G]ACAATTGGTGTTCTGGTTACTACTATTGTTCAGTAGAATTCTGTAATTATATCATCACACTTTCAA	Omy01	79156491	NC_035077.1	79156491
BCWD10F21188	A/C	TGCAGGTCACATTAACATT[A/C]TAGTCACACTGTAGAGTCAGGGGCATATATTTAACACAAACTATTTAAAATAGGCTACTAAAATCAAAT	Omy01	79199756	NC_035077.1	79199756
BCWD10F06806	A/C	TGCAGGATCACATACAGCCCACAGTCGTGGCAAGTTCTAACAGAGT[A/C]TGTTAATGTGTGTCAGAATAAACACACCATTTACCATTCCTG	Omy01	79259571	NC_035077.1	79259571
BCWD10F03714	A/G	TGCAGGACCTGCTTTGTGGAGAAACATT[A/G]TAATGGGAATGAAACTGAGGAAGTGGCCGATATTTGTGGTGTCAAAAAAGCAGAGCATCT	Omy01	80323272	NC_035077.1	80323272
BCWD10F08999	C/T	TGCAGGCATACGTATACCCGTAGTATTTATTCTGTGTATGCACACTAGGTAAGACCTGAGTATTTTGGTT[C/T]GCGTGCCAGGTGGTGCTA	Omy01	80347227	NC_035077.1	80347227
BCWD10F25282	A/T	TGCAGGTTTAGCATAATTTGTTCTAAAGTGCTACTACTTCCTGTAGAACATGGT[A/T]CTACTTCCTGTAGGCCTAGCATAATTTGTTCTAA	Omy01	80364187	NC_035077.1	80364187
BCWD10F13773	C/T	TGCAGGGAAAGAGGAACATCTTGTTATGGGGACTCTGTGTCTTG[C/T]TGGTGAACTATATTGGTTTGTTGTTCATTGTTGGAGGTACCATT	Omy01	83200973	NC_035077.1	83200973
BCWD10F16703	A/C	TGCAGGGGACACATTGAGATATCCTGCATCC[A/C]TGTTTCTCAGTCCTTTCTGCTCTGGCTGAGACTGGATCATCATGGTCTTTACGTTGA	Omy01	83575177	NC_035077.1	83575177
BCWD10F16704	C/T	TGCAGGGGACACATTGAGATATCCTGCATCCATGTTTCTCAGTCCTTTCTGCTCTGGCTGAGACTGGATCATCATGGTCTTTA[C/T]GTTGA	Omy01	83575229	NC_035077.1	83575229
BCWD10F09217	A/G	TGCAGGCATTGCAGCTGTGAGCAGTGTCACAGTGGTGTGTGAGTAGGCG[A/G]TGGAATTAAGTCTATAGAATATTATTCTGAGAACATGAG	Omy01	84675267	NC_035077.1	84675267
BCWD10F00017	A/G	TGCAGGAAAAACAGGGGTAGTAAATGTCACACTACCAGTCAGATACCAGCCAACAAGTTAATGAATGAATGAATTAAACC[A/G]CTTCTTCC	Omy01	84849688	NC_035077.1	84849688
BCWD10F00018	G/T	TGCAGGAAAAACAGGGGTAGTAAATGTCACACTACCAGTCAGATACCAGCCAACAAGTTAAT[G/T]AATGAATGAATTAAACCGCTTCTTCC	Omy01	84849706	NC_035077.1	84849706
BCWD10F18847	A/C	TGCAGGGTGTTGATTATGATGCATTCC[A/C]TATGTATCATAGGTGCACAGTAGGCTATGTGGGATACAGTAGGCTATGTGGGTTACATTTG	Omy01	84849792	NC_035077.1	84849792
BCWD10F13665	A/G	TGCAGGCTTTTGGACATGTCCCACTGTCTGATCCAGCAGACCCGTGAGAAGTCCAGGGAGGTGTTTGCGGT[A/G]GTGAAGGAGAGGATTGT	Omy02	220538	NC_035078.1	220538
BCWD10F04763	C/T	TGCAGGAGAGACAAATAAATCAGAGAATTGTCCTTTGATGAGGGCAAAGATGATTCAAGTTATGTTTCTTGGATGA[C/T]TATAAAGTAGCT	Omy02	220682	NC_035078.1	220682
BCWD10F06074	G/T	TGCAGGAGGTCATCACCTGGAAGCCACAGGGAGACATGTTTGCATCAAGATACAATACAAAT[G/T]AATGTAGAAAGGGTGATGTATTGTTG	Omy02	547680	NC_035078.1	547680
BCWD10F06073	A/C	TGCAGGAGGTCATCACCTGGAAGCCACAGGGAGACATGTTTGCATCAAGATA[A/C]AATACAAATTAATGTAGAAAGGGTGATGTATTGTTG	Omy02	547690	NC_035078.1	547690
BCWD10F04616	A/T	TGCAGGAGACAAAGCTTCAGTTAACCTCCACCTAGCTGGCTGTACACCTTATGACAAAAATGTGTCACAG[A/T]GAAGCATTGTGTTTGACC	Omy02	665668	NC_035078.1	665668
BCWD10F14910	C/T	TGCAGGGAGGGTATCACATGAGGGAGGAGGATTTCTTCCCTGTAACGTACAGCATTGAGATTGCCTG[C/T]AATGACAACAAGCTCAGTCCA	Omy02	698658	NC_035078.1	698658
BCWD10F06731	C/T	TGCAGGATATGCAGGTCTGGTGGGGGAGGGGCATGCCTCAGCCAGTAGCAGGTGACAGCCACAGGAAGACACAGATGAGG[C/T]GAGACACC	Omy02	1086738	NC_035078.1	1086738
BCWD10F11997	A/C	TGCAGGCTCATCCTGACATGACCCTCCAGCATGACAATGCTACCAGCTATACTGGTGGCCACACCAGATACTGACTGTT[A/C]ATTTTGAAA	Omy02	1699583	NC_035078.1	1699583
BCWD10F11996	C/G	TGCAGGCTCATCCTGACATGACCCTCCAG[C/G]ATGACAATGCTACCAGCTATACTGGTGGCCACACCAGATACTGACTGTTAATTTTGAAA	Omy02	1699633	NC_035078.1	1699633
BCWD10F17720	A/G	TGCAGGGGTATCAGCTGAGTATCACAGACCTTTTTTAGCTGATCCAGACACCAGAGAGGAACTGGGGATGGGGGGGT[A/G]GGTAATGTTTC	Omy02	1800643	NC_035078.1	1800643
BCWD10F23560	A/T	TGCAGGTGGTGTGGCGGATGGGCCACGGCCAGGGCTCTACGGTGCTCTACCACTGCTCCTC[A/T]CCCACTGGGGCCAGGACCTGCCAGCCA	Omy02	1860990	NC_035078.1	1860990
BCWD10F18675	A/G	TGCAGGGTGGCCAGCTCATCAGACGAAAACCCTGAAAGAGAGAAAGATTGGTAAGTTTTCTTGGAGTGT[A/G]CTTCTTCAAGAACCTGAAG	Omy02	2103836	NC_035078.1	2103836
BCWD10F14139	G/T	TGCAGGGACAATTTATGTGAGCATATGCTAATGAGTTGGTAAAATATGCAAAT[G/T]ATCTGGTGTACTATGCTAATGAGGTTGAGTGTGAT	Omy02	2128320	NC_035078.1	2128320
BCWD10F21634	C/T	TGCAGGTCCAGTCTAATGATCCCAGTGCCTTCTACAGGCTGGTACAGAAAGAACGGGAGCTGA[C/T]GTTCCCCTTCAATGTCACGGAGGAA	Omy02	2321486	NC_035078.1	2321486
BCWD10F04964	A/G	TGCAGGAGATCAGGAGTGTGTATGTAAAATTGAGTGTGTGTTATAAAAGGGTCTCTGTGTGTGTGTGTTTTCACAATGACACC[A/G]CCATG	Omy02	2463977	NC_035078.1	2463977
BCWD10F20000	A/C	TGCAGGTACACAGACACAATTCATCAATTTGTC[A/C]TAACATAATAAGAATACATAGAATGCTTAAGTTGCCTAACTGTAGTAATTTGACT	Omy02	2551165	NC_035078.1	2551165
BCWD10F20001	C/T	TGCAGGTACACAGACACAATTCATCAATTTGTCCTAACATAATAAGAATACATAGAATGCTTAAGTTGCCTAACTGTAGTAATTTGAC[C/T]	Omy02	2551220	NC_035078.1	2551220
BCWD10F02344	C/G	TGCAGGAATGAGATGTCATCAGATA[C/G]CAGGTCCTTCTTTATGGCTCTCGTTGTGTCTAAAATGGCTGCTATCTCTCTGTTCATATCATC	Omy02	2670003	NC_035078.1	2670003
BCWD10F06209	A/G	TGCAGGAGT[A/G]GGGATTGATAGACACACCGAGAAGGGAGGAGGAAAGGAGAAGAGGAAGCAGGAGGAAAAAGAGGATGAGAGGGAGGAGG	Omy02	2813788	NC_035078.1	2813788
BCWD10F19669	A/G	TGCAGGTAAATTATCATAGATGTCAGAATTAAGACAATATGATATTTAAAATATTGCTTGACAAGT[A/G]TGATCTTTTATTTTCATATTAC	Omy02	2819917	NC_035078.1	2819917
BCWD10F22060	A/G	TGCAGGTCTAACACACCCTTAACCTTCCACTTGTAGTTGTCCTTTC[A/G]GATCCACAAAGGGAAGTCAACAAGATCCTAAGGATAGCAGCA	Omy02	3031106	NC_035078.1	3031106
BCWD10F19309	A/G	TGCAGGGTTGAAATATGTTTTCTCTCTCAGAACGTG[A/G]TTGGAGGGGAGGTTATATTTTTGTCAGAGTTAGTCATGCTCACTGGGCTATA	Omy02	3124275	NC_035078.1	3124275
BCWD10F04034	C/T	TGCAGGACTATTCAATGTCCATGATCCAGACTTATTATCTCATAATTATAA[C/T]TTACATATCTCATAATAATGAATGACTACCTTATAAT	Omy02	3316644	NC_035078.1	3316644
BCWD10F00411	C/G	TGCAGGAAATAAAGATAAGCACAGAAAGAAGGAAAAGTCAATAGTGCTTTATAAATGGGACAGAAAAT[C/G]ACTGATTTTGGTACGGGGAG	Omy02	3575862	NC_035078.1	3575862
BCWD10F21347	A/C	TGCAGGTCAGGACTGTCCTCTTTCTGCTCACACACACACGGATTACAAATACAGTTATGGACTAGTTGCAGGTCATGAGTG[A/C]TTTCGCT	Omy02	3737871	NC_035078.1	3737871
BCWD10F19953	C/T	TGCAGGTAATTTCCAAGGGTCTTAAGTAAAATGACCGCCATAAAGACTACAAGTTTTCACGCGTAGAAAAAAGTTATCA[C/T]GCGTAGAAA	Omy02	3762071	NC_035078.1	3762071
BCWD10F22046	A/G	TGCAGGTCGTTGTAAGCACT[A/G]CAGCTTCTTCAGACACATGGACCAGTGTAGCAACTGAACCAGACACACAACTAAACTAACACCATACA	Omy02	3792861	NC_035078.1	3792861
BCWD10F17778	A/G	TGCAGGGGTCTCTCTTTCACTGAGAAACACTAGGTCACTTCCTATAGAACAG[A/G]ACTGGCCAGTATTCTAACAGAGGGTCGGTGTGGGTG	Omy02	3792930	NC_035078.1	3792930
BCWD10F19084	A/T	TGCAGGGTTGAAATATGCATTAAAACTATTTGAAACCGTTCC[A/T]TTCAGATGCTCTTCATTTTTGGTGTAATTCTTCTCATCATGTTTTT	Omy02	3812832	NC_035078.1	3812832
BCWD10F14025	A/G	TGCAGGGAAGTCCTATTCTGGGGCCTCAGCACTGGAATC[A/G]CAGAAATGTCTTAGAGGATCACCTAAGGCTTGCAGGACATGGACAGAAA	Omy02	4320085	NC_035078.1	4320085
BCWD10F21817	C/G	TGCAGGTCCTCTAGTTCAGAG[C/G]CAGAGTGACAGGCAGCAATTACAGTCCTATTTATTCTCTACTAATCCTGTGGTCTGACACTGCTGTT	Omy02	4320142	NC_035078.1	4320142
BCWD10F22009	A/C	TGCAGGTCGGGTCCAACCATAACTTCTGCCTCCTGCTCTCCACAGAAACTTCTT[A/C]TTTCACACCAGAGACGGGTGTCTTCATCCTATCC	Omy02	4428664	NC_035078.1	4428664
BCWD10F22008	G/T	TGCAGGTCGGGTCCAACCATAACTTCTGCCTCCTGCTCTCCACAGAAAC[G/T]TCTTATTTCACACCAGAGACGGGTGTCTTCATCCTATCC	Omy02	4428669	NC_035078.1	4428669
BCWD10F11961	C/T	TGCAGG[C/T]TCATCCTGACATGACCCTCCAGCATGACAATGCCACCAGCCATATGTCAGTGTTCTGCCATGGCCAGCGAAGAGCCCGGATA	Omy02	4512566	NC_035078.1	4512566
BCWD10F03058	A/G	TGCAGGACAGGAATGTCAGTGTTCTGCCATGGCCCGTGAAGAGCCCGGATCTCAAAACCATTGAGCACGTCTGGGTCCTGTT[A/G]GATCGG	Omy02	4639379	NC_035078.1	4639379
BCWD10F17368	C/T	TGCAGGGGGAGTGCTTTGCCATTTCGGTTGTGTGTGGGAGAGAGACTGGTGGGGCTCCCTGAGCCTC[C/T]CGTGCTCCCCCCCACCCTGGC	Omy02	4657924	NC_035078.1	4657924
BCWD10F15375	C/T	TGCAGGGCAACGGCAGCAATGCACGGAGGCCCAG[C/T]GGAGCCCTGGAGGCAGGAGGAGGGGAAGGATCGATGAAAGGAGGAGGGCGCTCA	Omy02	4658022	NC_035078.1	4658022
BCWD10F25157	C/T	TGCAGGTTGTCTATGGCAGAGCAGTGCTTGACTCTGAGCTCTGAGAGCTGGGCCTCGTGACGTCT[C/T]GTCTCCCCCTCAACACACCTCTG	Omy02	4731984	NC_035078.1	4731984
BCWD10F00574	G/T	TGCAGGAACAACTGGACAACAGCAAGCGGGTGA[G/T]TCACACACAGAATGTAGCCTATGCAGTGACTCTCTGCATATTGCGTGTGTTATTC	Omy02	4732079	NC_035078.1	4732079
BCWD10F05434	A/G	TGCAGGAGGAAAAACAACGGTTCCC[A/G]AGAATAAATCTATGCCTGTAAAAAGTATGTTGTCTTACATGCTGACAAACCGGCTACACGCGT	Omy02	5324091	NC_035078.1	5324091
BCWD10F00806	A/C	TGCAGGAACGTCAACCAACACACAACACAAGCCTAACCCTCTTGAAATCAATGTCAGACAAATCTCAACGATTTGTTGTCAA[A/C]TGTCCC	Omy02	5492045	NC_035078.1	5492045
BCWD10F10886	C/T	TGCAGGCGCGACACAAAACGCAGAAATAAAAATATAATTAATGC[C/T]TTACCTTCTTTTGTTGGCACTCCAGTATGTCCCATAAACATCAC	Omy02	5541209	NC_035078.1	5541209
BCWD10F24419	A/G	TGCAGGTTAGTGGGTGGTATATTTTCTACCTTCCTTAAAGAAT[A/G]CACTCCATACCAGCTAACTAATGCACCAGCCTTTATTTTGATTTG	Omy02	5818099	NC_035078.1	5818099
BCWD10F21069	A/G	TGCAGGTCAAAGGGAAAATCCATCCGGAAGTTGGTCCGGAAAAGAGCTGTGATGGTGACTGTGACAGGGACA[A/G]CGAGAGAGTGAAACTG	Omy02	5923122	NC_035078.1	5923122
BCWD10F16781	A/C	TGCAGGGGACTGGCAGCAATGGTTGAAGCCTACAGTTAAACCTCCCTGTCTGTCTGCTGTTGTCAG[A/C]CATTATGATGTCAGGAGAATGT	Omy02	5938243	NC_035078.1	5938243
BCWD10F03846	C/T	TGCAGGA[C/T]GCTTTCTGCTGTTTCTGTGGTTGTCATGTTTGGTATGGCTTTGACAAAGAAGTTGAACAAGAAACAGATCTGGCTACCAGG	Omy02	5938313	NC_035078.1	5938313
BCWD10F03845	A/G	TGCAGGACGCTTTCTGCTGTTTCTGTGGTTGTCAT[A/G]TTTGGTATGGCTTTGACAAAGAAGTTGAACAAGAAACAGATCTGGCTACCAGG	Omy02	5938341	NC_035078.1	5938341
BCWD10F08063	A/G	TGCAGGCA[A/G]GAGCTAACCAATAGCAAATAGTTTCATCCTGGTTCATTCAGTCACAAAAACAGTTACCGTGCAGAATGCAATATTCATTT	Omy02	6020111	NC_035078.1	6020111
BCWD10F00495	C/T	TGCAGGAAATGCCTTGAAAGCAGCCAATCAGAAAAC[C/T]TGCAAAATGGTTGTAACCCCCAATACAAAGCCACGGATACAGCGAGCCAAAA	Omy02	6026262	NC_035078.1	6026262
BCWD10F23230	A/C	TGCAGGTGGAGAGAGCCATCGCTGTCATCAACACCATGCT[A/C]TACTGGAAGACTACCTCAGGTACAAACACACCTCATCTTACCTACACC	Omy02	6048185	NC_035078.1	6048185
BCWD10F06971	C/T	TGCAGGATCGCGACGACCTGTGCCTGCCGCTCCAGTAGGGGGCGACAATGCAAAATGTATTATACCGTACACG[C/T]ACAAAGACTGACAGC	Omy02	6294206	NC_035078.1	6294206
BCWD10F22595	A/C	TGCAGGTGACCCCGGCTGTGCTGCTTTTGAGAAGAGGGCTGATTATTAATAGGCAAAATGAATT[A/C]ATCTCTAATCCCTTTTCATACTAA	Omy02	6294340	NC_035078.1	6294340
BCWD10F09182	G/T	TGCAGGCATGTTGGACTGAGTGT[G/T]CTGTAACAATACTGTCAGAGCAGAGCATGTGTGAATGAGTGACCGCTCATCAGTAAATACAACCC	Omy02	6313905	NC_035078.1	6313905
BCWD10F07234	A/C	TGCAGGATGAGGTGTC[A/C]GCCCGTCCCCAGCTCTCCTCCTCTGCGGGTGCTCTGTCTCAGTGCTCGGCCTTATAAAGGATAAATTCCCTC	Omy02	6342319	NC_035078.1	6342319
BCWD10F25300	C/T	TGCAGGTTTATACCTTCGCCGTCTATTCCCAGAGTTTACGGGGTAACCGGGGCTTTCCTACATGAACTGAAGGAGG[C/T]GATCTACATCCA	Omy02	6724197	NC_035078.1	6724197
BCWD10F03446	A/G	TGCAGGACCACAGTCTTTTCACCAGCTCTTCAAAATGGTTGAAGAAGGAGTATCTTGGGGGCTCGTATAGGCATGGATGATGGCGCT[A/G]G	Omy02	6724357	NC_035078.1	6724357
BCWD10F12147	C/T	TGCAGGCTCATCCTGACATGGCCCTCCAGCATGAGAATGCCCCCAG[C/T]CATACTGCTCGTTCTGTGCATGATTTCCTGCAAGGCCATGGC	Omy02	6790689	NC_035078.1	6790689
BCWD10F01831	A/G	TGCAGGAAGGGTACCATATGAGGGAGGGATTGCCTGCAATGACATCAAGCTCAGTTCGATGAT[A/G]CTGTGACACACCGCCCCAGACCATG	Omy02	6800857	NC_035078.1	6800857
BCWD10F06763	C/T	TGCAGGATATTACTAATCTAACTAATCTAATAG[C/T]AAGATCAGCTGATGTGTCTGATGTGTCAGCTGATGTGACTCACCTATCACAGTAA	Omy02	6834148	NC_035078.1	6834148
BCWD10F15351	C/T	TGCAGGGCAAAGGGCAGGGGATGTTTTTACACCGTGGTTTTGAGTCCCTTATATCAACGTTACATATAGTA[C/T]ATATCAAGAGCTTTTGT	Omy02	7317940	NC_035078.1	7317940
BCWD10F15350	C/T	TGCAGGGCAAAGGGCAGGGGATGTTTTTACACCGTGGTTTTGAGTCCCTTATATCAACGTTACA[C/T]ATAGTATATATCAAGAGCTTTTGT	Omy02	7317947	NC_035078.1	7317947
BCWD10F21461	C/T	TGCAGGTCATC[C/T]CTCACCTCGGACTTGGTTAACTCATCCCTCTCTCCCACCTTTTCTCACAGGAAATAAAAGTAATTTGAATTAAATTA	Omy02	7318019	NC_035078.1	7318019
BCWD10F03509	C/T	TGCAGGACCAGGTCTACCACATCTTATA[C/T]CAACAGTAAAGACCCTTCCTTGTTTCCCTCTGTGTCCCCAACGTCCTCAAAATGCTTTTG	Omy02	7723667	NC_035078.1	7723667
BCWD10F21932	C/T	TGCAGGTCCTTTTCAGCATCAAAAGCCTGTAATACACTGCAGGTCCAATAGGTTCCCCACTGTGCAAA[C/T]ATGTCTACAATATATATATA	Omy02	8062754	NC_035078.1	8062754
BCWD10F02542	G/T	TGCAGGAATTTATGTATTTTCCCATGAAGCAGCATAAGCCTACATTCAGTGGAGCAACTGATTTATGTTTTCTGGTTTGCCACACATT[G/T]	Omy02	8624748	NC_035078.1	8624748
BCWD10F09605	C/G	TGCAGGCCATAG[C/G]ACTGAGCCTAGTCATTACCCATTCACACACATGTGCACGCACAAACACTCAGAGAGCCAGTGAAGAGGAGGGCGAG	Omy02	8807000	NC_035078.1	8807000
BCWD10F25050	C/T	TGCAGGTTGGCTCTACAGAGGGAGATTGT[C/T]AGGCACCCATCTTCATTATGGTTCTGACACACAATAATATATACAGTGCCTTGCGAAAG	Omy02	8868830	NC_035078.1	8868830
BCWD10F25049	A/G	TGCAGGTTGGCTCT[A/G]CAGAGGGAGATTGTCAGGCACCCATCTTCATTATGGTTCTGACACACAATAATATATACAGTGCCTTGCGAAAG	Omy02	8868845	NC_035078.1	8868845
BCWD10F16875	C/T	TGCAGGGGAGGAGCTCTACAACACACTGACCTTTGACTCAGGAAGGGAACACTTTCCACC[C/T]CAGCCTGCTCTTACTGAACCACTCCCTA	Omy02	9089392	NC_035078.1	9089392
BCWD10F23760	A/G	TGCAGGTGTCCAATGGGACTGGAGCTCATCTTGT[A/G]GTTAGACCGTTCCTTTCATTCCCTGTTCTGCAGGCACTGAGTAGATCCTAAAGA	Omy02	9089483	NC_035078.1	9089483
BCWD10F19057	C/T	TGCAGGGTTGAAATAAGCTAGCTCTGGTGCAGATGGTGCAGGCTATCAGATAATTGCTTCTTATGG[C/T]TTTGCCGAAAAGCATTTAAAAA	Omy02	9314115	NC_035078.1	9314115
BCWD10F09399	A/G	TGCAGGCCACATGTGGTACTACACACTCAAATTCCAAATGAACTTTCTCAAACACAGGCAAGCAC[A/G]CACATCATATACACATTACATAT	Omy02	10016166	NC_035078.1	10016166
BCWD10F21526	C/T	TGCAGGTCATTGTCTTGGTGAAATATGCC[C/T]CAGTGTCTGCACTAGAACAAGCCGATGGGGAGTGACAATCTACACGACCACATTTTCAG	Omy02	10022789	NC_035078.1	10022789
BCWD10F15973	A/G	TGCAGGGCCTCAGTCTCTTCCTGTACACTAC[A/G]GAGGTGCTCCGCCCGGGGGTTAGGGGGACAGAGGGATGTGTGTGTGTGTGAGAGAGA	Omy02	10222465	NC_035078.1	10222465
BCWD10F15974	A/T	TGCAGGGCCTCAGTCTCTTCCTGTACACTACAGAGGTGCTCCGCCCGGGGGTTAGGGGGACAGAGGGATGTGTGTGTGTGTG[A/T]GAGAGA	Omy02	10222516	NC_035078.1	10222516
BCWD10F17100	A/G	TGCAGGGGCCTCTCATCCTGGCGGTGTTATTATCTTAACC[A/G]CTACAGGGCTTCTCATCTCAGCAGACACTCTGCAGCACCAACCCACTA	Omy02	10406397	NC_035078.1	10406397
BCWD10F17319	A/G	TGCAGGGGGAGACGCTGAGCCAGCTCACTGTTCAGCTGGTCCTCGTTGTGCCTGACGGGCAGCTCCGC[A/G]TACTCCTCAGCATCCTGGAG	Omy02	10482853	NC_035078.1	10482853
BCWD10F22110	C/G	TGCAGGTCTCACTGCAGCGCATTAACACCGGCCAGCAGAAGGTACGTACACACATGTATAAAG[C/G]AGCTCACACACATTATTGATGTTAG	Omy02	10487947	NC_035078.1	10487947
BCWD10F04285	C/T	TGCAGGACTTCCTATCCTATACAGTATTTTCTGCTGTATTCCCGCAGA[C/T]GTTTTTCATGCGGGATTCCTGTAGGGGAATATTCATTTTT	Omy02	10525332	NC_035078.1	10525332
BCWD10F04286	A/G	TGCAGGACTTCCTATCCTAT[A/G]CAGTATTTTCTGCTGTATTCCCGCAGATGTTTTTCATGCGGGATTCCTGTAGGGGAATATTCATTTTT	Omy02	10525360	NC_035078.1	10525360
BCWD10F06769	C/T	TGCAGGATATTCCACAGGATTTTTGGGGCCACTTTCCTCTAGGACAAACCTGCTGGATCCTTT[C/T]CTCATCCTTCAGAGAATTTCATGTA	Omy02	10525440	NC_035078.1	10525440
BCWD10F09571	C/T	TGCAGGCCAGGGTGGCAACACTG[C/T]TGTTGTAATTGATACCCCACCCCAGACCGAAGTGTGAGCCCTAGGAGAGAAGACCACCCGTCTCA	Omy02	10869219	NC_035078.1	10869219
BCWD10F09572	G/T	TGCAGGCCAGGGTGGCAACACTGCTGTTGTAATTGATACCCCACCCCAGACCGAAGTGTGAGCCCTAG[G/T]AGAGAAGACCACCCGTCTCA	Omy02	10869264	NC_035078.1	10869264
BCWD10F00345	A/G	TGCAGGAAAGGCAACATTTGATTTTACATTCTAAACCGTTTATTCAGCAAGGGCAA[A/G]AAAGACACATCACACCCTCCAGCCCTTTGAAA	Omy02	11066586	NC_035078.1	11066586
BCWD10F10416	C/T	TGCAGGCCTCTTCAGTTTTGCCTCCCTCCATCACAAATGGCCTGAGCTTACTTTATAATTGCCTATAC[C/T]AATAACATACGCAGCTGTTC	Omy02	11105236	NC_035078.1	11105236
BCWD10F15874	C/T	TGCAGGGCC[C/T]GGACCCTAGCTTTAAGTGGATCATCGGGTAGGCTGGGAGAAGGTGACCGCTCAATTTAATAGCGCTTCATTAATGCAGG	Omy02	11105310	NC_035078.1	11105310
BCWD10F01378	G/T	TGCAGGAAGGGTACAACATGAGGGAGGAGGATGTTATCCC[G/T]GTATTGCACAGCGTTGAGATTGTCTGCAATGACAACAAGCTCAATGCG	Omy02	11137570	NC_035078.1	11137570
BCWD10F05059	A/G	TGCAGGAGCAACCTCAATAGAT[A/G]CATTTGGTTGCTGCAGTCTCAAAGCAATTGGCCAGCCAGTTTAAAATCAGCCCAGCCTTTTCTTAT	Omy02	11229929	NC_035078.1	11229929
BCWD10F22588	A/C	TGCAGGTGACCAGGTTCAGGGTCTCCAGCTTGGTGAGGTTGTGGAACATAGTGGCCAGCCCTGGCTGCCGGTAGAGTTCCACTCC[A/C]ATT	Omy02	11717265	NC_035078.1	11717265
BCWD10F00778	C/T	TGCAGGAACGAGGAACGTCAGTCCGGATTGTAATTCCCGTCCCAGACCCCCAGAGTCCACTCCTTCAGTATGTAAGGGAAGA[C/T]GTTCTG	Omy02	11808090	NC_035078.1	11808090
BCWD10F14799	C/T	TGCAGGGAGGAAGAAGGGGAATGCCTTGTATCTTCCTCCCACCCTGTTCCTGAAGCCGCC[C/T]GTATTAAGTGAAGAGAGGCTCGAAGGTT	Omy02	11869852	NC_035078.1	11869852
BCWD10F24639	C/T	TGCAGGTTCCCCACCCACCCACCTCTACCTT[C/T]TGCCCCCAGGTCACCCCAATGCCCCCTCCACACCACCTCGACCTGCCTCCCCTCCTC	Omy02	12078053	NC_035078.1	12078053
BCWD10F24214	C/T	TGCAGGTGTTTTTATGAAGTACAACAGAAACCATACCATTGGAGGCCTATCATTGTACAG[C/T]ATATTGTGAGGCTCTGGGAATGAATAAT	Omy02	12292481	NC_035078.1	12292481
BCWD10F22787	C/T	TGCAGGTGATATTTTTAGGAAAATGTCTTGTCCAACAGTTAGCAAGCATAATCTGCAAAA[C/T]ATATACACTACCGTTCAAAAATTTGGGG	Omy02	12385712	NC_035078.1	12385712
BCWD10F10057	A/G	TGCAGGCCCTGCTCTTTGGCACTCTCCAGCAGGTGTCTGCAGTCCTTCAGCTTGGAGCCAAAC[A/G]ACATGCCCATTTCATCACCCTCGCT	Omy02	12407033	NC_035078.1	12407033
BCWD10F16031	A/G	TGCAGGGCCTGGCC[A/G]TTCATTGTAATATGTAATGTTTACAACCTTACCTGCAGATATAGCCTACCAACACAGACAACCTCTAACCCCAA	Omy02	12425805	NC_035078.1	12425805
BCWD10F12612	A/C	TGCAGGCTGAAGACACACCGGGAGAGGAAGAAGGGGAAGAAGAAAAACT[A/C]ATTAATGAAAGTAACTGATTAGATTTGTGTAGTGCTTTT	Omy02	12476100	NC_035078.1	12476100
BCWD10F11362	C/G	TGCAGGCTAACGATGTCTGCCTCTGCATAGTGGGGCACGCTGGCGGGGAAGGGGGGAGACAG[C/G]GCCGGGTAGGGAGGGGCATCGGGGTA	Omy02	13323943	NC_035078.1	13323943
BCWD10F11364	G/T	TGCAGGCTAACGATGTCTGCCTCTGCATAGTGGGGCACGCTGGCGGGGAAGGG[G/T]GGAGACAGGGCCGGGTAGGGAGGGGCATCGGGGTA	Omy02	13323952	NC_035078.1	13323952
BCWD10F19479	A/G	TGCAGGGTTTCCAGCTCACCCACTCCCTGGGTGGAGGCACGGGGTCGGGTATGGGCACCCTGCTCATCAGCAAGATCAGAGA[A/G]GAGTAC	Omy02	13355273	NC_035078.1	13355273
BCWD10F23289	C/G	TGCAGGTGGATTGAAGTCAGGCTGCTGCCTGATCCCTCCCAAACACCTAGATCACACAGCAGTAGGCCCCTACACTAG[C/G]ACGCAATACA	Omy02	13506910	NC_035078.1	13506910
BCWD10F23290	A/G	TGCAGGTGGATTGAAGTCAGGCTGCTGCCTGATCCCTCCCAAACACCTAGATCACACAGCAGTAGGCCCCTACACTAGGAC[A/G]CAATACA	Omy02	13506913	NC_035078.1	13506913
BCWD10F16589	A/G	TGCAGGGGAAAATACATAGGATTA[A/G]AGTCTGCATGTCTGTGCATTACCAAACTACAGTAAACCGTGGAATGCATTGTGGATATTTCATA	Omy02	13552770	NC_035078.1	13552770
BCWD10F05274	A/C	TGCAGGAGCGCCGTAGGTGGTGCCCAC[A/C]CGCTTGTCCACAAAGCTTTCCACAGTCCGCTGGAAAGAAAGAAAGATTGGGTTGAGTGTTT	Omy02	13568514	NC_035078.1	13568514
BCWD10F04564	A/C	TGCAGGAGAAGGTAGGTGACGTGCAAGCTCAAACGACCTGGCTTCAAATACTATTTCAAATATCTTAATTACTTTCACATGCATTTC[A/C]A	Omy02	13601816	NC_035078.1	13601816
BCWD10F12498	A/G	TGCAGGCTCTCCTGCGCCCCGGCCA[A/G]CACAGACACAAAGCTGTCCAGTGAGCTGATGAAGTTCTGTTTAACTGACTGGGCCTGTGGGCT	Omy02	13601925	NC_035078.1	13601925
BCWD10F11073	C/T	TGCAGGCGGAGGGTGGGACTAAGTCAATTACTGGGTAACACTA[C/T]TTCCCTCTTCCCTCCCCCACCACCACATCACTCTACCACTGTCTG	Omy02	13633869	NC_035078.1	13633869
BCWD10F10573	G/T	TGCAGGCCTGTTGGTCATGTGCCCCATATGTCTATGAGAACAGTGCTGAGGTCCTGCCTGG[G/T]CTGCATAGCATGTAAGCTCACAACACC	Omy02	13633970	NC_035078.1	13633970
BCWD10F03171	G/T	TGCAGGACAGGTACAGGATGGCAACAACAATTGTCCGAGTTACACCAGAAGCACACAATCTCTCCATCAGTGCTCAGACT[G/T]TCCGAAAT	Omy02	13811007	NC_035078.1	13811007
BCWD10F03170	A/C	TGCAGGACAGGTACAGGATGGCAACAACAATTGTCCGAGTTAC[A/C]CCAGAAGCACACAATCTCTCCATCAGTGCTCAGACTGTCCGAAAT	Omy02	13811044	NC_035078.1	13811044
BCWD10F03317	A/G	TGCAGGACATCCTGTGGAGATTGGGCCCTCTCCAAGAGCTCATCTAGCTGGGTGCGTTTGGGCTC[A/G]ATGGGATACTCCTCTTTGAACGA	Omy02	14105181	NC_035078.1	14105181
BCWD10F14245	A/G	TGCAGGGACAGTCATGACAGAGATATAATGCCACTAACCGAATGTTCACACACAAAACTTAAGAGAAAGAAATTGTCTTTAACACACA[A/G]	Omy02	14477031	NC_035078.1	14477031
BCWD10F02445	A/T	TGCAGGAATGTCTACCTCTTTGAACTTTTATTAAAACATGATGAAATATTAAACTACAATGGACTCACCCAAA[A/T]TCGGCATTTATGATA	Omy02	14541768	NC_035078.1	14541768
BCWD10F05338	C/T	TGCAGGAGCTCATCCAGTGGAGGCAA[C/T]GCCCCAGCCCCTGGGCTAACCCCAGACAACCCACACAATGACCGCCAGGGCAGCCAGATGCA	Omy02	14746732	NC_035078.1	14746732
BCWD10F21328	A/G	TGCAGGTCAGCCACCACAA[A/G]CTGCACCTGAGCAGGCAGTCCCAACAGCTGCTTGACGGGCCCCAGTTCAGCCAGGACCCGTACCTGGGC	Omy02	14748379	NC_035078.1	14748379
BCWD10F12100	A/G	TGCAGGCTCATCCTGACATGACCTTCCCGCCTGACACCAGCCATACTGCTCGTTCTGTGC[A/G]TGATTTCCTGCAAGACAGGAATGTCAGT	Omy02	14850566	NC_035078.1	14850566
BCWD10F16552	C/T	TGCAGGGCTTGGAGGTCGTTCTCTGCTGCCTCCTCATGCTCCCTCAGCTGACTGAGGGCAAAGGCCAAGTTACTGAAGCAGCGGC[C/T]CTG	Omy02	14945562	NC_035078.1	14945562
BCWD10F10596	A/C	TGCAGGCCTTCAAAGACACTGGTACAAAATCAAGTCCAACTTTATT[A/C]TTTCTAAGAATAATGATAAGCACATTTTTCATGTTGGAAGTG	Omy02	14945690	NC_035078.1	14945690
BCWD10F09984	A/T	TGCAGGCCCTAAGGAAATTATGCGTGAGATGG[A/T]TGGGGGTGGGGTTTTAGTTTTAGTGGTAGGGGGTGGGGCTTTGATGGGTTTTTTGT	Omy02	15005680	NC_035078.1	15005680
BCWD10F14662	A/C	TGCAGGGAGAGGGTCAGGGGTGAGAGATCAGAGGTGATCCCTCACTCTGGCA[A/C]GATTACTCTGCTCCCCCTCCTCCTGCACTTGGGCTT	Omy02	15005761	NC_035078.1	15005761
BCWD10F20136	G/T	TGCAGGTACCAGGAGGTGGTATCAGCACTCGAGGGGCAGCAGGAAGCTCCGTCTGCAGTCCACAGCCTT[G/T]GGGCTGGGTGGTTGGGCTC	Omy02	15034351	NC_035078.1	15034351
BCWD10F11817	A/G	TGCAGGCTCATCCTGACAT[A/G]ACCCTCCAGCATGACAATGCCACCAGCCATACTGCTCGTTCTGTGAGTAATTTCCTGCAAGATCTCAAT	Omy02	15077594	NC_035078.1	15077594
BCWD10F04676	C/T	TGCAGGAGACCCCTTCAACGCTGGACACACA[C/T]TCACCCTTCAGGGCAGACTCACTGGTGAGGACTCACTAAAGACTAAACCAACAGCAT	Omy02	15090275	NC_035078.1	15090275
BCWD10F15581	A/G	TGCAGGGCAGGCAGT[A/G]TCCCCGGTGATGCGTTGGACATACCCAGCGGCGACCAGTCATTTAGATTTTTTGGGGCTTGCCTGTTTTAAAT	Omy02	16049030	NC_035078.1	16049030
BCWD10F15580	C/G	TGCAGGGCAGGCAGTATCCCCGGTGATGCGTTGGACATACCCAGCGGCGACCA[C/G]TCATTTAGATTTTTTGGGGCTTGCCTGTTTTAAAT	Omy02	16049068	NC_035078.1	16049068
BCWD10F19503	A/T	TGCAGGGTTTGGTGCAGGGATACTCTCTTGGCCCTGAAAGCAATGAACATCATTTTGTCATATGCTATATGCATT[A/T]TGGTGAGGAATGA	Omy02	16053793	NC_035078.1	16053793
BCWD10F20639	A/G	TGCAGGT[A/G]GTACAATTGTAAACAAAATATAAAAAGCTTGTGATTTTAGAACGGTACTGTTTAGCTGTCTGTGGGTGATCAGTGAATGCT	Omy02	16072411	NC_035078.1	16072411
BCWD10F18507	A/G	TGCAGGGTGAGAGGCC[A/G]GGTACCCGCAAGCTTCAGCTGTGCGAGCGGGCGACTCACAGGCAACTTCATTTGGGCCCCGATCAGAGATGA	Omy02	16233941	NC_035078.1	16233941
BCWD10F18508	C/T	TGCAGGGTGAGAGGCCGGGTACCCGCAAGCTTCAGCTGTG[C/T]GAGCGGGCGACTCACAGGCAACTTCATTTGGGCCCCGATCAGAGATGA	Omy02	16233965	NC_035078.1	16233965
BCWD10F07842	C/T	TGCAGGATTTGTATTCATGTGCACCTATTGTGTTTGAGTGTGTGTG[C/T]GTCTCTTCTTCATGCACACATCTCTATGTGTTCTCGTACACA	Omy02	16254790	NC_035078.1	16254790
BCWD10F03350	G/T	TGCAGGACATGTACAGGACGGCAACAACAACTGCACGAGTTACACCAGGAACACACAATCCCTCCATCAGT[G/T]CTCAGACTGTCTGCAAT	Omy02	16449695	NC_035078.1	16449695
BCWD10F07144	A/T	TGCAGGATGACACAGAAACGGATTTAGAACAGCAGCAACAGTGAGTGACATGTTTTTATAAACATACAGTGAACCAT[A/T]GAATAATGTTT	Omy02	16755474	NC_035078.1	16755474
BCWD10F11808	A/T	TGCAGGCTCATCCTGACAGTGCCACCAGCCATACTGCTCATTCTGTGGGTTATTTCCTGCC[A/T]TACAGGAATGTCAGCGTTCTGCCATGG	Omy02	16776103	NC_035078.1	16776103
BCWD10F04426	A/G	TGCAGGAGAA[A/G]GATTGGCCTGCTACAGTTGTAATACGTTTGTAGCCTACATTGTTTGTCATTTTTAAATGTATTGTTGTATACAACATT	Omy02	16901258	NC_035078.1	16901258
BCWD10F20190	A/G	TGCAGGTACGCTGGGTGTGCAGGTTTCTGTCTCAGCCCAGCACTAACACACCTGATTTAACTTACCA[A/G]ACCTAATCAGTTGATAATAAT	Omy02	16901332	NC_035078.1	16901332
BCWD10F08492	A/G	TGCAGGCACTGTGCTTGTCTTGCTGTGAGTC[A/G]TCTTTGCATTTTCCTGGCTTTATAGCCATTGGATAAATACTCTGCACTTGTCGATAT	Omy02	16987650	NC_035078.1	16987650
BCWD10F11796	C/T	TGCAGGCTCATCCTGACAAGACC[C/T]TCCAGCATGACAATGCCACCAGCCATGCTGCTCGGTCTGCACGTGAATTCCTGCAAGATGGGAAT	Omy02	17044027	NC_035078.1	17044027
BCWD10F17615	C/T	TGCAGGGGGTCTTGCTAGGTAGTCTGGTGTTATTAATATTGGATGGAGCATGATGGCGGTAACCTTTAAGACATCCCACAG[C/T]TATAATA	Omy02	17173306	NC_035078.1	17173306
BCWD10F07956	C/T	TGCAGGCAAAGGGGCCGCCACAAGGAGTCCCTAGAGCACAATGAGCCAAGTAATG[C/T]CCCCCGGCCACTAGCAAATGTATATTACAGATA	Omy02	17214972	NC_035078.1	17214972
BCWD10F00675	C/T	TGCAGGAACATATGAGTGCAGTAGCATTAAACACAGTCAAATTGGTCT[C/T]GTGTAACTAAAACCCCAATGTTGTATGAAGAAAATTGTCT	Omy02	17330961	NC_035078.1	17330961
BCWD10F01740	A/G	TGCAGGAAGGGTACCACATGAGGGATAAGAATGTCTTCCCTGTAAGGCACAGCGTTGAGATTGCCTGCAATGACGATAA[A/G]CTCAGTCCG	Omy02	17545713	NC_035078.1	17545713
BCWD10F00419	A/G	TGCAGGAAATAATGAAGAAGAAAGAATGG[A/G]GCCACGTGGCGGGGCCTTCAGATCATGGTCTGTACAGTAGGCAGGTCATCCACTGGTCC	Omy02	17660199	NC_035078.1	17660199
BCWD10F17677	A/T	TGCAGGGGTAAGAGCTCCTTGACTTGCCGCCTCAGACAGGTGGAGCGGAGGGAG[A/T]TAGAGAGAGTGTGTACAAGAAAGAGTGCGACAGC	Omy02	17660279	NC_035078.1	17660279
BCWD10F13903	A/G	TGCAGGGAACTACACAGTAACACCCCCTCCTCTCTCCCTCCTCCATTACCTCCATGATGTCGACGTTGGTACGGCTCTCGTG[A/G]GGCTCG	Omy02	17662532	NC_035078.1	17662532
BCWD10F19795	A/G	TGCAGGTAAGAACAGTTAAAGTAGCCGACCCTGGTCTTTGGTGTGGGC[A/G]TATTTATGGGTGTGGGTTTATTCATGTCAATATCTCATAG	Omy02	17715500	NC_035078.1	17715500
BCWD10F10715	A/C	TGCAGGCGAGAGATGCGGGTTGGGGAGAGTGGGGTGGCAGTCCCACCG[A/C]GGCTGGCTCGTTTCTGACCCGGAGATTCCATAGTGGACAT	Omy02	17805748	NC_035078.1	17805748
BCWD10F20531	C/G	TGCAGGTAGGAAGCTCTCCAGGAACAGAGATGGAGAG[C/G]CATGTACTACAGCCACTACCTGATTGGCTTTATTCAACACATGGACCCAAT	Omy02	17942362	NC_035078.1	17942362
BCWD10F20617	A/G	TGCAGGTAGGTAGCTCCCCAGGA[A/G]CAGGGATGGAGAGCCATGTACTAGTCACTACCCGATTGGCTTTTTGCAACACATGGGCCAATCCC	Omy02	17972548	NC_035078.1	17972548
BCWD10F16839	A/T	TGCAGGGGAGAGTATAAGAGGCATACATGTCAATTAC[A/T]GAGTGTGGATCCTCCAGAAGGCTTAGGGGTAAGGCCTGTGCACTCTGGCCC	Omy02	18086274	NC_035078.1	18086274
BCWD10F02561	A/G	TGCAGGAATTTGTAGTCTTGCTGAGGTCTTCTCTGTTTCTAATTAGCATTTTGAATTTTTGAGAGTAAATT[A/G]AGGGCAATATATTGGGA	Omy02	18261765	NC_035078.1	18261765
BCWD10F14695	A/T	TGCAGGGAGCAAGAAAGCATGCTAATGGGGATTGCGTTGCTAATATGTAAACGACTATAATTGGAATGGGAATCT[A/T]ATGCAGTATAGCA	Omy02	18444536	NC_035078.1	18444536
BCWD10F17112	A/G	TGCAGGGGCCTTTCCTTTCTCAAACATGGGGAAATGCGCAAGGGTTAAAGT[A/G]TGCTGTCTGTAAAGTGAAAAGGTGTACGTAGACACTA	Omy02	18453471	NC_035078.1	18453471
BCWD10F24854	A/C	TGCAGGTTGAATGATGTAAACAGGCTCTGACTCGGCTGACACACAG[A/C]ACCATGGGCACACTCACAGCAGCGGGCCATGCTGTCCATTTG	Omy02	18453565	NC_035078.1	18453565
BCWD10F12687	G/T	TGCAGGCTGACGTGACCCACACTACAGGAGTAGATGTCCCCCTCCT[G/T]AGGTGTGATGCTCAGATAGGAGAAGATCCTGAAGCTGAAGTC	Omy02	18601307	NC_035078.1	18601307
BCWD10F21745	C/T	TGCAGGTCCGAGGGGGGAAAAAACCAACATTTTT[C/T]ATAAAAATGTCATGCACTTTGACATCTTTTTTAATACCACACAAATTACCAAAA	Omy02	18761867	NC_035078.1	18761867
BCWD10F16979	G/T	TGCAGGGGATTGTTCTGCGCATGGTAATACAC[G/T]GTAATACTCTTGACTGTTCATAGCTCAACCATCTGACTCCCTGCAAAAGGACTCAT	Omy02	18929686	NC_035078.1	18929686
BCWD10F08029	A/G	TGCAGGCAACTGCCTGGTTCTGATAGTTGGGAATTTGTGTTATAGTTTCAGTGTCGCT[A/G]TCTCCTTCTCATCACCTGATATAGAAATAT	Omy02	19027815	NC_035078.1	19027815
BCWD10F15088	A/G	TGCAGGGATATGTCATCTACAGTAA[A/G]TTGTTTCAAAAAATGACTAACCAAAATGTGTCATTGGTAAACAGTTTACATTATCTCCATCAT	Omy02	19027895	NC_035078.1	19027895
BCWD10F06538	A/C	TGCAGGATAAGCTAGATAACTCATGCTTGGTTAGGTTCTTCTGATCAAATCCACAATGTCTCTTAAATTACTTGCCTGCACACTCAGC[A/C]	Omy02	19090907	NC_035078.1	19090907
BCWD10F21943	A/G	TGCAGGTCGAATGAGCAAGGTAGGCTATGACAACGTGAGTGTAGTAAAGGAAACTCAACAAGGCATGGCATAACACCCTGGACT[A/G]GGTT	Omy02	19131975	NC_035078.1	19131975
BCWD10F18292	G/T	TGCAGG[G/T]TCCATCATTTTTAGATAGCCGACATCCAACATTGAGTAGTTTGACTAGTTCAATTCTACCTTTGCTGTTTTGAATATTACAA	Omy02	19132062	NC_035078.1	19132062
BCWD10F24622	C/T	TGCAGGTTCCATCATTTTTAGATAGCCGACATCCAACATTGAGTAGTTTGACTAGTTCAATTCTACCTTTG[C/T]TGTTTTGAATATTACAA	Omy02	19132127	NC_035078.1	19132127
BCWD10F23855	A/G	TGCAGGTGTGATGCTCGGATGTACCGATCCTCTGCAGGTGTTGTTACACGTGGTCTGCCACAGCGAG[A/G]ACGATCAGCTGTCCGTCCTGT	Omy02	19192968	NC_035078.1	19192968
BCWD10F25607	A/C	TGCAGGTTTTTGCCCGTGTTTAGCTCTATTTTGTTTATTTTTATCCCCAACAAAAACTCCCTAGTCTTTGCCAATGCCAAGCATA[A/C]CCA	Omy02	19389432	NC_035078.1	19389432
BCWD10F00124	C/T	TGCAGGAAAAGTTAGTTCAGTCTGCTGTCCAACAGACACTGGGAGACAAAGTCATCTATCAGCTGGACAACTA[C/T]CTAAAACACAAGGCC	Omy02	19389587	NC_035078.1	19389587
BCWD10F14080	C/T	TGCAGGGAATGTGCATTGTTGTGTATGCACTGCATGGAAGGAGACCAGTGA[C/T]GTTTGCATGTCAGGGCCTCTGAGTGGAGTGTTGAAGA	Omy02	19693711	NC_035078.1	19693711
BCWD10F20793	A/G	TGCAGGTATAGTGCTTTATACATTATGTCATGCACATGTACATACTGTCTTACAATAAGTCCTATAATGTTATGTGTCAC[A/G]ATGTCTCA	Omy02	19737441	NC_035078.1	19737441
BCWD10F25159	A/C	TGCAGGTTGTCTGGGGAAGTGACTGG[A/C]CTGACTCCGGCCGTCCTGGCCGCCCTGCTAACGGCGTCGGAGAGGGAGAGAAGAGCGCCGTC	Omy02	19820165	NC_035078.1	19820165
BCWD10F23091	A/G	TGCAGGTGCGTGCTAGTGTACAGTTATTGCTAATTACAGTTGGGTTTGATGATCACTTTGACGATCAGTGGATTGTG[A/G]ACGCTTCACAC	Omy02	19908817	NC_035078.1	19908817
BCWD10F19835	A/T	TGCAGGTAAGCATTTCGTTGGATGGGGAATACCATGTGTATCCCGTACATATGTCTAGTGGTTTACCATTTAAAATGAATGAATTAC[A/T]T	Omy02	19940989	NC_035078.1	19940989
BCWD10F16190	G/T	TGCAGGGCGGTGGTGAGCTTGGAGAACTCCC[G/T]GCACATGGCGGCGCTGTGCTCCTCTCTGTCCTGTAACCAGGCTATCACTAGGCTCTC	Omy02	19985094	NC_035078.1	19985094
BCWD10F04022	G/T	TGCAGGACTATCA[G/T]GGTATAGTGCAGGTGAGTACAAACGAGGATGGGAGAGTGGATGCTTTCACCAATCCCTGTCTTTCATATCAGTGA	Omy02	19985135	NC_035078.1	19985135
BCWD10F06704	G/T	TGCAGGATATCAGTGAGAGTTCTGTTCTGCTGTGAAGCACAAAATAGCTATGGCAAAGATAGGTCCAAGTTCTTTGT[G/T]TATCTGCACCA	Omy02	20387300	NC_035078.1	20387300
BCWD10F24006	C/G	TGCAGGTGTGGAGGTGCA[C/G]TGGTGCAGATGCACAAAGATCTTGGACCTATCTTTGCCATAGCTACTCTGTGCTTCACAACAGAACAGTC	Omy02	20394387	NC_035078.1	20394387
BCWD10F01123	A/G	TGCAGGAAGCCGC[A/G]GCTGCTCTCCTCACTTGCGCACACCGTCTCCAGGGCCTGCGCAACGGCATTGGAGGGTGAACGCTCCAGCAGGGA	Omy02	20516829	NC_035078.1	20516829
BCWD10F21839	A/T	TGCAGGTCCTGAGGGAGGTGTGTATGTTGATGAACCACAGTACTTACAGTATAATAACCTGAT[A/T]TGTTACTTACGTTAAGCAGGGCATC	Omy02	20516902	NC_035078.1	20516902
BCWD10F16403	A/T	TGCAGGGCTGCAGTATAGTGAAATGTTTTCAGTAGAAAGTATTTTTTTT[A/T]AAATATATATAATATTCTGAATGTATTTATGTTGTGATT	Omy02	20530064	NC_035078.1	20530064
BCWD10F16404	A/G	TGCAGGGCTGCAGTATAGTGAAATGTTTTCAGTAGAAAGTATTTTTTTTTAAATAT[A/G]TATAATATTCTGAATGTATTTATGTTGTGATT	Omy02	20530071	NC_035078.1	20530071
BCWD10F12206	G/T	TGCAGGCTCATCCTTACATGACCCTCCAGCATGACAATGCCACCAGCCATACTGCTCGTTCTG[G/T]GTGTGCTTTTTTAATTATGTTCTGA	Omy02	20809933	NC_035078.1	20809933
BCWD10F24937	G/T	TGCAGGTTGATGTA[G/T]CGTAGTAACATTATGAGTTGGGATTATGGTTCATTGTTTAGCTAGTTAGCTAGCTGCAGGTCTAAACAAAATAC	Omy02	20821977	NC_035078.1	20821977
BCWD10F01568	A/G	TGCAGGAAGGGTACCACATGAGGGAGGAGGATGTATTCCCTGTAACGCAAAGCTTTGAGATTGCCTGCAATAAAAACAAGCTCAGTCC[A/G]	Omy02	20890873	NC_035078.1	20890873
BCWD10F17736	C/T	TGCAGGGGTCACACACACAGAGACAGAGAAAGGGG[C/T]GTTTAGGGTGGTGAGGTAAGTTGGTATCCAGAAGGCAGTGTCATATTCACAAT	Omy02	20936142	NC_035078.1	20936142
BCWD10F17469	C/G	TGCAGGGGGCGAGACAGAGTCAAACACACCAGGGTCACCATCATGGCCACCAGAGGTGACAAAACCACAAAAGACTACCATATGTCAA[C/G]	Omy02	20983815	NC_035078.1	20983815
BCWD10F07940	G/T	TGCAGGCAAAGAAAATGCAATTTG[G/T]CGGCCCAGTGCAGGACCGAGGCAGGGGACTGGGATGGGGGCATGTCTGCCTGTGGTTGGACACC	Omy02	21210043	NC_035078.1	21210043
BCWD10F24927	A/G	TGCAGGTTGATCAATTTAAATCCTACATCTGTAGGGCTATGAAATACAACCG[A/G]ATATCATGCAAAGGGTTGGATAAGGTCCCTTTTGTC	Omy02	21285340	NC_035078.1	21285340
BCWD10F15944	A/G	TGCAGGGCCGTATCCATTGGAAACGGGGCTGAGCTC[A/G]AGCTCCCTGCTGGAATGGGAGAAGTGATCACCCACCGCCTCCCTGGAAAAGG	Omy02	21451116	NC_035078.1	21451116
BCWD10F13904	G/T	TGCAGGGAACTAGGGCCTATCGACCACTGCAGTCAGCAGCCAGTAATTAGCT[G/T]CTTTTCTCCCGCAGAGACAGAGAAGGCCTTGGTTCC	Omy02	21451201	NC_035078.1	21451201
BCWD10F00664	G/T	TGCAGGAACAGTCGTGTGCTTTTTTTT[G/T]ACATAATTGCGAAGAATAACCCGATTTTAAAAGGCCTTGCTGGTATCGATAAACAATATAA	Omy02	21600433	NC_035078.1	21600433
BCWD10F25554	A/G	TGCAGGTTTTGATCTATGTATTGTCACACAGCGTGAAACCTGAGGATTTGGGAGGGGAGAGGGGGATGGTGATAC[A/G]TGGGCCCTTTGTT	Omy02	21611893	NC_035078.1	21611893
BCWD10F03284	C/T	TGCAGGACATAGATCTGTCATTCGCTTAGTCATTATACAGTGTGATGTCATGCAATGTAAGCA[C/T]CTCTCTTGAGATCCAAATGATGTCA	Omy02	21785779	NC_035078.1	21785779
BCWD10F19650	C/T	TGCAGGTAAAGTCTTTG[C/T]GATGGAGCTTTCTCTTCAACTGGAATATTAATGTCTCTTGTCGATTGTTGCCTTTCAACTGACCCACTTTA	Omy02	21785856	NC_035078.1	21785856
BCWD10F03529	C/G	TGCAGGACCCAACACTATACCACTCCACTGCAGTTTCTACCTGCTCAGCTCTGCT[C/G]TGGTTCAAAGACAGCCTGCATAGGAGGAGAGGT	Omy02	22067843	NC_035078.1	22067843
BCWD10F09608	A/G	TGCAGGCCAT[A/G]GTGAGGAGACAGTCCAAGGTGAACTCGTGAGAGAGTAACTAGAAACAAAAGCACAGCATGAATTCTACTTACACAACA	Omy02	22397007	NC_035078.1	22397007
BCWD10F13694	C/G	TGCAGGGAAAACTGCAGTGCTGTGTGCCAAAGTGTACCTGAGAACCCTTTTAATAGAGGCATGGAGGAGA[C/G]GTATATGCCTGCCCACCT	Omy02	22678091	NC_035078.1	22678091
BCWD10F13693	A/G	TGCAGGGAAAACTGCAGTGCTGTGTGCCAAAGTGTACCTGAGAACCCTTTTAATAGAGGCATGGA[A/G]GAGAGGTATATGCCTGCCCACCT	Omy02	22678096	NC_035078.1	22678096
BCWD10F10915	A/G	TGCAGGCGCGACACAAAACGTAGAAATTAAAATATAAATCATGCCTTACCTTT[A/G]ACGAGCTTCCTTTGTTGGAACACCAATATGTCCCA	Omy02	22834231	NC_035078.1	22834231
BCWD10F10914	A/C	TGCAGGCGCGACACAAAACGTAGAAATT[A/C]AAATATAAATCATGCCTTACCTTTAACGAGCTTCCTTTGTTGGAACACCAATATGTCCCA	Omy02	22834256	NC_035078.1	22834256
BCWD10F08766	A/C	TGCAGGCAGCTTAAATAATAATCAGGAGTCAATGCTTAGACTAAATAGGCCCTCGTTTCTCATCCCACCGCCTCTTCA[A/C]CCATTTTTCA	Omy02	22865954	NC_035078.1	22865954
BCWD10F14851	C/T	TGCAGGGAGGCGCTATCAGGAATGTGCGGAGGGAAGTGTATGTCATAAACAGAGTAGAAAA[C/T]AACATTTTAATTGCAGTGGAAAGCTGC	Omy02	23188026	NC_035078.1	23188026
BCWD10F11058	A/C	TGCAGGCGGACTGTACTTTGTGTGCTAATCTCTTTTACTCACGCGCTCTTTCTTTTTCCGTTCTCTCACTT[A/C]CTTTATGGCCCCTCTCT	Omy02	23928257	NC_035078.1	23928257
BCWD10F19425	C/T	TGCAGGGTTGGTTCAGTAAAGCACTAGTGTCCTGAAGACACT[C/T]GCATCCGCAGTTACAGGGCATGTCCATTACCTGATCTCCCCGGTGA	Omy02	23928367	NC_035078.1	23928367
BCWD10F22923	A/G	TGCAGGTGCAGCAGTGGGACGGCGAGGTGCGGGCGGAGTCCCGGCACGCCGTC[A/G]AACTCAAGCAGCTCGACAACGGCACCAAGATCCCT	Omy02	24068315	NC_035078.1	24068315
BCWD10F15732	A/G	TGCAGGGCCAATTG[A/G]CGGGGAGAGAAATACTGCTAATAATAAAACAGCTCCAGGGATATTAGATGACTTCTTTACACAGCAGCGCTGCC	Omy02	24132236	NC_035078.1	24132236
BCWD10F14452	A/G	TGCAGGGAGAAACTTTAAAGAATAACTCGAAAACAAAATAGAACAGAAGTTATGTTTCTGCTTTCCACTTAACTTGAATTCTATGAT[A/G]A	Omy02	24738770	NC_035078.1	24738770
BCWD10F14453	C/T	TGCAGGGAGAAACTTTAAAGAATAACT[C/T]GAAAACAAAATAGAACAGAAGTTATGTTTCTGCTTTCCACTTAACTTGAATTCTATGATGA	Omy02	24738830	NC_035078.1	24738830
BCWD10F25178	C/T	TGCAGGTTGTGGGTCACGGTGGTGCCGTTCATGGGGTCGTCCAG[C/T]GTCGAGGGCTCCGGGTTCAGCTGTTGGTGGAGCTGCTGGGCCAA	Omy02	24848934	NC_035078.1	24848934
BCWD10F11867	C/G	TGCAGGCTCATCCTGACATGACCCCCCAGC[C/G]ATACTGCTCGTTCTGTGCGTGATTTCCTGCAAGATCAGTGTTCAGTGTTCTGCCATGG	Omy02	25089076	NC_035078.1	25089076
BCWD10F01328	A/T	TGCAGGAAGGGCACCACATGAGGGGGGAGGATG[A/T]AACGCGCAGCATTGAGATTGCCTGCAATGTCAACACGCTCAGTCTGTGACACACT	Omy02	25089136	NC_035078.1	25089136
BCWD10F02451	G/T	TGCAGGAATGTGATATTGTCAAC[G/T]TCCATTTCCTTATCTAGTACTACAATCGTCTCTGAAAGGGTTGTGAGCTCTCTGGTCAATGCCTC	Omy02	25571684	NC_035078.1	25571684
BCWD10F20084	A/C	TGCAGGTACATACTGTACCATCTTACCC[A/C]TGATAACATCTGACTATAAAACGTTCAAACAAACGAGACAAGCTAATAGCAGACGGGTCA	Omy02	25581516	NC_035078.1	25581516
BCWD10F25351	C/T	TGCAGGTTTCCCACGCTGGGGATCTCTGGGTGCTTGGTTTGGGG[C/T]CGCTTGTCTTTCTTGGCCACCATGACACCATCGCGAAACAGGAG	Omy02	25702196	NC_035078.1	25702196
BCWD10F15359	G/T	TGCAGG[G/T]CAAATCCGCCCCACAAGCCAATTAATGTGGCCTGCCAAGGATGTGTATCCACCTGACATTGAGTCAGTGATTGTTTCTGCGT	Omy02	25896364	NC_035078.1	25896364
BCWD10F09374	A/G	TGCAGGCCACAAGTTGAAGACTCCTGGCCTACAGTAGGCCTCAGCACAG[A/G]TTCTTTCTGGCTTTGGCCTCCCTCCCTCCCTCAATCAAT	Omy02	25896416	NC_035078.1	25896416
BCWD10F08274	C/T	TGCAGGCACATGTCACTCTGAAGTAGCTGCACTTTACTTCCTGCAATTATACAGCATCCTTCGTGAAGAA[C/T]ATTGTCATGTTGACATGG	Omy02	26169849	NC_035078.1	26169849
BCWD10F00496	C/T	TGCAGGAAATGCTCTGTGTAAGA[C/T]CTAACTTGAAGACAAAGTGTTCTCAATGTACAGAAGCCGTCTCTCAGCTGCTTGATGTGTCATAT	Omy02	26169939	NC_035078.1	26169939
BCWD10F00497	G/T	TGCAGGAAATGCTCTGTGTAAGATCTAACTTGAAGACAAAGTGTTCTCAATGTACAGAAGCCGTCTCTCA[G/T]CTGCTTGATGTGTCATAT	Omy02	26169986	NC_035078.1	26169986
BCWD10F11583	C/G	TGCAGGCTATCCAATTTCACTTTCCTCAGTGTGT[C/G]TGTAGCCTAACAGGCCTCTTCCATAAACACATCCCTTTGAAGGAGATTGGTGTA	Omy02	26508556	NC_035078.1	26508556
BCWD10F13185	C/T	TGCAGGCTGTGG[C/T]AGAGTATGGACATGAGGTATCGCTCCAAGCTCCATGTTCTCTTTTTTGACAATTGATGGGTTGAATGGCCACAGCC	Omy02	26508599	NC_035078.1	26508599
BCWD10F05258	C/T	TGCAGGAG[C/T]GAAAAGAGGTACAACATAGTATGGGGGAGTCTCACTCTTTGGTTGAAGGACCTAAAATTACACCTGACAGGGCTAATGAA	Omy02	26643611	NC_035078.1	26643611
BCWD10F13521	A/G	TGCAGGCTTTAAGTAAAGTGCTACAAATCAAACCTTAAGCTCTTTATCCCCACAAAATGCACTGCCCATACAACTTCTGAGATAATG[A/G]A	Omy02	26668598	NC_035078.1	26668598
BCWD10F13522	C/T	TGCAGGCTTTAAGTAAAGTGCTACAAATCAAACCTTAAGCTCTTTATCCCCACAAAATGCACTG[C/T]CCATACAACTTCTGAGATAATGGA	Omy02	26668621	NC_035078.1	26668621
BCWD10F20730	A/T	TGCAGGTATA[A/T]TGAGCAGGCAGTAAGACATGTCATACGCATGCATGACTCCTTAATAACGTCTAGACTCATTATGATCCTGACAAAATA	Omy02	26668692	NC_035078.1	26668692
BCWD10F06457	C/G	TGCAGGAGTTGTTCAGTTCCGTGTCAGCTTTAGAGCTGAATGAAGAGTCCCA[C/G]TCCTCGTACACACTGAGGTCTGGGGCGTCTGGGTAA	Omy02	26692521	NC_035078.1	26692521
BCWD10F03726	C/T	TGCAGGACCTGGGCTTCCATGAGGGCAACTTGAGGGACCGCTCGGCCCTGGAAGTGTACCGCTCGCTGACCCCCT[C/T]GGCCCGAGGAGAC	Omy02	26700292	NC_035078.1	26700292
BCWD10F18196	A/G	TGCAGGGTCACGTCGTGAATACTATCCGTCTCGTCCGCTTCCTCCAGCAGGCTCTGGAAGTGTTGGGAGAAGGAGGAG[A/G]GAGATACGCT	Omy02	26700742	NC_035078.1	26700742
BCWD10F08754	A/T	TGCAGGCAGCTGACCAAGAGTGCAGTGGCATTGTCAGTGTCAGTGTTTGTGGAGACATACAGCTGAGTGTCGTCAGCAT[A/T]GAAGTGAAA	Omy02	26767606	NC_035078.1	26767606
BCWD10F03298	A/G	TGCAGGACATCAAAGCATGGATGCAGTTTAGTTTCCTGCAGTGAAGACAGAGGTCGTCCTGATTGGCACTC[A/G]CATCATCATTGACTAAA	Omy02	26767753	NC_035078.1	26767753
BCWD10F14841	C/T	TGCAGGGAGGCACCTGGAACAGGAGACGAGATACACTTCAGAATGCGCCTCAATTTGGAACAGCACACAGATGT[C/T]ACAGGGAATGGTGA	Omy02	26778975	NC_035078.1	26778975
BCWD10F18992	G/T	TGCAGGGTTCGACACCACACAGGGTTAAATCAAGCCCCATT[G/T]ACATCTATCTAATGTACTGCAAATACTTTTGTGAATATGTTGAATTT	Omy02	26790536	NC_035078.1	26790536
BCWD10F11891	A/G	TGCAGGCTCATCCTGACATGACCCTCCAGCAT[A/G]ACATGCCACCAGCCATGCTGCTTGTTCTGTGCGTGAATGTCAGTGTTCTGCCATGG	Omy02	26998871	NC_035078.1	26998871
BCWD10F11892	C/T	TGCAGGCTCATCCTGACATGACCCTCCAGCATAACATGCCACCAGCCATGCTGCTTGTTCTGTG[C/T]GTGAATGTCAGTGTTCTGCCATGG	Omy02	26998903	NC_035078.1	26998903
BCWD10F07570	G/T	TGCAGGATGTTGATGGCCTTTGCGACTG[G/T]GCTCATGGTGCCAGCATACTCAGTGAGGAAGAAGAGTTCCGCAGGATTGAATGTGTGAAA	Omy02	27126490	NC_035078.1	27126490
BCWD10F00767	A/T	TGCAGG[A/T]ACCTGGAGCCCACCTCTCCCTTGGAGGAGGGCCCCTGTCAACCATATGAGGAGCTGGAGGCTCAGCTACCCTCTGCTCTGCT	Omy02	27593322	NC_035078.1	27593322
BCWD10F10683	C/G	TGCAGGCGACAGGCCTACCACAAGGATTCGCTAGAGCGTAATGAGCCAAGTAAAGCTCCCCAACCAAACCTT[C/G]CTCTTACCCGGACAAC	Omy02	27603302	NC_035078.1	27603302
BCWD10F04044	A/C	TGCAGGACTCACCCCCAGCA[A/C]CACGGAGACAGTCAGCTAGAATAATGGGATTCCCTGTCTAACTCAAAATCAGCTAAAATTAAAGAGGA	Omy02	27761572	NC_035078.1	27761572
BCWD10F03548	C/T	TGCAGGACCCATTTGCTGA[C/T]GGTAGTGACCCTACTTTCCCCAGAAGGAACTCCATGACCTCTAACTCTGGCTACCAGTCTGGCATGAGC	Omy02	28315240	NC_035078.1	28315240
BCWD10F21155	A/C	TGCAGGTCAATGGGCAGACAACATCTGTACTTATCA[A/C]CTGTAGCATGTTGCATTCACTTTCCACATGCAATTTGGTTGTGTGACATGTA	Omy02	28516978	NC_035078.1	28516978
BCWD10F14912	A/G	TGCAGGGAGGGTGGAGGATGTCTTCCCTGTAATGCACAGC[A/G]TTGAGATTGCCTGCAATGACAACAAGCTCTGTTCGATGATGCTGTGAC	Omy02	28989506	NC_035078.1	28989506
BCWD10F12966	C/T	TGCAGGCTGGAAAGCCCTGAAGTGGAATATTCCCTTTAGCCCCCAGATTACCTTTAATGCTC[C/T]CCTCTGCAATGAATGTAAAAGCAGGC	Omy02	29281009	NC_035078.1	29281009
BCWD10F08793	A/G	TGCAGGCAGGAGTGCAGCCGCCTTCCTAGGGCCCTGGAACCCACCTG[A/G]GGGTGACAGACTGCCCGGCACCCTGAGGTCCTGGACCTACA	Omy02	29583332	NC_035078.1	29583332
BCWD10F13759	A/C	TGCAGGGAAACTTAAACCAGTTTTA[A/C]CAAATATCTATCAGCATGTTAAATGTGCAACCAGAGGGAAAATAAATCTGGACCACCTATACT	Omy02	29608347	NC_035078.1	29608347
BCWD10F19270	G/T	TGCAGGGTTGAAATATGGT[G/T]TCTCTCTTTGTTTACGGAGGTGCTATCCTCAGATAATAGCATCGTTTGCTTTCACAGAAAATACATTTT	Omy02	30149103	NC_035078.1	30149103
BCWD10F17976	C/T	TGCAGGGTAACATGCCTGTCACTATCACATTGT[C/T]CATTGTAGTAACTGCCCAGCCTGCCTTCCTCACACACCCCTCCACAATGCTTGAA	Omy02	30633349	NC_035078.1	30633349
BCWD10F20496	A/C	TGCAGGTAGCTA[A/C]CCAACCAGGTGCAATGTTAGCTAGCATTAAGCAAAGCAAATGGCTCTGAAATACAAATAATGTCATACAATGAAAA	Omy02	31047718	NC_035078.1	31047718
BCWD10F09237	C/T	TGCAGGCATTTCTCTATGGAACCCTCTAC[C/T]ACGACTGTAGTAATGACAATAGGGCTGACCCCATTTAATTGAATGGTCGACAGATTTTT	Omy02	31784487	NC_035078.1	31784487
BCWD10F00646	A/G	TGCAGGAACAGCCTGATCCATCGGATAATCATAGGAACTGGCGGC[A/G]AGACAACCAGACTCGCTATCCATTAATGTCAAAGTTGGCATGC	Omy02	31917357	NC_035078.1	31917357
BCWD10F06023	A/G	TGCAGGAGGGTGGGTTC[A/G]TCCTCTGATGACTTCATATCCTCTGATATCATGTCCTGCGACGTCATATCAGTTGCTTAGATTACTGGCCT	Omy02	31980658	NC_035078.1	31980658
BCWD10F24310	G/T	TGCAGGTTACCAATGGATTTCTTAACACACTACTAAA[G/T]GGATATTACGAGGAGCTCCGTGTCAAGCCTTCTTGATACTATACAGAGGAA	Omy02	32062592	NC_035078.1	32062592
BCWD10F17439	A/C	TGCAGGGGGCAGTCATATACTGTCACTTCTGACTT[A/C]ATTTAAATGTATTATAATAATTAATGGTTTCCTTTCCTTCTTGACCACAGTCT	Omy02	33263542	NC_035078.1	33263542
BCWD10F01532	G/T	TGCAGGAAGGGTACCACATGAGGGAGGAGGAA[G/T]ATGTCTTCATGTAACGCACAGTGTTGAGATTGCCTGCAATGACAACAGGATCCGTC	Omy02	33292153	NC_035078.1	33292153
BCWD10F09092	C/T	TGCAGGCATCTCCATTTTCTGCTTGACTTCAACCTGCAAAGGTTGAAAGACATTATCTCTCTCTGTCTGTTTCTCTCACACACACACA[C/T]	Omy02	33430084	NC_035078.1	33430084
BCWD10F22967	C/T	TGCAGGTGCCACCATTGCTGTTGTGCTACAGGTTAATGTGTGCG[C/T]GCACGTGTCTTACCCAGATGTTATGCCAGGGGTCGGTGGTGTTC	Omy02	33496541	NC_035078.1	33496541
BCWD10F08885	A/T	TGCAGGCAGGTGCATATTTTCTGCTGTGTTTGTTTATAAGAAAATACAAA[A/T]ATGTGAATGCTTACATATTTTTTTATTTCACCTTTATT	Omy02	33565609	NC_035078.1	33565609
BCWD10F19929	C/T	TGCAGGTAATGCAGCTGTAGACGTAATGTACATGTAAA[C/T]GTTGTCAGCATATAAATCTCTACAGAAATCCAATGGTGTAATAAACAACA	Omy02	33565694	NC_035078.1	33565694
BCWD10F20961	A/C	TGCAGGTATTAGTCACCATAAGAAGTTTGTAAGAAGCTTGAGAGGACACCTGGGACACCAAGAAAATACATGT[A/C]TCTGTTAGCATCAGA	Omy02	33731290	NC_035078.1	33731290
BCWD10F01828	C/T	TGCAGGAAGGGTACCATATGAGGGAGGAGGATGCCTTCCCTGTAACGCACAGCATTGAGATAG[C/T]TCGTTGAACAGCCACCACTAACACT	Omy02	33884526	NC_035078.1	33884526
BCWD10F12477	A/C	TGCAGGCTCTAGTTTTTAAT[A/C]TTTTCTTGATTAATGTCCATTCATATGGTCAAGTACTGCACATAAGGGCCTAGTTAAGCTGGCCCAGA	Omy02	34176576	NC_035078.1	34176576
BCWD10F12924	C/T	TGCAGGCTGCTGATGAGCTGGATGC[C/T]GACGGGCTGGTCATGGGGCTGGCTGAGGATCAAGCTCATCCTCGTCTTCTAACGCACTGTCAG	Omy02	34394072	NC_035078.1	34394072
BCWD10F10281	A/G	TGCAGGCCTACTTTTTAATA[A/G]ATATGGATAACATGGATTCATGGTAGGCCTATCAAAACATTGCATTTTAAAGAGAAAGCAAGTGCCAT	Omy02	34500400	NC_035078.1	34500400
BCWD10F13076	C/T	TGCAGGCTGGTCTAGTCCTGCATAGA[C/T]ATGGGAGAAAAAAATGTTGTCCTGTGTTAACGGACCAATATAGCCAGCCACCTGTCACTGTC	Omy02	34500443	NC_035078.1	34500443
BCWD10F07637	C/T	TGCAGGATTATAGTATGTGCTCGAGGTTGGCTGATCT[C/T]CCACACAAAGCGCAGTTTGGGTCTTGTTTTAGTTCCCACACAACAAGGTTT	Omy02	34684430	NC_035078.1	34684430
BCWD10F00298	A/G	TGCAGGAAAGCACTGATGGACAGTACAGGTGGACACACGACAAGGTCCTGACAGCAATAACATCCCAGCTGGAGGAC[A/G]CAGCCAAAAAG	Omy02	34684541	NC_035078.1	34684541
BCWD10F10872	C/G	TGCAGGCGCGACACAAAACACAGAAATAAAAATATAATTAATGCCTTACCTTCGGCGAGCTTCTTTTGTTG[C/G]CACTCCTATATGTCCCA	Omy02	34735395	NC_035078.1	34735395
BCWD10F10616	C/T	TGCAGGCCTTCTCTGATCTAAGGATTT[C/T]GGGGCTTTATGTACCACCTGCACTGAGGATGGCTAAAAGTTTGACCAGCTCTCACTGGTTT	Omy02	34751942	NC_035078.1	34751942
BCWD10F17661	A/G	TGCAGGGGGTTTCAATGCATTCATAGTAGGACCATGAAAGGATTGCATGCTTGTCTTGTATTAGCCC[A/G]TAAATGTAGTTCTCATATGAA	Omy02	34938492	NC_035078.1	34938492
BCWD10F11418	A/G	TGCAGGCTACACACTTGAAGGGCTTGGCTCCC[A/G]TGTGTTTACGATAGTGTCGTGTCAGCTCGTCAGAGCGGGCGAAACGCCAGTCACAG	Omy02	35809375	NC_035078.1	35809375
BCWD10F05007	A/T	TGCAGGAGATGGCAGAGAGGATTACGCACAGGTCTCCTCCTGAGCATCAACACACCGGGCACAAGGCGGTCTAGATCTCAGGTCAGT[A/T]T	Omy02	35894815	NC_035078.1	35894815
BCWD10F05006	C/T	TGCAGGAGATGG[C/T]AGAGAGGATTACGCACAGGTCTCCTCCTGAGCATCAACACACCGGGCACAAGGCGGTCTAGATCTCAGGTCAGTAT	Omy02	35894890	NC_035078.1	35894890
BCWD10F23427	C/T	TGCAGGTGGGCCGCCAGCCAGGAACGGGGCATGCTGATTGGACAGCCGAAGCC[C/T]GCGTTTAAGCACGGCACCCTCTCATTGGGGCAGAG	Omy02	36191498	NC_035078.1	36191498
BCWD10F15907	A/G	TGCAGGGCCGAATGTGTGTGTGACTGGGCGTCCTCGGCTGGCCAGCGGTTCCACTCCATGGAGCAGCACACCAC[A/G]CTGGCTGGACAGAC	Omy02	36191567	NC_035078.1	36191567
BCWD10F22327	C/T	TGCAGGTCTGTCCAGCCAG[C/T]GTGGTGTGCTGCTCCATGGAGTGGAACCGCTGGCCAGCCGAGGACGCCCAGTCACACACACATTCGGCC	Omy02	36191567	NC_035078.1	36191567
BCWD10F22761	A/G	TGCAGGTGAGTTCTCCAGTCTGCCTCTTCGGTAGGGGGTACTGGAAATTAGATCGGGATGTGCTGGATGAGCAA[A/G]CTTTCGTTAATGCC	Omy02	36333450	NC_035078.1	36333450
BCWD10F16257	A/G	TGCAGGGCTAGGTCTTAAAGCATGTTTAGACATGGACCTCATAAAGCTAGTTTTATCAGTGACAGCACCAGTAGAGACAG[A/G]CAATGTAC	Omy02	36379380	NC_035078.1	36379380
BCWD10F07642	G/T	TGCAGGATTATTTATTCATTTTGCTGATTTGCAATGCCATTTTTTGGGGTTGTCAATGGATAGGCCTACCAGT[G/T]AGATGTCTTGACTAA	Omy02	36430105	NC_035078.1	36430105
BCWD10F07641	G/T	TGCAGGATTATTTATTCATTTTGCTGATTTGCAATGCCATTTTTTGGGGTTGTCAATGGATA[G/T]GCCTACCAGTGAGATGTCTTGACTAA	Omy02	36430116	NC_035078.1	36430116
BCWD10F05485	C/T	TGCAGGAGGAACCGCCCCTGCACTGCAGAGTAGGGGCCGTGACACCCCCTCCTTAAAATGAGGGTCCCACC[C/T]TCAACCCAAATTTCGGC	Omy02	36463270	NC_035078.1	36463270
BCWD10F07698	C/T	TGCAGGATTCCTTCCTCATCCTTCAAAGATAATTTAATGTAGGTGATGTTATTTATGAATATGCAAGGTT[C/T]ATTTGGGAACTTCTTGTT	Omy02	36551662	NC_035078.1	36551662
BCWD10F04294	A/G	TGCAGGACTTCTTATTCATGTC[A/G]GACTTTTTTGTAAGGACACTGACATAAATTATCATAATGATATAACCTCCAACAGATCTCTCCCTA	Omy02	36551955	NC_035078.1	36551955
BCWD10F10781	C/T	TGCAGGCGCAACACAAGA[C/T]GCAGAAATAAAAATATAATTCATGCCTTACCTTTGACGAGCTTCTTTTGTTGGTGTAACAGTATAACTTT	Omy02	36639475	NC_035078.1	36639475
BCWD10F05054	A/G	TGCAGGAGCAACACAAAACGCAG[A/G]AATAAAAATATAATTCATGCCTTTGACGTACTTCTTTTGTTGGCACTCCAATATGTCCCATAAAC	Omy02	36959174	NC_035078.1	36959174
BCWD10F18950	G/T	TGCAGGGTTCAAATA[G/T]GCTTTCTCTCTTTTTTTTACGGAGGTGCTATCCTCAGATAATAGCATCGTTTGCTTTTCCCGAAAAGCTTTTT	Omy02	36959209	NC_035078.1	36959209
BCWD10F12130	C/T	TGCAGGCTCATCCTGACATGATCCTCCAGC[C/T]TGACAATGACACCAGCCATACTGCTCGTTCTGTACGTGATTTCCTGCTAGACAGGAAT	Omy02	36978314	NC_035078.1	36978314
BCWD10F15829	A/G	TGCAGGGCCCAAACCCAACCCGCTCAGCTTCAGGATCTTAGTGAAACGTTATTGGTTTTGG[A/G]TGTGTTAGACCAAGGCCAGAGTGACAA	Omy02	37146978	NC_035078.1	37146978
BCWD10F15830	C/T	TGCAGGGCCCAAACCCAACCCGCTCAG[C/T]TTCAGGATCTTAGTGAAACGTTATTGGTTTTGGGTGTGTTAGACCAAGGCCAGAGTGACAA	Omy02	37147012	NC_035078.1	37147012
BCWD10F08919	A/G	TGCAGGCAGTCCTACA[A/G]TGTTACCCATCATTCTCATTAAAGGCATTTAACGTTACCCTTGTTCACAGTAAGTGCTTCTCTACGTATATT	Omy02	37174397	NC_035078.1	37174397
BCWD10F05498	G/T	TGCAGGAGGAACTGCCCCTGCACTGCAGAGGAGTGGCCA[G/T]GACAATATGAACTCAGTGTCAGTTCTGTTCCTGTGTACATCAGCGTCAA	Omy02	37522030	NC_035078.1	37522030
BCWD10F11851	A/C	TGCAGGCTCATCCTGACATGACCAACCAGCATGACAATTCCACCAGCCATACTGCTCGTTCTGTGCATGGT[A/C]AGTGTTCTGCCATGGCC	Omy02	37529616	NC_035078.1	37529616
BCWD10F20920	C/T	TGCAGGTATGGCTAAATCTGTACTTGATCCACTACAAAGATGATCTCTTAATTAAAATAT[C/T]CTGTGTTTGCTTTCTTTTTTCCTAGATC	Omy02	37630591	NC_035078.1	37630591
BCWD10F24716	A/G	TGCAGGTTCTACCAGTTATGTAGAGATTCATTTAAAGGTATCACATTAGTTTCAATGTCATTGG[A/G]ACATTTGAAAGTCTCGGATGCAGC	Omy02	37630712	NC_035078.1	37630712
BCWD10F01775	A/G	TGCAGGAAGGGTACCACATGGAGGAGGATGTCTTCCCTGTAGC[A/G]CACAGCGTTGAGATTGCCTGCAATGACAACAAGCTGATGATGCTG	Omy02	37690195	NC_035078.1	37690195
BCWD10F01774	A/G	TGCAGGAAGGGTACCACATGGAGGAGGAT[A/G]TCTTCCCTGTAGCGCACAGCGTTGAGATTGCCTGCAATGACAACAAGCTGATGATGCTG	Omy02	37690209	NC_035078.1	37690209
BCWD10F05883	A/G	TGCAGGAGGGACTTCAAAACCCCAGGGTGCTGTCTCCTGAAGACTCCTTCATC[A/G]AACTTGTGGACCGCGTCAGCAATGCCTGGGGACAC	Omy02	37895980	NC_035078.1	37895980
BCWD10F13432	A/G	TGCAGGCTTCTCTCCTTCTGGTTCACTTTGATTTCTCCCATGCATCC[A/G]ATAAAAGACTCAGATGTTATTACCTCCTCCATACGAGACAA	Omy02	37911539	NC_035078.1	37911539
BCWD10F06130	C/T	TGCAGGAGGTTTATTTGTTGTCATTGAGATGGGGGAAATGGCTG[C/T]GGGCAAAGTTCTGACAGATGGGAGTGTCTTGGTGGGTGCAAGGG	Omy02	37967341	NC_035078.1	37967341
BCWD10F08040	A/C	TGCAGGCAACTTGTGCACAAGGTTAATTAACTT[A/C]TTGGCGCACCCATCCCGTTAGTGGGATCATTTTTGTCAACATCCGCTGAATTGCA	Omy02	38383590	NC_035078.1	38383590
BCWD10F12975	G/T	TGCAGGCTGGACAAC[G/T]GCAATGTTGAGTACACCCTCACCTGCGACCCTTACCAGAGATTTGTGTAGCAAGTACAAGCCTAACCCCTAGC	Omy02	38487825	NC_035078.1	38487825
BCWD10F07784	A/T	TGCAGGATTGTTTGTGCGTGCCCTGCTTG[A/T]GGTTGAAGCCACCCAGGTTGTTGTTTCCGCACAAATCAGCATCAAACACCTCCACTCTC	Omy02	38487866	NC_035078.1	38487866
BCWD10F01634	C/T	TGCAGGAAGGGTACCACATGAGGGAGGAGGATGTCTTCCCTGTAA[C/T]GCACAGCCTCCTTGCAGCATGCCTAAGGCACGTTCACGCAGAT	Omy02	38522585	NC_035078.1	38522585
BCWD10F16555	A/C	TGCAGGGCTTGTACCCCCGAGACATCCGTGTCAGCTTCACAGC[A/C]TGCACAAAACCCAGCCTCCCAGAGAGACCCAGTCTGGCTCCAGTG	Omy02	38843137	NC_035078.1	38843137
BCWD10F25144	A/G	TGCAGGTTGTCCACTCATGTTTAACATGACATACTTCAGTATGGCATCGCTGTATTACTGTCACCTTTACAAGTGACTTT[A/G]GCTCGGTT	Omy02	39009937	NC_035078.1	39009937
BCWD10F24486	A/C	TGCAGGTTATTTTAGGGTTATTATGCTGAAGGACAATTCCTACAGGTAGTCCTGGGAGGTAGTT[A/C]TCTTTTGATAAAGCGAGGCAGGGT	Omy02	39090067	NC_035078.1	39090067
BCWD10F03558	A/C	TGCAGGACCCCCTGCACAATTCCTTCACAAAGGGTCAAATTCCATACAGGCGTGTCTGTCTTGTGCCATGGCAGTGTCTGTTTTCAAG[A/C]	Omy02	39094377	NC_035078.1	39094377
BCWD10F07683	C/T	TGCAGGATTCC[C/T]GGCAGGTCTTATACATCCACAATGGTCTTAGTACACTACACGGTCACCATGGTGAACTGACTCGTGGCAAGAAAAAG	Omy02	39145948	NC_035078.1	39145948
BCWD10F09312	C/G	TGCAGGCCAAGAGAAATCCTTGTCAATAGTCTGTTGCAAGGTGATGAAAATATAGGCAGCTAAGTTGGACGCAATAAACTGCAC[C/G]TCCT	Omy02	39250777	NC_035078.1	39250777
BCWD10F18481	A/G	TGCAGGGTGACAGAGATACGCTGAGTCAAGT[A/G]CTGAAAAGACCTAACGTATTACTTTGATCACAAACTGTCATAGGTTACTTATGCTGT	Omy02	39395968	NC_035078.1	39395968
BCWD10F10782	A/C	TGCAGGCGCAAC[A/C]CATAACGCAGAAATAAAAATATAATTCATGCCTTACCTTTGACGAGCTTCTTTTGTTGGCAGTCCAATATGGACCA	Omy02	39565643	NC_035078.1	39565643
BCWD10F24727	A/T	TGCAGGTTCTCATCCAGCTCTGTGAAGAAAGAAATTAGAGAATAGGGAGAAACCTCTGTGTTATTGAA[A/T]GTTTGAAACACCCACCATCA	Omy02	39794744	NC_035078.1	39794744
BCWD10F17652	C/T	TGCAGGGGGTTCACTAAATAACAGCAGGACAGTTTTAATTGCTGTTGAATAAATGTAGGAACATAATAATTGTTA[C/T]GTAAATCCAGTTC	Omy02	39896192	NC_035078.1	39896192
BCWD10F02553	G/T	TGCAGGAATTTGACCCTTTGTGAAGGATGTTTTGTCTCTGCTATGGTTAAATGAGATGACAT[G/T]CTATTTTCAAATTGATTACCTAATGT	Omy02	40155279	NC_035078.1	40155279
BCWD10F06736	G/T	TGCAGGATATGGAAAT[G/T]TCAAGCTAACTGCAGGATTTGAGATATAGTATGTTGTGACAACAGAGAAAATATACTTTTTAAATATAGTTC	Omy02	40159120	NC_035078.1	40159120
BCWD10F00364	C/T	TGCAGGAAAGGTACCACAAGATGGAGGATGTCTTCCCTGTAG[C/T]ACACAGTGTTGAGATTGCCTGCAATGACAACAAGCTCAGTCCGATT	Omy02	40520567	NC_035078.1	40520567
BCWD10F09977	A/G	TGCAGGCCCGTGAGTAACGGCTTCCTTATACAGTATGTTTGCATTGTGATCCATTGCCTCAT[A/G]CCCACTGATGGTTAAACTGGCAGTAA	Omy02	41015835	NC_035078.1	41015835
BCWD10F11135	A/G	TGCAGGCGGGTGG[A/G]GAGATGTGGACAGACATTCCGCAGGGGAAGATCAACATAGTAACGAGCTTCTCGCCATTGTAGGTTTTGAGCTGT	Omy02	41194395	NC_035078.1	41194395
BCWD10F11136	G/T	TGCAGGCGGGTGGGGAGATGTGGACAGACA[G/T]TCCGCAGGGGAAGATCAACATAGTAACGAGCTTCTCGCCATTGTAGGTTTTGAGCTGT	Omy02	41194412	NC_035078.1	41194412
BCWD10F08450	A/C	TGCAGGCACTAGCAT[A/C]CATCACATTGCTTCGAAAAATATGTTGCTTATGCTTTGAAAGAGATGAGAAAATGAAAGGATGCCAGGTAGTA	Omy02	41251364	NC_035078.1	41251364
BCWD10F24691	C/T	TGCAGGTTCCTTCTCAAAGCAACAAATAAATTATATGACTGACGTAAATGGCGGTGGAATAGACCGAGGTAAAACAG[C/T]TTCAGGTTGGA	Omy02	41283445	NC_035078.1	41283445
BCWD10F19836	G/T	TGCAGGTAAGCATTTCTTTGGACGATTAATCCCATGCAGACAA[G/T]TAATAAAACTTGGGTGGGGGTCTGAAATAGCACCCTGTTGGGATA	Omy02	41283562	NC_035078.1	41283562
BCWD10F08685	A/C	TGCAGGCAGCAGTTGTAAAGTGCCAAACAGGTTTTGGCAAACAGCTTGATGTTGATGTTGTTGACATAGCAAGGG[A/C]AATTGACCGGCTG	Omy02	41421866	NC_035078.1	41421866
BCWD10F00506	G/T	TGCAGGAAATGGATGTGGTCCTCTGTGTGTGAGAGCTGGTCCAGCTCAGCGTTTCTCTTCCTCAGCTCAGCTATCTCCTGCTTCAGTT[G/T]	Omy02	41454485	NC_035078.1	41454485
BCWD10F11580	A/G	TGCAGGCTATCACGTTGTAGTGTCACAGAGGAA[A/G]GCTTGCTTCTCTGGCTTCAGCTCTGAGGTCAAACCCCGCGAACCTGAGAGAGCTG	Omy02	41568683	NC_035078.1	41568683
BCWD10F24054	G/T	TGCAGGTGTGTGCTACTTCTAATACACCAATCTTGCTCTATTTCTGCCCGCTTTTTATAGCCTCGAAATACAGCAGA[G/T]GTGTTCCTTTA	Omy02	41646718	NC_035078.1	41646718
BCWD10F00258	C/G	TGCAGGAAACTGGAAGGGGTGATTGGTGGAAGTCAGTATGTGAAGTGAATTTT[C/G]TACAAACAGTTTAAAAGCTGGAGCTTCGGGATTTA	Omy02	41785286	NC_035078.1	41785286
BCWD10F14635	G/T	TGCAGGGAGAGCAGCAGAAGCATAGGTAAGTATGCTTAAGGCAGTGATTCCCAAACTAGGGGTCGCGCCTGATGT[G/T]AAAATGGGGTCGT	Omy02	42235201	NC_035078.1	42235201
BCWD10F04460	C/T	TGCAGGAGAACACACTGATC[C/T]ACAGCCTCTGTGACCTGCTGGAGAGGACCTGGGGCCACGGGCTGCTGCTCAAACAGGTTCGTAACAAA	Omy02	42408926	NC_035078.1	42408926
BCWD10F04459	A/G	TGCAGGAGAACACACTGATCCACAGCCTCTGTGACCTGCTGGAGAGGACCTGGGGCCAC[A/G]GGCTGCTGCTCAAACAGGTTCGTAACAAA	Omy02	42408965	NC_035078.1	42408965
BCWD10F04461	C/T	TGCAGGAGAACACACTGATCCACAGCCTCTGTGACCTGCTGGAGAGGACCTGGGGCCACGGGCTGCTGCTCAAACAGGTT[C/T]GTAACAAA	Omy02	42408986	NC_035078.1	42408986
BCWD10F09170	A/G	TGCAGGCATGTACAGGTGCAGGTGGAGGGACTGGGTGAACCTGGGAGAACACACACAGGACAGAAGGGGTTTAAT[A/G]CACACACAGATGC	Omy02	42592926	NC_035078.1	42592926
BCWD10F18248	A/G	TGCAGGGTCAGTTATCTGAACGCTCTACATACCTCAGGATCTGTAACGTCTGCCCCACAGCCCGCCAGGCCGAGACCACGCC[A/G]TGCTGC	Omy02	42698693	NC_035078.1	42698693
BCWD10F12819	C/T	TGCAGGCTGCAGCACTACACTACTATACTGCTGTTCTACCACTAACACTGCAGGTGT[C/T]ACATAGGAATAACAGAGAAGGAGAGACAGAT	Omy02	42865689	NC_035078.1	42865689
BCWD10F09726	A/T	TGCAGGCCCACAGGTGT[A/T]ACAGAGAGGGTGGTGATGTCCCCCTCTGTCCTGGTGTCCAGGCCCAGGTCAAAGATGGGGGTCTGGGGTTC	Omy02	42897756	NC_035078.1	42897756
BCWD10F13826	C/T	TGCAGGGAAATTTGGGATGATATCTCCATCCAAAGCCATGATAAGATGTACACGAGATAGC[C/T]TCTGTCTGTATTATACAGGACTTGAGC	Omy02	42947675	NC_035078.1	42947675
BCWD10F18924	C/T	TGCAGGGTTAGTTACCGTTTTAG[C/T]TGCAGTTTGTACTTCCTCGTCGCTCACTTCAATTAGCCATTGATGTCTGGCTACCGGTTAATGAA	Omy02	42947756	NC_035078.1	42947756
BCWD10F18925	C/T	TGCAGGGTTAGTTACCGTTTTAGCTGCAGTTTGTACTTCCTCGTCGCTCACTTCAATTAGCCATTGATGT[C/T]TGGCTACCGGTTAATGAA	Omy02	42947803	NC_035078.1	42947803
BCWD10F05433	G/T	TGCAGGAGCTTTTTGAGCAGGGAGCTTCATTCTCCACTTTGAAAGTGTACATGGCGGCTATTTCAGCGGGTCATGTGGGAATTGAT[G/T]GC	Omy02	42985796	NC_035078.1	42985796
BCWD10F06502	C/T	TGCAGGATAAAACGTAGTCTCTACTGTAAATATA[C/T]TGGTTTACAGCATTGTGTGGAGGGGAACTCCAAGAGGAAGGCTACAGAGCTAGC	Omy02	43014834	NC_035078.1	43014834
BCWD10F06496	A/C	TGCAGGATAAAA[A/C]GTAGTCTCTACTGTAAATATATTGGTTTACAGCATTGTGTGGAGGGGAACTCCAAGAGGAAGGCTACAGAGCTAGC	Omy02	43014856	NC_035078.1	43014856
BCWD10F25435	C/T	TGCAGGTTTGCCACCAGAGAGAGGAATGTCCTACTACTTTATAACGGAAGGTTTAA[C/T]GAGAAGCACGACTTCATCGCCTTAGAGATCAT	Omy02	43034507	NC_035078.1	43034507
BCWD10F16068	A/G	TGCAGGGCCTTCAGATTTATTCAACAAAATAC[A/G]ATAGTCAGTTTAAAAAGTCAGAAACATCCAGCTAACCCTATGCCCTATCTCAAAAC	Omy02	43236051	NC_035078.1	43236051
BCWD10F16069	A/G	TGCAGGGCCTTCAGATTTATTCAACAAAATACGATAGTCAGTTTAAAAAGTC[A/G]GAAACATCCAGCTAACCCTATGCCCTATCTCAAAAC	Omy02	43236071	NC_035078.1	43236071
BCWD10F21798	C/T	TGCAGGTCCTCCAGGCGGTTGGTTACCC[C/T]ATGGGTGTTGATATGCCCACTGCACCACGTCACAGCATGCCTCCTCTGTAGGCTCCTGCA	Omy02	43349393	NC_035078.1	43349393
BCWD10F19870	A/G	TGCAGGT[A/G]AGGGTTTCAGTAATAACTGGCTATGTCATGTTATAACCTCTGTATGTATGTTCCCCAGACTTGATGAGGGTTTGTGGTCAG	Omy02	43349425	NC_035078.1	43349425
BCWD10F13345	A/T	TGCAGGCTTATCCTGACATGACCCTCCAGCATGCCATTGCCAGCAGCCAT[A/T]CTGCTCCTTCTGTGCGGGATTTCCTGCAAGACAGGAAT	Omy02	43352610	NC_035078.1	43352610
BCWD10F06361	A/G	TGCAGGAGTGGTACCACATGAGGGAGGAG[A/G]ATGTCTTCCCTGCAACGCACAGTGTTGATTGCCTGTAATGACAACAAGCTCAGTCCGAT	Omy02	43352686	NC_035078.1	43352686
BCWD10F10962	A/G	TGCAGGCGCTACACAAAACACAGAAATAAAATATAAAACTTACCTTTCACG[A/G]GCTTCTTTTGTTGGCACTCCAATATTTCCCATAAACA	Omy02	43530800	NC_035078.1	43530800
BCWD10F10959	A/T	TGCAGGCGCTACACAAAACACAGAAA[A/T]AAAATATAAAACTTACCTTTCACGAGCTTCTTTTGTTGGCACTCCAATATTTCCCATAAACA	Omy02	43530825	NC_035078.1	43530825
BCWD10F19287	A/G	TGCAGGGTTGAAATATGTTACCCTCTTTGTTTACTATTGTGCTATCATCAGATAATAGCTTCTTATGTTTTCGTCGAA[A/G]AGCCTTTTAA	Omy02	43530926	NC_035078.1	43530926
BCWD10F16935	A/G	TGCAGGGGATCATGACTATTTAAATTGAATTAATCTTAATTATGCCTTTAAAGATACATATTTTCAATG[A/G]CATTTGACACCTGGGTTTT	Omy02	43646352	NC_035078.1	43646352
BCWD10F16936	G/T	TGCAGGG[G/T]ATCATGACTATTTAAATTGAATTAATCTTAATTATGCCTTTAAAGATACATATTTTCAATGACATTTGACACCTGGGTTTT	Omy02	43646414	NC_035078.1	43646414
BCWD10F25581	C/T	TGCAGGTTTTGTCTAGTTCCCAGTTTGTTCCAGGGACGTCCCCAAGATAGTTAAGAACTTTGTGTCATGT[C/T]CCCCTTGATTACATGGGA	Omy02	43646488	NC_035078.1	43646488
BCWD10F01391	A/C	TGCAGGAAGGGTACCAA[A/C]TGAGGGAGGAGGATGTCTTCCCTGTAACGCACATCGTTGAGATTTCCTGCAATGACAACAAGCTCAGGTCG	Omy02	43657400	NC_035078.1	43657400
BCWD10F03401	A/G	TGCAGGACCAAAGCAGACCAATGACCAGACCAGAACCAAAACCACCACCCTCCATCTGAACAAGAGTGGTGCGCCACTACAACAT[A/G]GTG	Omy02	43735067	NC_035078.1	43735067
BCWD10F18956	A/C	TGCAGGGTTCACACAGTACCCTGCACCTTGCTGTGCCCCCAGGTTAAC[A/C]TCAATGCTGCTAGGGGCTACCTGGTTGATCCTACCAGTAG	Omy02	43759864	NC_035078.1	43759864
BCWD10F24225	C/T	TGCAGGTTAAAATAAAAAAATATGTGCTTGACACAAATTCTCCCCCAGCACACATA[C/T]ATTGTCTGTACCCCTTTTCTGGACTGCGCCTG	Omy02	43971177	NC_035078.1	43971177
BCWD10F05733	A/C	TGCAGGAGGCAAAGGTCTTTGTTTGTCAGACGAATCAT[A/C]GGGTCGAAACTACAGAACAGTACAAAACAAGTGAACACACATTATTAATG	Omy02	44044862	NC_035078.1	44044862
BCWD10F09773	A/G	TGCAGGCCCAGGAATTGATCAAAGCTGGTGAGACATTCAATGACGTCATCTTCACAGACGAATCA[A/G]CCATGGCCCTTAAGCAATTTGCT	Omy02	44044962	NC_035078.1	44044962
BCWD10F11756	C/T	TGCAGGCTCATCCCTACATGACCGTCCAGCATGACAATGCCACCAGCCATA[C/T]TGCTTGGTCTGTGCGTGATTTCTTGTCAGTGTTCAGT	Omy02	44216852	NC_035078.1	44216852
BCWD10F24299	A/T	TGCAGGTTACAATATTGTCGGGAAAAAAAACTAATTGATTAGGTATGTTTAGGAATGGCATTGTGTAACTGTGA[A/T]ATGAGAGTTGTGTG	Omy02	44273304	NC_035078.1	44273304
BCWD10F02750	C/T	TGCAGGACACAAAGTTCTTTGTTTGTCAGACAAATCATTGGGTTAGAAACTACAGAA[C/T]AGTACAAAACAAGAGAACACATGGCTAATGT	Omy02	44359921	NC_035078.1	44359921
BCWD10F11651	C/T	TGCAGGCTCAATCAAGAGTAGCACACACAAACACACACTGTATTCCCACATCCCTTTCCCCTCTTCTCTTGAATT[C/T]ATCAATCTGCATT	Omy02	44470471	NC_035078.1	44470471
BCWD10F24091	A/G	TGCAGGTGTGTTGGGTCATTGTCCTGTTGAAAACCAAATGATAGTGG[A/G]ACTAAGCGTAAACCAGGTGGGATGGCGTATTGCTGCAGAAT	Omy02	44518441	NC_035078.1	44518441
BCWD10F25612	C/T	TGCAGGTTTTTGTCTAGTTCTTGGTTTATTCCAGGGACTTC[C/T]TCAATAATGTTTTTAGGACGTTCTCAGAACGCTGTGTCATGGTCCCC	Omy02	44628392	NC_035078.1	44628392
BCWD10F12672	A/T	TGCAGGCTGACCTCGTCATTAGTTGAACGGTATTTCCTCCGATACATTGGGTTAAGCGGGCTGGTGTTAAGC[A/T]TTTGGGTTAAGCGTGC	Omy02	44875883	NC_035078.1	44875883
BCWD10F12297	A/G	TGCAGGCTCCAGGGACCAAGGAGCACATCACAGTGATGGCCTGCTTCAACGCAGCTGGAAAGGACGTC[A/G]CCCCCTTTATCAACATCAGG	Omy02	45263433	NC_035078.1	45263433
BCWD10F03089	A/C	TGCAGGACAGGCACAGGATGACAACAACAACTGCCCGAGATACACCAGGAATGCACA[A/C]TCACTCCATCAGTGCTCAGACTGTCCGCAAA	Omy02	45566534	NC_035078.1	45566534
BCWD10F17477	G/T	TGCAGGGGGCGCCACTCTGAAAGAGTATTTTTCAGAGAGGAGGATCTGGTC[G/T]CCGCAGCGAGGGGTGGTGATATCTAAGGTGCTATGGC	Omy02	45703352	NC_035078.1	45703352
BCWD10F00305	A/G	TGCAGGAAAGCATGAGCCAGCTCAGCTCAAGAAGCTTTTGTCTGCCAATTCGACCGAAATGTTAACCAATC[A/G]CAGCTCCAGCCAGGGCA	Omy02	45703471	NC_035078.1	45703471
BCWD10F16646	A/T	TGCAGGGGAAGGAGCCTGACCTGGAGTGTGAGTACTGTCTCTACAACCTGCTCCATCCTCCAAAGACAACCATTTATTCAACGC[A/T]AACC	Omy02	45903462	NC_035078.1	45903462
BCWD10F21958	A/G	TGCAGGTCGATGTGCC[A/G]CACAGAGTGGAGTCTAACGTTCGCAACGGGAAATATACTTTTGAGGAGATGGGAAACGTTGCCCATGGTACG	Omy02	45953437	NC_035078.1	45953437
BCWD10F11894	A/C	TGCAGGCTCATCCTGACATGACCCTCCAGCATCAGAATGCCACCAGCCATACCGCTCATTCTGTG[A/C]GTGATTTCTCGCAAGACAGGAAT	Omy02	45969635	NC_035078.1	45969635
BCWD10F11895	A/G	TGCAGGCTCATCCTGACATGACCCTCCAGCATCAGAATGCCACCAGCCATACCGCTCATTCTGTGCGTGATTTCTC[A/G]CAAGACAGGAAT	Omy02	45969646	NC_035078.1	45969646
BCWD10F06062	A/T	TGCAGGAGGTATTTGTCTGGATGAAGCACTAAAGATAAACAGGATTGTTAATCTCCACTGCAGC[A/T]GGTCAAACCAGAGAAAACAGAGAA	Omy02	46025462	NC_035078.1	46025462
BCWD10F06063	A/T	TGCAGGAGGTATTTGTCTGGATGAAGC[A/T]CTAAAGATAAACAGGATTGTTAATCTCCACTGCAGCTGGTCAAACCAGAGAAAACAGAGAA	Omy02	46025499	NC_035078.1	46025499
BCWD10F23279	A/G	TGCAGGTGGATCACAGAGAGCAGCTACAGCAGAGATTCAATGAGGAGACGCGATGGAGAGAGGATAA[A/G]GCGGACAGGGAGATCGATCAT	Omy02	46139785	NC_035078.1	46139785
BCWD10F16254	C/T	TGCAGGGCTAGCGACAGCACCTGAGCTGAATCGTA[C/T]AGGCGCATGGTCAAACTCTCAAACTCTTCTCCCTGCTTGTAGGCCTTCAAGAC	Omy02	46139884	NC_035078.1	46139884
BCWD10F03757	A/C	TGCAGGACCTTTTGTGGCTCAGGTAATGACACACACATGACCAATCCCTTTAACATGCATGTGAACACAAAATTAATTAAAT[A/C]TTGTTG	Omy02	46287259	NC_035078.1	46287259
BCWD10F03694	A/G	TGCAGGACCTGAGGAAGCTGCAGCTCCTAGCTTTAGACTTTAACAGTTTCGAAGAGCTGCCTGCGGC[A/G]GTGTGTCAGCTACCCCAGCTT	Omy02	46344368	NC_035078.1	46344368
BCWD10F19435	A/C	TGCAGGGTTGTACATAAAAGCCAATGGCATTATAATACCTAT[A/C]ATTTACAGAAGTAAAAATCACTTTTTTCTCCCTGTTGCGTTCTAAA	Omy02	46464416	NC_035078.1	46464416
BCWD10F24346	C/T	TGCAGGTTAGAAGGGGAAAAAGTCCACAAAT[C/T]GTGGTGCTGTGGACTGACTGGCACCATATGCTGCTGATTTGAGGAACAGTCACAGAT	Omy02	46618557	NC_035078.1	46618557
BCWD10F22871	C/T	TGCAGGTGCAACAG[C/T]CAAAGGGGAACAGTTTCACTAAGACATTGATCTAGACTTCCTCTGTCTTTACTTTGGGGAAGGTGTGAAAAAAT	Omy02	46773003	NC_035078.1	46773003
BCWD10F14694	C/T	TGCAGGGAGCAACTCTATACATCACACTTTAAA[C/T]ACAGATCACAAGACATATAAAATACTCTCAGAGCTCCACTGATGCCGAAAGTTTC	Omy02	46901880	NC_035078.1	46901880
BCWD10F09659	A/G	TGCAGGCCATGGGGATATGGAGATGGTGTGTGCTGTGCAGAGCTGAGTGCATCAGGTT[A/G]TGTCCCAAATGGCGCCCTGTTCCCTAAATA	Omy02	46901968	NC_035078.1	46901968
BCWD10F08808	C/T	TGCAGGCAGGCAGCTGAAGCTGAGAAGATGC[C/T]CCTCTATCCTTTTAATTAGGCCCAATTACAAGGCTGGCCCGCCAGGCCTCATAACAC	Omy02	47295361	NC_035078.1	47295361
BCWD10F09202	G/T	TGCAGGCATTCACTTCTGCTACGTTGACTGACTCTGTTTAAGCTTCTGTGGCCAAGGCTGTAGGAGTTCA[G/T]CTGTGATCCCTATAGCCC	Omy02	47398187	NC_035078.1	47398187
BCWD10F02820	G/T	TGCAGGACACAGTCAGCTACATTTTGAAGTGATGCATTTTGATTTGGGG[G/T]TGGCCAAAACGGAAAGGGAAATGCTACACTTATTTCTCA	Omy02	47447637	NC_035078.1	47447637
BCWD10F25153	G/T	TGCAGGTTGTCCTC[G/T]AACCACTGATGTAAAAATATATATATTTTTAGTTGTGTTAGTTTCAACAGTGCATACAACCTGATTTCCTCCCT	Omy02	47447697	NC_035078.1	47447697
BCWD10F15509	A/G	TGCAGGGCAGAGACGTTGATCTGGCTGACACGGTTCCTGTCAGAGAGCCAGGGTTGGTCAAT[A/G]CACACCTGTCAGACAGACTGGAGCTG	Omy02	47605575	NC_035078.1	47605575
BCWD10F24552	A/G	TGCAGGTTCAGTCATAATGTCTTTGCTAT[A/G]AAACCATTACCAGTAAGCATCATTGGTTCACGTCCAGTGTTGAATAGCTAGCTCCGTTG	Omy02	47668098	NC_035078.1	47668098
BCWD10F24551	A/T	TGCAGGTTCAGTCAT[A/T]ATGTCTTTGCTATAAAACCATTACCAGTAAGCATCATTGGTTCACGTCCAGTGTTGAATAGCTAGCTCCGTTG	Omy02	47668112	NC_035078.1	47668112
BCWD10F15364	C/T	TGCAGGGCAACAATGTGCAC[C/T]AGTTCCCCTTCTGGTCTGGAGAAACAGCTGTAACAAGGCTGTGCTTGTGTTGAATTCAGTCAGGACCA	Omy02	47719152	NC_035078.1	47719152
BCWD10F25412	G/T	TGCAGGTTTGACTTCTCATGACACATTTTTCAGCAGTGGAAAAACATG[G/T]CCGCACCTACAACCACACGAATACACACAATCAAGCACAG	Omy02	47719217	NC_035078.1	47719217
BCWD10F07407	A/G	TGCAGGATGGGAGAGTACCGGGCAGACAAGGTCCCCTCTGACCTGCTCATGGTCACGGTAAAGTATGGGAAGA[A/G]CACCACCACGGCCGT	Omy02	48181953	NC_035078.1	48181953
BCWD10F13895	A/C	TGCAGGGAACCTTC[A/C]TAGTGTTTCTCACTCCTGATTTTGAAGGACATACAAATACTAATACTCTATTCCAAGAGTCAGTTAGTGAAGCA	Omy02	48221675	NC_035078.1	48221675
BCWD10F24438	A/G	TGCAGGTT[A/G]TACCTAATCCTGCTCTGACCTTTGTTTCACAGTCCACAATAAACTGAAGAGGTTTTAGGTTTTCAACAGTGTTTACTTGA	Omy02	48249159	NC_035078.1	48249159
BCWD10F16363	C/T	TGCAGGGCTCTGGACAAACTCCTCCTCTGAGGATTAGTTTTGCTATGATTTCACGT[C/T]GTTCTCAGTGGCCTCTTGAATGCGACAGATGA	Omy02	48290225	NC_035078.1	48290225
BCWD10F15789	C/T	TGCAGGGCCAGCTTCTCTTACGAGGGCCCACCGTGGCCCCCAGAG[C/T]GGTGCTTCAAAGCTCCACAGGGGGCCTGATAGCACTCTCTCTC	Omy02	48290323	NC_035078.1	48290323
BCWD10F14454	A/C	TGCAGGGAGAAAGAAACGGTGTGGCAGTTA[A/C]AGTAACTTCTTTATGAAACAAATCTAGATGAATTGTATATTGTTTTGTGCCCAAGCTG	Omy02	48583845	NC_035078.1	48583845
BCWD10F03387	A/T	TGCAGGACATTGGAGTCAACGGAGGAATTGCTCTGTGACGCATCGCTCTGTGTGCTTATTTACTGTTTCCAGATGAAGCGTATTTC[A/T]TG	Omy02	48875983	NC_035078.1	48875983
BCWD10F03386	A/G	TGCAGGACATTGGAGTCAACGGAGGAATTGCTCTGTGACGCATCGCTCTGTGTGCTTATTTACTGTTTCCAGATGAAGC[A/G]TATTTCATG	Omy02	48875990	NC_035078.1	48875990
BCWD10F17932	C/T	TGCAGGGGTTTGTGAAATATAATTTTTATGTATCAAAAAGAAAGGAGGACCAAGGCACTCTTCA[C/T]ATAATTCATTAAAATGCCTATATT	Omy02	49174878	NC_035078.1	49174878
BCWD10F17913	G/T	TGCAGGGGTT[G/T]GTGAAATATAATTTTTATGTATCAAAAAGAAAGGAGGACCAAGGCACTCTTCATATAATTCATTAAAATGCCTATATT	Omy02	49174932	NC_035078.1	49174932
BCWD10F18730	A/T	TGCAGGGTGGTCT[A/T]TTGGCAAATGTTTTGGTTTAGTTCTCTTTTTGCTCTTGCTCTCTTTCTTTCGGCTTCAACACCTGTTTGTCTATA	Omy02	49174952	NC_035078.1	49174952
BCWD10F18729	C/T	TGCAGGGTGGTCTATTGGCAAATGTTTTGGTTTAGTTCTCTTTTTGCTCTTGC[C/T]CTCTTTCTTTCGGCTTCAACACCTGTTTGTCTATA	Omy02	49174992	NC_035078.1	49174992
BCWD10F13048	C/T	TGCAGGCTGGGCGGAGTTTTCCCTGGCACCGTGTCCACCGTCAGGGTGTAGGTGTTCAGTCTAGGGTGGTGCTGCAG[C/T]GCTCGGCCTCC	Omy02	49191369	NC_035078.1	49191369
BCWD10F18106	A/T	TGCAGGGTATAAAACCATATCAATGACCTGCTCAAAAAGCTGTAATAATGTCATCCTCACCGGACACTCTGGCTGGGGGTGAGGTT[A/T]GA	Omy02	49560007	NC_035078.1	49560007
BCWD10F22453	G/T	TGCAGGTGAAAAGTCTTTGGGAAAT[G/T]AATCCTTATTAGTGACATAAAGGCAGGAGACAGAGGACAGGTCTGGCTATGACTTCTACCTCT	Omy02	49622714	NC_035078.1	49622714
BCWD10F22828	C/T	TGCAGGTGATGGGAAGAAAACCCAGCTGACCACAAGGTGTGCTCCTTCTGACTGGGCACAGGCTCTGACCACAA[C/T]GAAACTGATGATGA	Omy02	49622810	NC_035078.1	49622810
BCWD10F18139	G/T	TGCAGGGTATGGCATGATGTTGCAAAAT[G/T]GAGTGATATGGCCTTCTTTCTTCAAGATCCCTTTTACCCTGTACAAATCTCCCACTTTAC	Omy02	49639159	NC_035078.1	49639159
BCWD10F23684	G/T	TGCAGGTGTAGAGGGGG[G/T]TGTGAGACGTGGTGCAGGGTGTTGGAGGTTGTGGTGAGGGCGGAACTGGTGTCCACCATCAAGACTGGAGG	Omy02	50007279	NC_035078.1	50007279
BCWD10F18090	A/G	TGCAGGGTAGGATGCAATTCAAGAGTGTCCAGAGCCTGAGGCGCCCAGCCCTAAGAGGGTGGAGAGGAGGATCTGATGGTTCAC[A/G]GTGT	Omy02	50260303	NC_035078.1	50260303
BCWD10F21420	A/C	TGCAGGTCAGTTCAGAAGGATGACAGCACCTTTGATATGTGTGAGTGCTTTAATACATCAGCCACAGTATA[A/C]TTTTTTAACTTGACCAT	Omy02	50431771	NC_035078.1	50431771
BCWD10F17887	C/G	TGCAGGGGTTCATCAGGGGGTGGGGGGTGCAGGGTGAGCCC[C/G]GGGCAGGGCCCTGTGCTGTACTCAGGGAAGGGGCTCTCTGTGCGACT	Omy02	50488749	NC_035078.1	50488749
BCWD10F17759	A/G	TGCAGGGGTCCCAAATCTCC[A/G]TTACCTTTGACTGTGTTATCGGATGCACCTTTAAATCCTCACCTACAACACATCCTGAGTCAGAGAAA	Omy02	50622697	NC_035078.1	50622697
BCWD10F02726	A/T	TGCAGGACAATCCCAGAGGAGTTCATAAGTGAGTGTTG[A/T]GTTTATGTATGTTTATGTGAGATAGCTAAAATATGTTATGGATTTTTTGT	Omy02	50667320	NC_035078.1	50667320
BCWD10F14405	A/G	TGCAGGGACTCCTGTCTC[A/G]CTCCTGACTGGCCCAGGGATACATCACGCTCACTTCGAAGTTATGTGGCGTCCTGGAGCGCCATATTGAG	Omy02	50787920	NC_035078.1	50787920
BCWD10F14406	G/T	TGCAGGGACTCCTGTCTCGCTCCTGACTGGCCCAGGGATACATCACGCTCACTTCGAAGTTATGTGGCGTCCTGGAGC[G/T]CCATATTGAG	Omy02	50787980	NC_035078.1	50787980
BCWD10F04439	A/G	TGCAGGAGAAATACATATCTGCCTCTTTCTTTGCCTCTTACACACAAACACACTTACCTGGACCAAATGTAAAATGTTATTTGTATTT[A/G]	Omy02	50792254	NC_035078.1	50792254
BCWD10F15379	A/G	TGCAGGGCAACTGGCTAGGACCATGATTGTTTTCTGTTTTTACAAATGACCTTCCACTGACCTTGAATAAAGCCTATGTGTCT[A/G]TGTAC	Omy02	50877613	NC_035078.1	50877613
BCWD10F15378	A/G	TGCAGGGCAACTGGCTAGGACCATGATTGTTTTCTGTTTTTACAAATGACCTTCC[A/G]CTGACCTTGAATAAAGCCTATGTGTCTATGTAC	Omy02	50877641	NC_035078.1	50877641
BCWD10F15377	A/C	TGCAGGGCAACTGGCTAGGACCATGATTGTTTT[A/C]TGTTTTTACAAATGACCTTCCACTGACCTTGAATAAAGCCTATGTGTCTATGTAC	Omy02	50877663	NC_035078.1	50877663
BCWD10F19767	A/C	TGCAGGTAACGTGCCTGTCACTATCACATTGTCCAACTCGCAGCAGTTGTGTT[A/C]AAGTAATGTAGTATCTGGATTACATGGTGTGCCAC	Omy02	51024334	NC_035078.1	51024334
BCWD10F24574	C/T	TGCAGGTTCATCCTGACATGACCCTCCAGCATGACAATGCCACCAGCCTAACTGCAAGTTCTGTG[C/T]GTGATTTCCTACAAGACAGGAAT	Omy02	51077803	NC_035078.1	51077803
BCWD10F04226	A/C	TGCAGGACTGTAGCAGACTGACTAGTGCCAGGATTGAACCCAG[A/C]CATGAATATAACTGTGTGCTCTTCAGCGCTGTTGACTCGTGCTTA	Omy02	51099314	NC_035078.1	51099314
BCWD10F04624	A/G	TGCAGGAGACAAGGAAAA[A/G]ACTGTAATGAAGGAAGTCAACAACTTAAATATGGTCAACAACAAATTGGTGTTGGGCAAAGATTGGTATA	Omy02	51099372	NC_035078.1	51099372
BCWD10F04875	C/T	TGCAGGAGAGGAGAGAGAGATGA[C/T]ATGACAGAGCTGTCAAAACGCTCTTTCGGCTGTTGTCCATTCTTGTCTCCTCCCCTCGGACCCAT	Omy02	51123962	NC_035078.1	51123962
BCWD10F23360	C/T	TGCAGGTGGCGCTGCATCC[C/T]TATCTGGTCCAGTCTAACCTGGCGGATTTCTGCAAGTCTCGCAACAATACCCTCAACGCCTACAGACCC	Omy02	51124001	NC_035078.1	51124001
BCWD10F23361	C/T	TGCAGGTGGCGCTGCATCCTTA[C/T]CTGGTCCAGTCTAACCTGGCGGATTTCTGCAAGTCTCGCAACAATACCCTCAACGCCTACAGACCC	Omy02	51124004	NC_035078.1	51124004
BCWD10F18400	C/G	TGCAGGGTCTGAATGAGCAGCGTCAGCACGGCCAGCTGTGTGACATGGTGCTGGTGGCTGATGAGCAGCGTATCCCAGC[C/G]CACCGCGCC	Omy02	51134303	NC_035078.1	51134303
BCWD10F19563	G/T	TGCAGGTAAAAATAAGGAACACACTGATACAGGCACAGCATTAAAAGAGAAAGAATTCATGAAATATTAGAT[G/T]AAATAAATGGGATCAA	Omy02	51164566	NC_035078.1	51164566
BCWD10F17025	C/T	TGCAGGGGCAGGAATTAGTGTTACG[C/T]GTAAATTGTTTATTTTCTTATGTTTTCCTTTCAACAAATGCATTTCTTTACTACTGATATATC	Omy02	51188711	NC_035078.1	51188711
BCWD10F14318	C/T	TGCAGGGACCTCACCACCGACACACTATGGGGGCCATA[C/T]GCTGGGATCGTCCAAACAGAAGATGTGGGAGATGACCAGGAGTCAGAGGT	Omy02	51433235	NC_035078.1	51433235
BCWD10F09725	A/G	TGCAGGCCCACACCCTGAAGACGCTCCACAGGCTGAAGAGACCA[A/G]CCTCCACTTCCCCAGAGGCCAATGGGCTCCCCACAGAGAAGGCT	Omy02	51452182	NC_035078.1	51452182
BCWD10F18143	A/G	TGCAGGGTATGTGCTTTTCAACACTGCCTTTTGGTGACCCACAAACATGGACTGGAAGAGGTGGGCCCGTCGGAGCCCCTTGTGATT[A/G]G	Omy02	51542777	NC_035078.1	51542777
BCWD10F03385	C/T	TGCAGGACATTGAGGGGAAGTTGATTACCAACAATACAACAGGGACGTGTGGACAGATTATAGAGAATGCAGCC[C/T]ATTGTGAGGTTTCT	Omy02	51648706	NC_035078.1	51648706
BCWD10F22238	A/G	TGCAGGTCTGACACAGGCTGATAGACTGAGGGAGAGAAACTGCAGAAAGCTCTGACACACACACTCAGTACATCCTGTAATCACAT[A/G]CA	Omy02	51691124	NC_035078.1	51691124
BCWD10F01565	A/G	TGCAGGAAGGGTACCACATGAGGGAGGAGGATGTACGCACTGCGTTGAGATTGCCTGCA[A/G]TGACAACAAGCTCAGTCAGATGATGCTGT	Omy02	51710266	NC_035078.1	51710266
BCWD10F21165	A/G	TGCAGGTCACAACGGA[A/G]GATGTGGTGGAGTGACAAATAACTCCATGCCCATGACTCCAGACACTCAAGCAGCCAAATCCAGTGTTAGTC	Omy02	51780555	NC_035078.1	51780555
BCWD10F21494	G/T	TGCAGGTCAT[G/T]TCCTACATATTTCTTTATATTGCTTTGGAAGTCAGGTAGAATGATAATTTGTCCAATATTAACTGTGGGTGATTGGCA	Omy02	51851426	NC_035078.1	51851426
BCWD10F18556	C/T	TGCAGGGTGATGGAGGCGTTGAAAGTCCTGAATACCTTAGCAGTCAGGCCAGGCAGCAGGGATGACAGGTGCTTATTCAACAAGCACG[C/T]	Omy02	51988864	NC_035078.1	51988864
BCWD10F09290	C/T	TGCAGGCCAAC[C/T]ACCCTCTAAAATCTCATCAGGGTTTTCTCATTTCAGTGCACAACAATGGAGAATTTGGAGTATGCGTTTACTCCTTA	Omy02	52214633	NC_035078.1	52214633
BCWD10F22958	A/C	TGCAGGTGCATTCAGTGCATCAACTTTAAGCTGAATGATTCTTAGTATTCCATCATCCAGCAAACCAATATT[A/C]TTCCAGACGGTAAAAA	Omy02	52214713	NC_035078.1	52214713
BCWD10F21552	C/T	TGCAGGTCCACACTGAGAACTGGTCAGGATGGCGCTCCG[C/T]CTACGTGTCCGGTTTCGGATTCCCTGACAGGAGGCCTGGCCTGAGGGGA	Omy02	52384347	NC_035078.1	52384347
BCWD10F21553	A/T	TGCAGGTCCACACTGAGAACTGGTCAGGATGGCGCTCCGCCTACGTGTCCGGTTTCGGATTCCCTGAC[A/T]GGAGGCCTGGCCTGAGGGGA	Omy02	52384376	NC_035078.1	52384376
BCWD10F14921	C/T	TGCAGGGAGGT[C/T]GCGAGGTCGTTGCTGGAGTCCTCCTGCAGCGGGGCAATGGCATCGAGCTGGTTACCCCAGCTAGTGCTAGCTCTCAC	Omy02	52384497	NC_035078.1	52384497
BCWD10F00263	C/G	TGCAGGAAAGAAACCCCGAACCAAATAGGT[C/G]GAGACTGGGGTGGTGGTGAGTACAGGAAGATGCAACCGCATACTTTCGTGTAACCAAC	Omy02	52581714	NC_035078.1	52581714
BCWD10F08898	C/T	TGCAGGCAGTACCACATCTTGAAAATGTTTAGCACCGTGGAGAGCTGCCGCTCTGTTACATCTAACTCTCTAAAAGAGATCAGGG[C/T]AAA	Omy02	52742717	NC_035078.1	52742717
BCWD10F08897	C/T	TGCAGGCAGTACCACATCTTGAAAATGTTTAGCACCGTGGAGAGCTGCCGCTCTG[C/T]TACATCTAACTCTCTAAAAGAGATCAGGGCAAA	Omy02	52742747	NC_035078.1	52742747
BCWD10F16221	A/T	TGCAGGGCTAAACATTCATAAATACACATAGAGCTGCTGTCCA[A/T]GGTGCTGCTATGACTCTGTTACTGACTTTACTGCTGTAAGGTATG	Omy02	52742842	NC_035078.1	52742842
BCWD10F18647	A/G	TGCAGGGTGGAGAGGGTGGCTGGTTTGATGCCTATTGGATGTCAGTTCAGATAAAGTTACT[A/G]TATATTTTTGAGCAGTATCAATGATCC	Omy02	52751912	NC_035078.1	52751912
BCWD10F03120	A/T	TGCAGGACAGGTACAGAATTGCAACATCAACTGCCCGAGTTAAAACCAGGAACGCACAATCCCTCCATCAGTGCTCAGAC[A/T]GTCCGCAA	Omy02	52863424	NC_035078.1	52863424
BCWD10F05283	C/T	TGCAGGAGCGCTGCTGTGCTGTTTTAATTGCGACAG[C/T]ACCCTCATGAGTTAGCAGAGCACGGGGCGTGTCAACACCTCCACAGAGTGTT	Omy02	53003941	NC_035078.1	53003941
BCWD10F16321	A/T	TGCAGGGCTCCCGTACAGAGAGAGGAGGAGAAACCTCTCTAGGATTCAG[A/T]GGGCCTGCATACTTAATTCATCTTATTCAGTTTTTCTAG	Omy02	53119063	NC_035078.1	53119063
BCWD10F03398	C/G	TGCAGGACCAAACCTTCGCCCTGA[C/G]CTTGCAACCAGTCCATAGTCCTTCTCCTCCGCCCCCTGAGCCATTTGTTCCAGCCCCTCGATGC	Omy02	53178746	NC_035078.1	53178746
BCWD10F21262	C/T	TGCAGGTCAGAAAGTTTC[C/T]GTGAAAACTCCTCGACGTGCTCCAGAAGGGTTTTCAGGGCTTGGTCATGTTGCTAGAGCAGGGCGCCTTG	Omy02	53178785	NC_035078.1	53178785
BCWD10F09166	A/G	TGCAGGCATGGTGAGAGACATGGTGAGGGAACATTGGCAGAAAGAGGAACACTGTT[A/G]TACAGTGTCAGTGTGTGGCACAGTGTGACCTT	Omy02	53291439	NC_035078.1	53291439
BCWD10F19107	A/T	TGCAGGGTTGAAATATGCTACCCTCTTGGGACGCAAGCGTCCCCTATACCATAAGAAGTTAACGACCATTCCACAGGTGCATGTTC[A/T]TT	Omy02	53516537	NC_035078.1	53516537
BCWD10F22093	A/C	TGCAGGTCTATAGAGAGTGTGGCTCTATTGGCTAATTAAAGCCT[A/C]AACTCAGTGGATGTATCTTAGCACAGTGGAATAATACCCTCTGG	Omy02	53588524	NC_035078.1	53588524
BCWD10F25420	A/C	TGCAGGTTTGAGTTGTATGCTTGTCATGACA[A/C]GGCCAAAATGCTCTGCCTTTGCTCTGACAGTTCTGCTGAGCCTGCAGCACTGGGCTG	Omy02	53622694	NC_035078.1	53622694
BCWD10F03526	A/C	TGCAGGACCATTTGGTATGCCAAATACTGGTTCGTCAACTAGGGTCAAATAACCTGTGGCACTTGAGAGCATTTT[A/C]ATTTTTCACTGTT	Omy02	53622797	NC_035078.1	53622797
BCWD10F01884	C/T	TGCAGGAAGGGTATCACATGAGGGAGGAGGATGTTTTCCCTGTAGCGCACAGCATTGAGACTGCCTGCAATGACAAAAAGCT[C/T]AGTCCG	Omy02	53641593	NC_035078.1	53641593
BCWD10F09482	G/T	TGCAGGCCAGACACACATT[G/T]ACAATACCACATCAAACGTGATGTCTAGTCCATGCAGAAGTCAGATACTACTTGACATTTGTGTTATCG	Omy02	53686808	NC_035078.1	53686808
BCWD10F13140	A/G	TGCAGGCTGTCATGAGGAAACATGGGGGAAATGCACATCAGTCAGTGTTAAGGTAACATTTTCAGAGCATTCTAAAAAATCAT[A/G]ATCAT	Omy02	53698314	NC_035078.1	53698314
BCWD10F08209	C/T	TGCAGGCACACATGTA[C/T]ACTTCCTCGTCTAACATTAGGAGATACTATAGAAATGTGAACATTCAGAAACGGCAGACTAGGCAACAAAAA	Omy02	53777136	NC_035078.1	53777136
BCWD10F08208	A/G	TGCAGGCACACATGTACACTTCCTCGTCTAACATTAGGAGATACTATAGAAATGTGAACATTCAGAAAC[A/G]GCAGACTAGGCAACAAAAA	Omy02	53777189	NC_035078.1	53777189
BCWD10F24718	A/G	TGCAGGTTCTACTGATTCACTGCTGATTCACACACTACCTCTGTATGTAGTC[A/G]GTATAATTTCACAGTCTAGACAGTAACCGACAGAAC	Omy02	53918831	NC_035078.1	53918831
BCWD10F25338	C/T	TGCAGGTTTCCAATGATGAACCGCTCCACAGTTACACAGCAATGATATGATCTCAAACCACAACATTCAATAGC[C/T]TACTATTTATCATT	Omy02	53918954	NC_035078.1	53918954
BCWD10F09560	A/G	TGCAGGCCAGGGAAACCCGCTATGGGGGTAAAGGTGTGAGAAGTGCATTTGAATCATTAGCATACACTCAACACCCTTGT[A/G]AATTGATG	Omy02	54071945	NC_035078.1	54071945
BCWD10F10668	C/G	TGCAGGCGAAGACTCCATCTATGACATCCCCCCTCAGGTGGTGCGAGATGCGGGCGCCACAGA[C/G]GAGCTGACGGTCAGCTTCAAACGCC	Omy02	54076913	NC_035078.1	54076913
BCWD10F14293	A/G	TGCAGGGACCAGGTGCACCTTGTCGCTGCCTCCACATCACTCTCCCATCATCATCATCACACTTCACTTCCCAGCGCTGCTCTC[A/G]CACA	Omy02	54111432	NC_035078.1	54111432
BCWD10F07649	C/T	TGCAGGATTATTTTCCTG[C/T]GGCTAGACCCTGTTTGACTACTGTAGTTTATTGTTCACATTGTTTGCCTACAAATGGTCCCATATGGGCT	Omy02	54117383	NC_035078.1	54117383
BCWD10F07646	A/G	TGCAGGATTATTTTCCT[A/G]CGGCTAGACCCTGTTTGACTACTGTAGTTTATTGTTCACATTGTTTGCCTACAAATGGTCCCATATGGGCT	Omy02	54117384	NC_035078.1	54117384
BCWD10F02656	A/T	TGCAGG[A/T]CAAGACTTAACACAAATAACCTATAAGAGACAATAGCATAAGGTAGCGTAGAGGTTAAAGAGGCACACCACTCTCCTAGTTG	Omy02	54117404	NC_035078.1	54117404
BCWD10F08910	A/C	TGCAGGCAGTCAAACATTCTACAGAACACCTGGGAAGGAGGAAGTGATGAGATGACAATAATAAGTCAGGGAAGCGAGCGACACAA[A/C]CA	Omy02	54143697	NC_035078.1	54143697
BCWD10F05289	A/G	TGCAGGAGCGGCTGTGGAACCTGGCAACCCGGGTGGAGGA[A/G]CACCTGACTGGAACACTGGGACCATGTGGTCAGTAGAATCAATCCGAG	Omy02	54278572	NC_035078.1	54278572
BCWD10F17073	C/T	TGCAGGGGCCCCTCTGCCTCTACTTCTTTCTCTGCCCCAAGGTTTACACAGTTTGCACCATTT[C/T]GTTGACGTTCTCTCCCTCTTTCAGA	Omy02	54387134	NC_035078.1	54387134
BCWD10F10987	A/G	TGCAGGCGCTACACAAAACGCTAATATAAAACATGCATTACCTTTGAC[A/G]AACTTCTTTTGTTGGCACTCCAATATGTCCCATAAACATC	Omy02	54410690	NC_035078.1	54410690
BCWD10F19815	C/T	TGCAGGTAAGACCTGAGA[C/T]GTACATGGCATGTCAATTTCCTGTATGTCTGAGCAGGCATGCATGACAGTAACGTATTGTGAAAAAGTGC	Omy02	54431467	NC_035078.1	54431467
BCWD10F07817	A/G	TGCAGGATTTCCTGGTGCTTGTA[A/G]GTGCCATTCATGATCCGAGCAGAGGGGTTCTCTGCCACCCCGTTAGTGTAGTGCTCAGCCTCGAT	Omy02	54582680	NC_035078.1	54582680
BCWD10F03118	A/G	TGCAGG[A/G]CAGGTACACGATAGCAACAACTGCCAGAGTTACACCAGGAACGCACAATCCTTCCATCAGTGCTCAGACTGTTCGCAATAGG	Omy02	54704673	NC_035078.1	54704673
BCWD10F24374	C/G	TGCAGGTTAGCAGAGGTCATCCCTGAGGACAATGCAACCAGCACCACAGGATCAATGCTTAGACATGCTGCACCTTAGTGTTTGTCAA[C/G]	Omy02	54990541	NC_035078.1	54990541
BCWD10F05966	A/C	TGCAGGAGGGGGACATTTGACCAAACACCACCTCAGATGTCAACAT[A/C]ATTTTCAAACCACAGGAAGCCAAGATCTATTAGCAGATGGTC	Omy02	55030044	NC_035078.1	55030044
BCWD10F05967	C/T	TGCAGGAGGGGGACATTTGACCAAACACCA[C/T]CTCAGATGTCAACATCATTTTCAAACCACAGGAAGCCAAGATCTATTAGCAGATGGTC	Omy02	55030060	NC_035078.1	55030060
BCWD10F21123	C/T	TGCAGGTCAAGATGGATCTGGGCATGGAGGTGGCTTACTA[C/T]AGGTAGGTCTTCTTATGTTCTGGTTAGGCCTTTCTGAGTTCCATAGAG	Omy02	55345961	NC_035078.1	55345961
BCWD10F24364	G/T	TGCAGGTTAGATATTCTGCTTCAACTCTATGATCTCTAGGGTGGCATTTTATCCATGTCCTAATCAGCACTTAAACAGCA[G/T]ACATAATG	Omy02	55380907	NC_035078.1	55380907
BCWD10F17250	A/G	TGCAGGGGGAAGGAGAAGGACTC[A/G]CTCCATTTTGGATTTAGGTTCTTATACACAACTTTGCTTTTGTAAATCGTCTTCCCTTCCAGTTT	Omy02	55543244	NC_035078.1	55543244
BCWD10F17928	G/T	TGCAGGGGTTTCGGGAGGTGCTGGGTC[G/T]TGGCGTAGGGTCTCTTGGAGGGCTGATTGTATTTCCCACAACACAAGATGGAGGCAAGATG	Omy02	55582838	NC_035078.1	55582838
BCWD10F20244	A/G	TGCAGGTACTG[A/G]CAGGTCTGACTTGAGTTCATAAATAAAATGCTACAGTGGACGTTAAAAATATGTCCGAAATGCTATATTTATAGGCT	Omy02	55848633	NC_035078.1	55848633
BCWD10F06208	C/T	TGCAGGAGTAGGCCAGACTAGAACATTGTATAGCACAGGGGCAAGGGGTCTTTGGGAGGC[C/T]GGGCCAGACTTAGACATGGTGTGATAAT	Omy02	55953285	NC_035078.1	55953285
BCWD10F05303	C/G	TGCAGGAGCGTATTCAATTCAGCACCCTTTGTTAAATCCCTTCCCATGATGCTTCAGCTTCAATTGT[C/G]CACAGAAAACAAGGTGCCTTA	Omy02	56178949	NC_035078.1	56178949
BCWD10F16725	A/G	TGCAGGGGACATTTCTATGCAATTTTCTGGTGGACACAGAACTTGAACATAGAAACAGC[A/G]GTTTCAAACACACCAAACAGCGGTTTCAA	Omy02	56179072	NC_035078.1	56179072
BCWD10F09652	A/G	TGCAGGCCATGCCTTCAGTCAGCATGTGTGCATTCTTTGCAGGGCTGAAATCCCTGTGGC[A/G]TGTGGTTTTGGTGCAGTATCCAAAACTC	Omy02	56247379	NC_035078.1	56247379
BCWD10F11715	A/C	TGCAGGCTCAGGCCAGGGCTCACAGGATTGGCCAGAAGAAACAGGTAACCA[A/C]AACTAGACCCATAGTGATTAATTAGTATGGAGGGCAG	Omy02	56469649	NC_035078.1	56469649
BCWD10F20537	C/T	TGCAGGTAGGACCAGCAATAAGAGCTCAGCTCAACGCATTAAAAGGTGTGTTATGTGAATTAG[C/T]CTTTACCTTGCAAATGATATGACTG	Omy02	56471285	NC_035078.1	56471285
BCWD10F25287	C/T	TGCAGGTTTAGGCTACATGTGGACATTG[C/T]ACAAACATGGCCAGCTGTAGAGTAGATTAACAGTGTGCTTTATATTACACTTGTCTTTCA	Omy02	56639947	NC_035078.1	56639947
BCWD10F15092	A/T	TGCAGGGATATTAGTTCAGCCGGGTAAGATCTAACAGCGGACATAAGGAGAGAGGAGATGAGACAAAACTAGCCAGTTATATGTA[A/T]AAT	Omy02	56640057	NC_035078.1	56640057
BCWD10F21741	A/G	TGCAGGTCCGACAGATCATTGCAGAGTGGTCAGAATCTCTCATGCT[A/G]CGGGCGGTCAGAAAAACAACTTTTAGATGAAAATATTTTTGT	Omy02	56834416	NC_035078.1	56834416
BCWD10F21739	A/C	TGCAGGTCCGA[A/C]AGATCATTGCAGAGTGGTCAGAATCTCTCATGCTGCGGGCGGTCAGAAAAACAACTTTTAGATGAAAATATTTTTGT	Omy02	56834451	NC_035078.1	56834451
BCWD10F04744	A/G	TGCAGGAGAGAACCAAGTCAAGTTATCTGAATAGGGCTTGCACGGTGGAAGACAAAACTGCCAC[A/G]TGAAAATGTAGTGAGACAGTGACT	Omy02	56918053	NC_035078.1	56918053
BCWD10F15769	C/T	TGCAGGGCCAGACTGGCCAGTGTTGAGTGTCTCTGTGGTCTCAGCTGAG[C/T]AGACTCAGGGAGAAACCTCCCTCCCCATCCATTCAGCCC	Omy02	57001759	NC_035078.1	57001759
BCWD10F03094	C/T	TGCAGGACAGG[C/T]TAATCTACTCCCAGACATCCACCTGCATGCCTGGCATGCTTAGCTAGAGCTGATGATGAACATTTTCCAGCATGGTA	Omy02	57103465	NC_035078.1	57103465
BCWD10F15649	C/T	TGCAGGGCATCATTGTCATCAGACCAGTCTAGCTC[C/T]ACGTGACGAGCAGTACAGACTGATGTCCAGGCCATGCTATCATGGTGTCAGTT	Omy02	57116380	NC_035078.1	57116380
BCWD10F15012	A/T	TGCAGGGAGTTAGCTTAGCATGTAGCTCCAC[A/T]GGCCCTCAGACACACAGCAGACTAGACTTAGGTGAACCATACCTCCACTTAATGCAA	Omy02	57164689	NC_035078.1	57164689
BCWD10F08533	C/T	TGCAGGCAGAATCAGGTGTTATCTGTCTGACTGGGGAGACCGCCATCAATCTCTCCTGT[C/T]CATACTCCTGCCTGGATTCAAATCAGGAT	Omy02	57164776	NC_035078.1	57164776
BCWD10F10102	C/T	TGCAGGC[C/T]GAATTTGGCCCAAGGGTTATTTTATATTGCTTTAGAGCAAAATGTTTATTGTATGATATATATTTTTTTCTCTGTATTCTT	Omy02	57289526	NC_035078.1	57289526
BCWD10F18016	A/C	TGCAGGGTACAACAAGATTGTCAGGAGAGACAATGAAGTTACAGTACAGGCC[A/C]ACTAGAATAGATTACTCTCGTGGCAATATCGTCATC	Omy02	57414944	NC_035078.1	57414944
BCWD10F18015	A/T	TGCAGGGTACAACAAG[A/T]TTGTCAGGAGAGACAATGAAGTTACAGTACAGGCCAACTAGAATAGATTACTCTCGTGGCAATATCGTCATC	Omy02	57414980	NC_035078.1	57414980
BCWD10F07863	A/C	TGCAGGATTTTGGGGAGTACCAGGAAAGTTACTACTCTGTTCAGACCACAGAGGGGGAACAGATCTCTCAGCTGATTGC[A/C]GGATACATC	Omy02	57415072	NC_035078.1	57415072
BCWD10F12090	A/G	TGCAGGCTCATCCTGACATG[A/G]CCGTCCGATTTCCTGCAAGACAGGAATGTCAGTGTTTTGCCATGGCCAGCGAAGAGCCCGGATCTCAA	Omy02	57430219	NC_035078.1	57430219
BCWD10F09564	A/G	TGCAGGCCAGGGAGCCTTTCATGGAGGAGAAGTACAGGCTGTCTCA[A/G]GCAGATGCCCCCGTCAGCAGCCTGCCTGAGACATAGGAAAGG	Omy02	57571263	NC_035078.1	57571263
BCWD10F09563	A/G	TGCAGGCCAGGGAGCCTTTCATGGAGGAGAAGTACAGGCTGTCTCAAGCAGATGCCCCC[A/G]TCAGCAGCCTGCCTGAGACATAGGAAAGG	Omy02	57571276	NC_035078.1	57571276
BCWD10F09883	A/G	TGCAGGCCCCAGCCCCACTCTCAGCTCTGGGCCTGTAATCCATAAACTC[A/G]TGTTGAAACCGTCCCTTCAGTAGTCCATTACTGCCAAGA	Omy02	57611049	NC_035078.1	57611049
BCWD10F06064	C/T	TGCAGGAGGTATTTTCCAAGACCCGCCATCGAACTGCTGGCAGGGTCTGCGCCTCCGCACAGACGCATCTACCCTCTGT[C/T]GGTGGCTGA	Omy02	57654386	NC_035078.1	57654386
BCWD10F16907	A/G	TGCAGGGGAGTCTAAACAGCACTGGGCTTATCTGAGCCACCCAGAAAG[A/G]TGTCTGGCCTGCTCCAGAACTAAGACCAGATCTGCCTGCG	Omy02	57687609	NC_035078.1	57687609
BCWD10F02389	A/C	TGCAGGAATGCTGCCCTGCGAGCCTGACTGGGTGACATATATGG[A/C]GCCTCCTTTTTGACCTGGGTGTCCAGCGGACTACCACCCACACC	Omy02	57855901	NC_035078.1	57855901
BCWD10F23432	G/T	TGCAGGTGGGCCTGCCCTGCTCCTCCTC[G/T]CTAACACATGTTCTGACCTGCCTCTGTCCTCTATCCCTGAGGCTAACCTTGCAGGCTGAC	Omy02	58007789	NC_035078.1	58007789
BCWD10F08908	C/G	TGCAGGCAGTATCTAGCACACAACACAATGCCCTGTGCCACGGCCAAGAGCTGGGGCTCTGCCACCTCCCAGCCCACCAA[C/G]AAACTCAC	Omy02	58106939	NC_035078.1	58106939
BCWD10F09479	A/T	TGCAGGCCAGAATAACCCTCGCCCCTG[A/T]GGCCAAACACAGAACAGACATTACACTGTGAGCTCATCAAATCAACTGCCCAACTACAATG	Omy02	58196901	NC_035078.1	58196901
BCWD10F09480	C/T	TGCAGGCCAGAATAACCCTCGCCCCTGTGGCCAAACACAGAACAGACATTACAC[C/T]GTGAGCTCATCAAATCAACTGCCCAACTACAATG	Omy02	58196928	NC_035078.1	58196928
BCWD10F07244	A/G	TGCAGGATGATCTATTTTACAGTTGTTAGAGCAGC[A/G]AATATTAATCCCGCTGTAGCCTTCGCGGCCAGCAGGTCTAAAGAACAACAAAA	Omy02	58317900	NC_035078.1	58317900
BCWD10F13637	A/G	TGCAGGCTTTGATTTAGTTGACTATACTATG[A/G]TCAGCACACAAGACAAAGATCATAATGGGTGATTTTGCATATACTTGGAAAGTAGAA	Omy02	58366800	NC_035078.1	58366800
BCWD10F22932	A/G	TGCAGGTGCAGGCTCATGACCCTCCAGCATGACAAT[A/G]CAACCAGCCATACTGCTTGTTCTATGTGTGATTTCCTGCAAGACAGGAATGT	Omy02	58452709	NC_035078.1	58452709
BCWD10F11299	C/T	TGCAGGCGTTTGTATTTCTTGGCCAGGTCAACGTTGGTGCGTCCCGGCTGGAACGGATAGGCCCAAAGGATGGAGTTCCAGGA[C/T]GGACC	Omy02	58655294	NC_035078.1	58655294
BCWD10F22780	A/T	TGCAGGTGATAGGCATCAACAATGGTTTTACAAAAATG[A/T]ATGTATGTATGTCACTGACTTCAATTTCAGTTGGTGAGTATTCAACTGAC	Omy02	58655412	NC_035078.1	58655412
BCWD10F24180	A/G	TGCAGGTGTTTCCACTTGGCCGCAAGCCCATGGGCGTTCACGTGGGTGTGAGCGTGCAC[A/G]AGGCCCTGCTGCTGCTGGTGTAGCTGGAC	Omy02	59340416	NC_035078.1	59340416
BCWD10F18763	C/G	TGCAGGGTGTATCTCAGGGTCAGCCTCTCCCCTGCTCTGCTCCAAGAAATACT[C/G]CTTCTCCACGCGCCACACAGCACTGAACCGCACAG	Omy02	59361509	NC_035078.1	59361509
BCWD10F04751	G/T	TGCAGGAGAGAAGAGAGA[G/T]GATAGCTCCTGCTCTGACTCAGGCAGCTCTGTAGAGTCCAGCGAGGAGGAACCTGCCATGTTCTCTAACT	Omy02	59443053	NC_035078.1	59443053
BCWD10F16469	C/T	TGCAGGGCTGGTGTTCAGCCACCGTCCAGGGGAAAGCATCAAACCACCAGTGGTTCCCAC[C/T]GCTAGCCACACTCTTCCCAGGACCAGAG	Omy02	59561345	NC_035078.1	59561345
BCWD10F18806	A/C	TGCAGGGTGTGGCTGAGGAGAGAGACTACATGTCAGACAGTGAGGTCAGCAACATCAGGGAGACCAGAGGTAGCAAT[A/C]ACGGCCTGGAG	Omy02	59572902	NC_035078.1	59572902
BCWD10F13837	C/T	TGCAGGGAACACACACCCACACCAATGAAACAGGCCTGAATTGTCATATTAGAATTCCAGAGTTCCAGAATTCCTATTA[C/T]TCCATTTGA	Omy02	59582514	NC_035078.1	59582514
BCWD10F14079	A/T	TGCAGGG[A/T]ATGGCCTGGGGATTCGTGTGGTGGGAGGGAAAGAGATTCCTGGGAGTCGCGGTGAGATAGGAGCTTACATTGCCAAGGTTA	Omy02	59582597	NC_035078.1	59582597
BCWD10F22511	A/T	TGCAGGTGAAGAGCAG[A/T]ATCTTGTTGCGGCTGCAACCACGGGCACACTTCACAATGCTCAACTTCCTGCTTTTGGTATGGAGGGCAGAG	Omy02	59749025	NC_035078.1	59749025
BCWD10F10977	A/G	TGCAGGCGCTACACAAAACGCAGAAATAAAATAT[A/G]AAACATGCCTTACCTTTGACGAGCTTCTTCACATATAAAAAATATTAAATTCCA	Omy02	60064577	NC_035078.1	60064577
BCWD10F19329	A/G	TGCAGGGTTGAAATATGTTTTCTCTTTTTGTTTACG[A/G]AGGTGCTACCCTCAGATAATAGCATTGTTTGCTTTTGCCGAAAACCCTTTTT	Omy02	60143647	NC_035078.1	60143647
BCWD10F10559	A/G	TGCAGGCCTGTGATCTCCCTGCCATGGACGTTGGGGGAAGTTCAGACCCGTATGTTAAACTCT[A/G]CCTTTTGCCAGACAAGAAGAGGAAG	Omy02	60205441	NC_035078.1	60205441
BCWD10F17136	G/T	TGCAGGGGCGG[G/T]AGCTGCTCCCCCAGGTAGCGAACCTTCTCCTCCTCTCTGGCTTGTTTCTCTGCCTCCAGCTCCTCTAATGCACGTGA	Omy02	60444681	NC_035078.1	60444681
BCWD10F09159	A/G	TGCAGGCATGGGGGCATCAGTGAGAAGGGATTGGATGTCCTCTACTGCATCAGTGTCATCAATCTAAAGACATGA[A/G]AAGAAAAGCATGA	Omy02	60495644	NC_035078.1	60495644
BCWD10F12977	A/G	TGCAGGCTGGACAGGGAGACCCTGC[A/G]GCTGATGGGTCTGTACACCAGCCTGGCCACCATCAGTGCTCAGAGGGAGAAACTGTCCCATGG	Omy02	60646986	NC_035078.1	60646986
BCWD10F00121	C/T	TGCAGGAAAAGTCAGTCAATCAGAGGCCGACTTTGGAAACAGCTGGAAGGTGAGTGTGCGTCTGTCTCCTTTGTAGG[C/T]AGAGTGTTAAC	Omy02	60653862	NC_035078.1	60653862
BCWD10F17892	A/T	TGCAGGGGTTCGT[A/T]GGTCGTCCTGGGGGTAGTTGTTGAAGTTGCCACAGAGACCACAGGTGTGACCTTTATACGACCCCGGAATACTCA	Omy02	60653949	NC_035078.1	60653949
BCWD10F17891	A/G	TGCAGGGGTTCGTAGGTC[A/G]TCCTGGGGGTAGTTGTTGAAGTTGCCACAGAGACCACAGGTGTGACCTTTATACGACCCCGGAATACTCA	Omy02	60653954	NC_035078.1	60653954
BCWD10F14657	A/T	TGCAGGG[A/T]GAGGGAGAGGCTGTGAGTTTCTCCCCCGGCCAGCGCTGCTCTGAGGTGGGTTGCGTCCACGCCTGTGGCTGCCTCTACCAT	Omy02	60681366	NC_035078.1	60681366
BCWD10F21729	C/T	TGCAGGTCCCTGACCCTGGC[C/T]TGACAGGCTGACACAGACAGGTACTCACAGCTGTAGATGAAATCAGCATCTGTCCCGTCAAACCCACG	Omy02	60681390	NC_035078.1	60681390
BCWD10F21728	A/G	TGCAGGTCCCTGACCCTGGCCTGACAGGCTGACACAGACAGGTACTCACAGCTGTAGATGAAATCAGCATCTGTCCCGTCAAACCCAC[A/G]	Omy02	60681458	NC_035078.1	60681458
BCWD10F23569	A/T	TGCAGGTGGTTAGGTCAGAAGTGACTGACAGAGCCTCTGTAGGATTACAGCCCAGAATGGCCACCTGGCGAACTTCCCCT[A/T]CTGCACCT	Omy02	60759493	NC_035078.1	60759493
BCWD10F23689	C/T	TGCAGGTGTAGCATA[C/T]TTCCAGATTAACCAAGTTGTTGTTGTTGAGGCGGGCATATTGACTTTAGATCTCCCCATGAGGCTGAGCTAAG	Omy02	60759585	NC_035078.1	60759585
BCWD10F23688	A/G	TGCAGGTGTAGCATACTTCCAGATTAACCAAGTTGTTGTTGTTGAGGC[A/G]GGCATATTGACTTTAGATCTCCCCATGAGGCTGAGCTAAG	Omy02	60759618	NC_035078.1	60759618
BCWD10F06638	G/T	TGCAGGATAGAACAACGG[G/T]GTCTGGTGAGACAAGGGGCGGCAGACTATGTATTTTTGTAAATAACAGCTGGTGCACGATATCTAAGGAA	Omy02	60799332	NC_035078.1	60799332
BCWD10F04474	A/G	TGCAGGAGAACCACTATCAGGAGGATGAACA[A/G]TTCCTTGGAGCTGTCATGCCCAGACTTGGTATGAACACACACACACTTTATTCACAT	Omy02	60869127	NC_035078.1	60869127
BCWD10F07917	A/T	TGCAGGCAAACAGCAGCCAGCTGCTCACAGCAACATAGTACAGTTTACACTAACATC[A/T]CTAGGCTAGCTCAATATGGGTGTGTAACTCT	Omy02	61299993	NC_035078.1	61299993
BCWD10F12263	C/T	TGCAGGCTCATTCTGACATGACCCTCCAGCATGACAATGCCACCAACTATACTGCT[C/T]GTTATGTGCGTGGTTTCCTGCAAGACAGGAAT	Omy02	61712107	NC_035078.1	61712107
BCWD10F22001	C/T	TGCAGGTCGGGGGTCGACACGAAAAATGGTCCAACTCCTCCTCTTTCTCAATTTTCAAACAGAAATGGGGTTTGC[C/T]TTTGGTGTTTCAT	Omy02	61757900	NC_035078.1	61757900
BCWD10F19533	G/T	TGCAGGGTTTTGTTACAAACCTACTCTACCAAACCTGATTCTACTAATCAGTTTCTCCTC[G/T]GGACCTGAATTAGTCGAATCAGGTGTGT	Omy02	61872557	NC_035078.1	61872557
BCWD10F05524	A/T	TGCAGGAGGAATGCTCTTAATGGCAGGATAGGTGAAAGGTCACAAACATCTGCAGTAGACTTTTTACTGGGGTTCAGCTTCCCC[A/T]CTCT	Omy02	61968835	NC_035078.1	61968835
BCWD10F05525	C/T	TGCAGGAGGAATGCTCTTAATGGCAGGATAGGTGAAAGGTCACAAACATCTGCAGTAGACTTTTTACTGGGGTT[C/T]AGCTTCCCCTCTCT	Omy02	61968845	NC_035078.1	61968845
BCWD10F18361	G/T	TGCAGGGTCGTGACCTCTCAGACAGGGTGGTCCTCATCACCGGGGGAAACTCTGGCATCGGTGAGTTTTGGACTGTGTGT[G/T]TATGCACA	Omy02	62004671	NC_035078.1	62004671
BCWD10F07022	C/T	TGCAGGATCTCCAGAGCTGCAGTGTTCCCGTCGTAACGCTTCGGCTTCACCAGCACGTCCTCCACCGTGAACGCCTG[C/T]CGCGGGTCAAA	Omy02	62004825	NC_035078.1	62004825
BCWD10F13641	A/C	TGCAGGCTTTGCCTGTCTTCTCCCAGTCTTGAGTATGTTATATCAGGGTTATTCT[A/C]TTTTGGCCACTTGACTGTGTCAGGCAGGCTGTG	Omy02	62018032	NC_035078.1	62018032
BCWD10F18482	A/C	TGCAGGGTGACAGGCCGAAATACCAAAGCCTGCAAAGAAGTGGACATCGAGGGAAC[A/C]ACTGTCATAGAGGTCCCCCTGGAGCCCAGCAA	Omy02	62034029	NC_035078.1	62034029
BCWD10F06409	C/T	TGCAGGAGTTCACAAAGGCCTTCTACCTGAAGAC[C/T]AATGACCAGATGCTAGTGGTCTACCTGGCATCCCTCATCCGCTCAGTGGTGGCT	Omy02	62088578	NC_035078.1	62088578
BCWD10F18163	A/G	TGCAGGGTC[A/G]AACCTTCGCCCAGAGCTCGCAACCAGGCCCTAGTTCTTCTCATCTGCTCTGTGAGCTGTTTGTTCCAGCCCCCGAGCGT	Omy02	62257325	NC_035078.1	62257325
BCWD10F06963	A/G	TGCAGG[A/G]TCGAACCTTCGCCCAGAGCTCGCAACCAGGCCCTAGTTCTTCTCATCTGCTCTGTGAGCTGTTTGTTCCAGCCCCCGAGCGT	Omy02	62257328	NC_035078.1	62257328
BCWD10F21534	C/T	TGCAGGTCCAAAAGGCTCCGCGATGTGCTCCAGAAGGATTTTCAGGGCTTGGTGATGTTGTTCGAGCAGGG[C/T]GCCTTGGCTGGCGAGGG	Omy02	62257402	NC_035078.1	62257402
BCWD10F21535	G/T	TGCAGGTCCAAAAGGCTCCGCGATGTGCTCCAGAAGGATTTTCAGGGCTTGGTGATGTTGTTCGAGCAGGGC[G/T]CCTTGGCTGGCGAGGG	Omy02	62257403	NC_035078.1	62257403
BCWD10F17286	A/C	TGCAGGGGGACCAT[A/C]GATGTGGGATCTACAAAGGTGAACATCTTGAAGAGGAAGCGCTTGTAGTGGGAGAAGAATTCTCCCGGAGGGAA	Omy02	62274674	NC_035078.1	62274674
BCWD10F04589	A/G	TGCAGGAGAATCTGTTTCAAAGAGCTATGGAAGTCTTTGTAATTCTG[A/G]CTCAAGCTTTAGAAATGATGGTGGTGCTTATAACAGTTTTG	Omy02	62281004	NC_035078.1	62281004
BCWD10F14396	A/T	TGCAGGGACT[A/T]GGTTAGAATGATACAAGGGAACAGAATTAGGGCCTTTACTGCCATTACCACTGGGAGAGGCTGGACCTTGGGTAGAGA	Omy02	62281058	NC_035078.1	62281058
BCWD10F01535	A/G	TGCAGGAAGGGTACCACATGAGGGAGGAGGAAGTCTTCAGTGTAATGCACAG[A/G]GTTGAGATTGCCTGCAATGACAACAAGCTCAGTACG	Omy02	62341757	NC_035078.1	62341757
BCWD10F03119	C/T	TGCAGGACAGGTACAGAATGGCAACAACTGCCCGAGTTACACCAGGACGCACAATTCCTCAATCAGTGCTCAGACTGTCCGCAATA[C/T]GC	Omy02	62489314	NC_035078.1	62489314
BCWD10F09712	G/T	TGCAGGCCCAACTCAAAGAGGTCAGTAGCCACAGTTGGTAATGTTAGTCTGTCTGTA[G/T]AATGACAATGGACAAGGAAAGCTCAATGCTG	Omy02	62532519	NC_035078.1	62532519
BCWD10F24492	A/G	TGCAGGTTCAAATACGTGTGTATTTGAGTATTTGTTATTTAA[A/G]TACTTTTTTTTCTGTGTATTTGAGTATTTTCAAATAAACAGCCCCA	Omy02	62594562	NC_035078.1	62594562
BCWD10F10444	G/T	TGCAGGCCTGAGGCAGGTATATAATTAAATAGTCGTATTTTTTAAAT[G/T]ACAAAATATGTTTATTTTTGGCCTATTGGTAAACTCGAGGA	Omy02	62594648	NC_035078.1	62594648
BCWD10F03477	G/T	TGCAGGACCAGACGATGCTGCAGGCGAGGCTTGAAGCCTGGGTACCTCATCTCCATGTTGCTGCACAGTAAACACCCTTCTCACAC[G/T]AG	Omy02	62649511	NC_035078.1	62649511
BCWD10F01059	G/T	TGCAGGAAGATGACATAGGGCAGTCTGCAGTAACTTCAGGCAATGAGCGTGGCAGAATGGGCTCCAACCCTTGATAGAACCAACC[G/T]TCC	Omy02	62914722	NC_035078.1	62914722
BCWD10F22466	A/T	TGCAGGTGAAAGCCCAGACTAAGATTGGTCAGAGCCATTGTTTGACCTCCTCCAACACCTTG[A/T]CATGATGGATCCCATCTTCACCACTC	Omy02	63027690	NC_035078.1	63027690
BCWD10F09891	A/G	TGCAGGCCCCCAC[A/G]CTGATGCACATCTAATCTAGCCATTTAAATGGAACTGCACTCCTTCCACGTGCTCTGTGCTACGAACGCCGCGCT	Omy02	63096726	NC_035078.1	63096726
BCWD10F10246	A/G	TGCAGGCCTAACGCTCTGCTGTGTCGTTACATAACTCTGTCTCCCACTGAGAGCTGACCTGCAGCTATGCACCATAATCTAGCA[A/G]GTTC	Omy02	63306724	NC_035078.1	63306724
BCWD10F18994	A/G	TGCAGGGTTCGCTGGGAGGCCAGGTACAACACTGTCTATGGTAA[A/G]TAAATTAGACCTGGCTGGTTAGCACTGACCCAACTCCCAGACCT	Omy02	63306849	NC_035078.1	63306849
BCWD10F02274	A/G	TGCAGGAATCATCTCAGATCTGCCACCTGGACAGCCGATAAAACTGAGAATTATTTTTGTCTGGAATAAAGCATTTTTGT[A/G]GGGAAAAT	Omy02	63372112	NC_035078.1	63372112
BCWD10F02273	G/T	TGCAGGAATCATCTCAGATCTGCCACCTGGACAGCCGATAAAAC[G/T]GAGAATTATTTTTGTCTGGAATAAAGCATTTTTGTGGGGAAAAT	Omy02	63372148	NC_035078.1	63372148
BCWD10F01569	A/C	TGCAGGAAGGGTACCACATGAGGGAGGAGGATGT[A/C]TTCCCTGTAACGCACAGTGTTTGCCTGCAATGACAACATGCTCAGTCCGATGAT	Omy02	63376138	NC_035078.1	63376138
BCWD10F20613	C/T	TGCAGGTAGGTACCACATTGGAATGGATAGGATTTTGGAGAAAGGTACAATTTTTAACTAACTTATGGACAGCATAATTTTTTAC[C/T]TGT	Omy02	63716128	NC_035078.1	63716128
BCWD10F21765	G/T	TGCAGGTCCTAATGAGCAGAAGGAAATGGCCCCTGACCTTGGCCCGAATCCACAAAGCATCTCAGAAAAGGTTCTAGGAATCTTG[G/T]TCA	Omy02	63945816	NC_035078.1	63945816
BCWD10F09989	A/G	TGCAGGCCCTACACAAAATGCAGAAATAA[A/G]ATATAAAAATGTCTTACCTTTGACGAGCTTCTTTTGTTGACACTCCAATATGTCCCATA	Omy02	64070438	NC_035078.1	64070438
BCWD10F09988	C/T	TGCAGGCCCTACACAAAATGCAGAAATAAAATATAAAAATGTCTTACCTTTGACGAGCTTCT[C/T]TTGTTGACACTCCAATATGTCCCATA	Omy02	64070471	NC_035078.1	64070471
BCWD10F08260	A/G	TGCAGGCACATCAATTAAAATGGAAATGGTGCCAT[A/G]GCTGAGGTAGAGGGATGCAGGTGTGACCTGAACATCTGCTTGATGCCCGACGT	Omy02	64356760	NC_035078.1	64356760
BCWD10F15750	A/G	TGCAGGGCCACGTTGTCTAAAAATTCCATTCCACTTCATCTGCTTTCCCAACATAT[A/G]CTTTCCCAACAACTACCGACAATAATTGCCCT	Omy02	64364872	NC_035078.1	64364872
BCWD10F08672	A/G	TGCAGGCAGC[A/G]GAGTCACTGAGCTGTGCAAAGTGATGAGTCAGGACTCCCCCGAACAGCGTCCAGAGATTAGACGAGAGGCGATGTGGA	Omy02	64556056	NC_035078.1	64556056
BCWD10F08262	A/C	TGCAGGCACATCACAAAACGCAGAAATAAAATATAAAACATGCCTTACATTTGACGACCTTCTTTTGTTGGCACTCCAATATGTC[A/C]CAT	Omy02	64742341	NC_035078.1	64742341
BCWD10F01669	A/C	TGCAGGAAGGGTACCACATGAGGGAGGAGGATGTCTTCCCTGTAATGCACAGCATTGAGATTGCCTGCAATG[A/C]CAACCAGCATGATGAT	Omy02	64831234	NC_035078.1	64831234
BCWD10F01668	G/T	TGCAGGAAGGGTACCACATGAGGGAGGAG[G/T]ATGTCTTCCCTGTAATGCACAGCATTGAGATTGCCTGCAATGACAACCAGCATGATGAT	Omy02	64831277	NC_035078.1	64831277
BCWD10F12190	C/T	TGCAGGCTCATCCTGATATGTCCCTCCAG[C/T]ATGACAATTCTACTAGCCATATTGCTCGTTCTGTGCGTGATTTCCTGCAAGACAGGAAT	Omy02	64862934	NC_035078.1	64862934
BCWD10F01734	G/T	TGCAGGAAGGGTACCACATGAGGGAGGTGGATGTCTTCCCTGTAACGCACAGC[G/T]TTGAGATGGAATGCAATGACATTGCCTGCAATGAC	Omy02	64863013	NC_035078.1	64863013
BCWD10F22335	C/T	TGCAGGTCTGTGCAGGGAGACAGCTAGGGTTACCTTGTGGTAGAAGCTGTCTTGGAG[C/T]GTGTTGGTAGGAGCCCCGATGCTACGATACC	Omy02	64979948	NC_035078.1	64979948
BCWD10F15549	A/C	TGCAGGGCAGCCCTCTGCTCTCCTGTGAGCACCTGGACACCGGCCTGTCCATCTC[A/C]AGTGCTATTGCCACCCGTGTGGGGCCCTCCCAT	Omy02	65055223	NC_035078.1	65055223
BCWD10F04405	A/T	TGCAGGAGAAAATATGTGTCCAGACGTTAAGTGAAGGTTGTTCAGGGGCGGGAAAC[A/T]AATGGACAAGGACATTCAGACATCACTGTGCC	Omy02	65239252	NC_035078.1	65239252
BCWD10F07635	A/T	TGCAGGATTATAGAGCAATGGAAAGAAAATAAATGCCTGCAGCAAAACAGGACATTACCGGTTTTACTGAAAAAA[A/T]TCCCGGAAAGATT	Omy02	65269701	NC_035078.1	65269701
BCWD10F21748	A/C	TGCAGGTCCGCAAGGGAGCAACACAACAATCAACATCATGGGGTCTCTTTATGATGTGTTTCTAATTCTGAATGGAAAACGTA[A/C]ATTTA	Omy02	65347956	NC_035078.1	65347956
BCWD10F21749	A/C	TGCAGGTCCGCAAGGGAGC[A/C]ACACAACAATCAACATCATGGGGTCTCTTTATGATGTGTTTCTAATTCTGAATGGAAAACGTACATTTA	Omy02	65348020	NC_035078.1	65348020
BCWD10F22821	G/T	TGCAGGTGATGCCTATGCTGAACCCAGACGGGGTGGTGAACTACTACT[G/T]ATCTCTGGCCGGCAGGGACCTGAACAGGAACTACAAGACT	Omy02	65348084	NC_035078.1	65348084
BCWD10F01841	C/T	TGCAGGAAGGGTAC[C/T]GCATGAGGGAAGGGGATGTTGTCATTGCAGGCGTTGAGATTGTCTGCAATGACAACAAGCTCAGTCCGATATGC	Omy02	65474124	NC_035078.1	65474124
BCWD10F24911	C/T	TGCAGGTTGAGTTCAATAACTACAGGCAAATGTATGGTGAGATGCCGGAGTAAGCTTTCAAAAGGTCGGTAGCCTACAGAGTAA[C/T]ATGA	Omy02	65631025	NC_035078.1	65631025
BCWD10F09852	C/T	TGCAGGCCCATGTCAACCACCGACACATGAGGGCATCCAAGGCTGCAGGAGGGGGCATTCTACCACGCCTAGAGCCCTTG[C/T]ATCCACAA	Omy02	65667206	NC_035078.1	65667206
BCWD10F12120	A/G	TGCAGGCTCATCCTGACATGAGGGAGGAGGATGTCTTCCCTGTAACACACAGC[A/G]TTGAGATTGCCTCCAATGACAACATGCTCAGTACG	Omy02	65795565	NC_035078.1	65795565
BCWD10F00875	C/G	TGCAGGAACTTGGAGCCCTGCTGCAGATGCTCATCCTTGAAGCCCTTAGTGAT[C/G]GTCCCCTTCAAGAAATCAAACAACTATACCACCAG	Omy02	65929305	NC_035078.1	65929305
BCWD10F04972	A/G	TGCAGGAGATCCCACCTTTGGTCTACCAGCTGCTGCTGCTGGCTGCTAAGGT[A/G]TGTGTGTCTGTTTGTATGTACAATGTCCTATATGTT	Omy02	65930359	NC_035078.1	65930359
BCWD10F22092	A/G	TGCAGGTCTAGTTTGAGGAACATCCTCAGGACCTTCTC[A/G]ACCAGGAACTGCAGCTCCTCTGGTGCCAAGGGCACATCCCTGGAGAAGAT	Omy02	65930446	NC_035078.1	65930446
BCWD10F12126	C/T	TGCAGGCT[C/T]ATCCTGACATGATCCTCCAGCATGACAATGCCACCAGCCACCACTGTATTTCCTGAAAGACAGGAATGTCAGTGTTCTCC	Omy02	66298271	NC_035078.1	66298271
BCWD10F09073	A/C	TGCAGGCATCCTTACTAGTGTCCCATCACTCAGTTCATATTAACTCTCCTGTCCAACACCCTGTGCCCCAA[A/C]ACACACCCTACCCATTC	Omy02	66359817	NC_035078.1	66359817
BCWD10F08721	A/G	TGCAGGCAGCGAGTGTGGAGAGAGTAATGATGGTGGAATGTGGGATAC[A/G]TTATATAAATTACACACACCAGTGTAGGCGCACATGTGTG	Omy02	66359933	NC_035078.1	66359933
BCWD10F15822	C/T	TGCAGGGCCATGCCAAGATGTGAGCTTTTGTGAGGTCCAAATGTTTTTGCCATTTGGAGAACAGCAAAAACAAGCAAAAATGACCC[C/T]AG	Omy02	66447361	NC_035078.1	66447361
BCWD10F04343	A/C	TGCAGGACTTGTTTGGTCGACTGTAGTGTTAAAAATGCTGAGCATCTCTTTATGA[A/C]AGACAGACCTTTCCCAATTTTTACAACAATTGA	Omy02	66490461	NC_035078.1	66490461
BCWD10F17372	C/G	TGCAGGGGGATAAAAATGTACAGCCCATTCTAGATCTCACATACGCAAACACACACAT[C/G]CAGTACAGACACCAACAGTGTGTGATAGAG	Omy02	66586687	NC_035078.1	66586687
BCWD10F10448	C/G	TGCAGGCCTGATAAAGCACTAAAAGAGATGACCAGACACCCTGGCTCTCTGGGCCCACTCTG[C/G]GGTAGGGGGATAGGTGGAGGGGTGAG	Omy02	66660874	NC_035078.1	66660874
BCWD10F25388	A/G	TGCAGGTTTCTCAGTGCCGTCCCCGGATTACAGAGCA[A/G]GGAGGGGGGTTGTGACTGACAGGCCTCGGGCTAAGCTGCCCCTGGGGGGTT	Omy02	66660970	NC_035078.1	66660970
BCWD10F07518	G/T	TGCAGGATGTGAGGATATGAAAGGGTTCTCAATATTGTACTAACAGAGCAAGCGTTGTGGCCAAGTTA[G/T]TAAACCTACTGTACAATAAT	Omy02	66675195	NC_035078.1	66675195
BCWD10F00462	C/T	TGCAGGAAATCGAAAGCGTGTTCATGATTGGCTAGTC[C/T]TGACACCTGTACAGTCAGCTGCATTACCAGTCATCAACAAGGTTGTAATGT	Omy02	66675297	NC_035078.1	66675297
BCWD10F09133	A/T	TGCAGGCATGCCCATGGCCTGATCCTGTAGAGCTGATCACAACTCTGAGCCAAGGAGCATTCCGTGAGACAC[A/T]ACATACCAACACATTC	Omy02	66697602	NC_035078.1	66697602
BCWD10F13006	A/G	TGCAGGCTGGCAGGGAAAGG[A/G]GCAGAGTTGGCAGAGAGATGGACCTGTGCCCTGTGTGCCACTGGCTTGGCACCAACCCCTATGTTGTC	Omy02	66697691	NC_035078.1	66697691
BCWD10F13007	C/T	TGCAGGCTGGCAGGGAAAGGGGCAGAGTTGG[C/T]AGAGAGATGGACCTGTGCCCTGTGTGCCACTGGCTTGGCACCAACCCCTATGTTGTC	Omy02	66697702	NC_035078.1	66697702
BCWD10F13472	G/T	TGCAGGCTTGCTTGCTGCTTAACGTCTGAGAGCATATTCACTGAAAATAAAATATTGT[G/T]CTAGTTCTACTTTTAACAGATTAGGCAAAT	Omy02	66735970	NC_035078.1	66735970
BCWD10F17740	A/G	TGCAGGGGTCACAGGGCAA[A/G]GTCAAAGGCCACCTTACCAAATCCTGATTGGGATGCAATGCTTTACTAGCTTTATCAGACCTGATACAG	Omy02	67119313	NC_035078.1	67119313
BCWD10F04586	A/G	TGCAGGAGAATCACTCATGGGTACATCATCACATCCCTTTAGCCCATTAC[A/G]GTCTTGACTAGTTTAGGATTGGTCCTTTGTGATACCGA	Omy02	67186468	NC_035078.1	67186468
BCWD10F04517	A/T	TGCAGGAGAAGAGCAGGAATTTGGACTACAAGGGATACAAAGCCAGGGACCATGACATAGTAAG[A/T]GTCCTAACAGCCCTTTTCAAACAT	Omy02	67270067	NC_035078.1	67270067
BCWD10F07348	A/C	TGCAGGATGCTTTCCAGACAATGCTAGCAATCAGAGG[A/C]AGCAGAGAGAGAAGTCACTGTGCTCTGCTCACTCCTCTGTGACTGTATCTA	Omy02	67600009	NC_035078.1	67600009
BCWD10F14721	G/T	TGCAGGGAGCATGCGACTCATGGATATTACACACAGTGTTATTAACCTTGACAGAAGAAAT[G/T]ACATGAAAAGAGGGTAATAACAGAGAG	Omy02	67600104	NC_035078.1	67600104
BCWD10F17731	A/T	TGCAGGGGTCAACCAGAGCACAGCCACTCCCGCGTCTTATGAAGCGTGGTGTGACAACACATCCACTGCTGTGTGCACAATATATATA[A/T]	Omy02	67702143	NC_035078.1	67702143
BCWD10F11102	C/T	TGCAGGCGGCGCCTAGTTGCGCGTTACGAGAATTTCAAGAACTCATAGGTAGGTCAATGGGTGTGTAAA[C/T]GAAACTGGGAAATCACCTC	Omy02	67702297	NC_035078.1	67702297
BCWD10F15206	C/T	TGCAGGGATGGAAAACCAACAGGTTGAACACACACACATGAAAAACAACAAACCTGCAATGAATATGAAATCTG[C/T]GAGAAAACGTTTCA	Omy02	67792876	NC_035078.1	67792876
BCWD10F02323	G/T	TGCAGGAATCTGCTGGTAGCTAACCAACTGGATTCAATGTTA[G/T]CTAGCTAACATAAGGCTATAGCTAGCTAAGCAAATAGCTCTGAGAT	Omy02	67999241	NC_035078.1	67999241
BCWD10F11923	C/T	TGCAGGCTCATCCTGACATGACCCTCCAGCATGACAATGCCACCAGCCACACTGCTCGTTCTGTG[C/T]GTGTTTTCCTGCAAGTAGGAAAT	Omy02	68216382	NC_035078.1	68216382
BCWD10F14873	A/T	TGCAGGGAGGGAGAGAGAGGCAAATCAAGGGAGGAGAGAAAGAGAAAAGAACAATAGACAAGGGAATACAGTG[A/T]CATCACACCACCAGC	Omy02	68255077	NC_035078.1	68255077
BCWD10F03282	C/T	TGCAGGACATAGAGGAGACGATGAACACGGCGCTGAA[C/T]GAGCTGCGTGAGCTGGAGAGGCAGAGTTCGGCCAAGCACGCTCCCGATGTT	Omy02	68255184	NC_035078.1	68255184
BCWD10F03283	C/T	TGCAGGACATAGAGGAGACGATGAACACGGCGCTGAACGAGCTGCGTGAGCTGGAGAGGCAGAGTTCGGCCAAGCACGCTCC[C/T]GATGTT	Omy02	68255229	NC_035078.1	68255229
BCWD10F23158	C/T	TGCAGGTGCTTCAATGCCCTCCCTCAGCCCCATGAAAGAAGAAAAACAGAGAGACA[C/T]ATACTTTTCTCACCTCCAGGATATTAGAATAT	Omy02	68407265	NC_035078.1	68407265
BCWD10F06326	C/T	TGCAGGAGTGCTCAGCTGGAATCCCCCTGTCCCAGTCTCCTCTATCCTGGGAGTCCTCTCTCTCTGGCTTGCATCA[C/T]AAATGGCACCCT	Omy02	68661593	NC_035078.1	68661593
BCWD10F19566	A/G	TGCAGGTAAAACACATGAGGAATAAAGTGGTGAATT[A/G]GTTCACACTAGGCAGGGCGGGAAATATTGAAGCATATAGTGAATGAAAGATT	Omy02	68661702	NC_035078.1	68661702
BCWD10F22556	G/T	TGCAGGTGACAAGTTGGTTCTTCACGTTTTCTGTTGTGAATGTAACTCAGAGTTT[G/T]GGGTGTTTTTGTACATCTGCACTAAGTTAGTTT	Omy02	68703214	NC_035078.1	68703214
BCWD10F04610	A/G	TGCAGGAGACAAAAACAGAGAAATATCAAATCAGCGCAAAACAAAACACATTTCCA[A/G]ATCAGCCTGCATTCCCCTCATCTGGCTGTTGT	Omy02	68749431	NC_035078.1	68749431
BCWD10F04611	A/C	TGCAGGAGACAAAAACAGAGAAATATCAAATCAGCGCAAAACAAAACAC[A/C]TTTCCAGATCAGCCTGCATTCCCCTCATCTGGCTGTTGT	Omy02	68749438	NC_035078.1	68749438
BCWD10F17634	A/G	TGCAGGGGGTGCTAAAAGCTAACAAAGGAAACTGCTGTCATGCTCTCGCTTTTGGCCAGCAGGGTTGACTGCAGTGACAC[A/G]TCTTATCT	Omy02	68789332	NC_035078.1	68789332
BCWD10F07907	A/G	TGCAGGCAA[A/G]AGTACAGAGAATCTCAACACAGTAGATATTGTACAGGTATGAAAGCAGTCATACAGTAATGCCAGACACAAGGCTAGCT	Omy02	68813529	NC_035078.1	68813529
BCWD10F20151	A/G	TGCAGGTACCTAAAAGGATTCTATTCTTTTGGACTTCTGGATACTCATTTATACGACCAGGCTGAG[A/G]AAATGGCTAAAGAGGTCAGATG	Omy02	68813601	NC_035078.1	68813601
BCWD10F09262	G/T	TGCAGGCCAAACTCTACCGCATGATGGAGATGGGGGCAGCGTCATGTGATCCCCCATGTGTGAACCCTC[G/T]GGGGGATTTCAGGAGCTCT	Omy02	68817004	NC_035078.1	68817004
BCWD10F20658	A/G	TGCAGGTAGTGAGCTTGGTAAACTATACCAATCCCCCAAAACAGCAGAACCTAAC[A/G]TCAGCCGACTCTGTGTAGTTATGGCAGAGCGCC	Omy02	68824554	NC_035078.1	68824554
BCWD10F15091	A/T	TGCAGGGATATTAGGTTCACAGGAAAGAATC[A/T]GATGACATCAATGAGCAGAAGAAGAAGAATGAACAATGATGCGTGATACATCCTATT	Omy02	69000652	NC_035078.1	69000652
BCWD10F18118	G/T	TGCAGGGTATATTGGGTAATTTT[G/T]GTTGAACTATTGAACCAATGTGGAAACTACTGAGTATGAATCTGATTAAAATACACAGAGAAATA	Omy02	69000703	NC_035078.1	69000703
BCWD10F15845	C/T	TGCAGGGCCCAGTGGATGTGGTGACAG[C/T]GGTGTCACAGCTGGGAAAGCACACATCTCCATCCCCGGCAAATGAATCTGACTTGCCAGTC	Omy02	69157098	NC_035078.1	69157098
BCWD10F05150	C/T	TGCAGGAGCAGTCCTCA[C/T]ACCTGAACCAGGAGAGGGAGATGTAGGTATCTGGATGGCTGGCTGTGTCTTTGATCCTGTTTGGGTGCTTG	Omy02	69306639	NC_035078.1	69306639
BCWD10F13060	C/T	TGCAGGCTGGGGGCCTGGCTCCTGGGCAG[C/T]CTGGGCTGTGCCGCCTGCAGCATGCTGTGGAAGGAGCAGGGGGTGACGGTGCTGGCCGT	Omy02	69534528	NC_035078.1	69534528
BCWD10F07970	C/G	TGCAGGCAAATATCTCCAAAAGCCTGGA[C/G]GTCAGCTGTGAGGAAAACAATGGATGTGTTGAACTCGCTAGTAGGGAGTGAAACTCCAGC	Omy02	69732564	NC_035078.1	69732564
BCWD10F02435	A/T	TGCAGGAATGTAGACTTAATGTGAGCTGGTTTATCAACC[A/T]AATAAGATGGAAATTCCTACCTAATCCTGTTATGATGATATGATGCAGA	Omy02	69732628	NC_035078.1	69732628
BCWD10F24562	G/T	TGCAGGTTCATCAGGAGGCTTGACTTCTCACGCTCCACCTATAGGTTGGGAGGACATACTGCAGGGTGAGGACC[G/T]CTCAGACCAGGCCA	Omy02	69821407	NC_035078.1	69821407
BCWD10F06252	A/C	TGCAGGAGTCCCAGACCCAGCTGCAGCACATGCAGAGCGCCCTGACGGAGCAACA[A/C]GAGAACGTCCAACACCTCACCGAACGCGTCAAC	Omy02	69821533	NC_035078.1	69821533
BCWD10F06253	A/G	TGCAGGAGTCCCAGACCCAGCTGCAGCACATGCAGAGCGCCCTGACGGAGCAACACGAGAACGTCCAAC[A/G]CCTCACCGAACGCGTCAAC	Omy02	69821547	NC_035078.1	69821547
BCWD10F25036	A/G	TGCAGGTTGGCACCAGCTGCTCCTTCTCTTACATGCTGGGTTGTATTCATTAGGGCATTC[A/G]CAGTAGCAAAAACAGTGGAAATCAGAAG	Omy02	69937114	NC_035078.1	69937114
BCWD10F25035	A/C	TGCAGGTTGGCACCAGCTGCTCCTTCTCTTACATGCTGGGTTGTATTCATTAGGG[A/C]ATTCACAGTAGCAAAAACAGTGGAAATCAGAAG	Omy02	69937119	NC_035078.1	69937119
BCWD10F01412	C/G	TGCAGGAAGGGTACCACACGAGGGAGGAGGATGT[C/G]TTCCCTTTAACGCACAGTGTTGAGATTTCCTGCTGTGACACACCGCCCCAGACC	Omy02	70120021	NC_035078.1	70120021
BCWD10F17296	A/C	TGCAGGGGGAGAAGTACAAGCAGAGGGGGTGGGGAATCTCTGATGGTTGTACTGTATTCAAACTGCC[A/C]ACATCACAAATGATCAACCAA	Omy02	70170805	NC_035078.1	70170805
BCWD10F09039	C/T	TGCAGGCATATTCAGCATAGGAACTTGTAAAAATCCCTTTTTACAATGTGTTATTACGAAGGGATAATCAG[C/T]TTATTACTGAGCAGGCT	Omy02	70259403	NC_035078.1	70259403
BCWD10F16132	A/G	TGCAGGGCGCATCC[A/G]CCCCAGGTGAAGTAGGCAGCCAGCAGGTCGGCATGGGGGATGATGAGGAGGGCTAAGAGGACTCCCAGGGACAG	Omy02	70304523	NC_035078.1	70304523
BCWD10F20481	A/G	TGCAGGT[A/G]GCCTTCCTCATCCTCGGTGTGGGCCTGCTCGACTTCTGTGGCCAGGTGTGCTTCACTCCGCTGGAGGCGCTCCTGTCTGAC	Omy02	70304541	NC_035078.1	70304541
BCWD10F10397	C/T	TGCAGGCCTCTCACCCCCTTCAATGCCCCCCCATCCCCTCCAGAACATCCATCCCCAGGCCTCCACTCCACTCTGCTCACCCAGCCTG[C/T]	Omy02	70368192	NC_035078.1	70368192
BCWD10F16349	C/G	TGCAGGGCTCTA[C/G]CTCTCCCAGAGTTTTTCAAAAGCTATCTATCTGGATGTCGCCTATTTGATAGGATTAAATGCATAGATATAGAATG	Omy02	70523903	NC_035078.1	70523903
BCWD10F07753	C/T	TGCAGGATTGGCATTGCAGGCTTTGTTCTC[C/T]CTGTTGCCCCCAGAGCAGCAACTCATCTGGCCCTGCTGTCAGAGAAGGGAAGAAACCC	Omy02	70553465	NC_035078.1	70553465
BCWD10F23025	A/G	TGCAGGTGCCTGAGA[A/G]AGAACCTCAATTGAGCATGCCTTGTCAACTTGGTCAAAGGCAGATGCAGAGGTTTTCCATATGGAGATATAAA	Omy02	70570622	NC_035078.1	70570622
BCWD10F08484	C/T	TGCAGGCACTGCTCAGAGGGGCTGTGGAGCTGTTGAGATCTGGGCCTAAT[C/T]GTGACAGAGACAACTATCAGTGACTATCGGATCACAGC	Omy02	70570684	NC_035078.1	70570684
BCWD10F25015	C/G	TGCAGGTTGGAGATATTAAATCCATTTGAGTGAAATAAGTCAACCTTGTTTCCCCA[C/G]AGATTATTTTCAATTTTGGAGCTTTGTTGATT	Omy02	71015898	NC_035078.1	71015898
BCWD10F02019	A/T	TGCAGGAAGTATTTATGTATTGATTGGCTGG[A/T]TGGTGATCACTGCTGTACAGAATACAAATATTCAAAAACATGCATCCTGTTTGCAAC	Omy02	71106935	NC_035078.1	71106935
BCWD10F01750	G/T	TGCAGGAAGGGTACCACATGAGGGGGATGTCTTCCCTGTAACGCACA[G/T]TGTTGAGATTGCCTGCAATGACAACAAGCTCAGTACGATGA	Omy02	71281266	NC_035078.1	71281266
BCWD10F22371	A/T	TGCAGGTCTTACGATGCCTGATGAATGTGTTTTACCTTTCAAGGTT[A/T]AATTCAACCAAAAAAAATGTACTGTACATCGCACATTAGTCA	Omy02	71320938	NC_035078.1	71320938
BCWD10F22372	G/T	TGCAGGTCTTACGATGCCTGATGAATGTGTTTTACCTTTCAAGGTTAAATTCAACCAAAAAAAAT[G/T]TACTGTACATCGCACATTAGTCA	Omy02	71320957	NC_035078.1	71320957
BCWD10F13177	C/T	TGCAGGCTGTGCTGTGCCAAGCAGAGTGGGCACCCACCCGCAGGCAGCATCTGTAATCTGCT[C/T]CTGCACAGGAAATCAATAAGTGGCCA	Omy02	71380134	NC_035078.1	71380134
BCWD10F06816	C/G	TGCAGGATCAC[C/G]TTGAAACAGAGAAGCTGCTGGGCAGAGACAACGTGAACCAGGAGGCTCTTCTCTCTTACGCCCGGGAGGCGGCCGAC	Omy02	71452309	NC_035078.1	71452309
BCWD10F22522	C/G	TGCAGGTGAAGGTGACAGGAAGTCAGAAACTGACACTGACCTGTA[C/G]CACCACCTGCCCTCTGAGTGACAACCCCACCTATATGTGGTAC	Omy02	71562137	NC_035078.1	71562137
BCWD10F09579	A/T	TGCAGGCC[A/T]GTGATGGAAAGAGCTGTTCCCGGTAAGCTATAATCCAACCCTGAAGTCTGTTTATGAAACGAGAAGCGATACTCAGCTGA	Omy02	71562187	NC_035078.1	71562187
BCWD10F09363	A/G	TGCAGGCCAATTAAATG[A/G]TCACACCCTGTTAGCGAAGATGTGTTTCATTTATGTGGAACTAACGGATGAGTGCCAGGATAGACAATTAG	Omy02	71592833	NC_035078.1	71592833
BCWD10F16395	C/T	TGCAGGGCTGATCCTTATCTGTTGATTAAAAACAGTTGAATTCAGCTTGTGTTTT[C/T]CTCTAATTACAGACTGGAAGTACAGCTCAGGGT	Omy02	71592902	NC_035078.1	71592902
BCWD10F15318	G/T	TGCAGGGATTTGAAGACACCCTTCTCCAAGTGGACTCCGGAGCAGGTCTGTTGCTGGCTAGAGGAGAGTGGGCTGGACCAGTATG[G/T]GAT	Omy02	71604754	NC_035078.1	71604754
BCWD10F04874	A/C	TGCAGGAGAGG[A/C]GAGACAATTGGATCATCAAGACTGGAATATTTTTACTAATTGTAAGTCACTCTGGAAAAGAGAGTCTGCCAAATGAC	Omy02	71604847	NC_035078.1	71604847
BCWD10F24714	A/C	TGCAGGTTCTACAGCTGGTTGAGGACCTGAGGCTGGCCCTGGAGCTGCAGCCCAGAGAGGAGGAGAGGAA[A/C]ACCCTGAGGGCCCAGGTC	Omy02	71648186	NC_035078.1	71648186
BCWD10F06745	A/C	TGCAGGATATGGCTATATTATCTCGGGGAC[A/C]GACTCTCAAAGCCAGCTAAACTTGAAGAGAGCCCTAATCGATACACAAGAACAGACAA	Omy02	71951738	NC_035078.1	71951738
BCWD10F20193	A/T	TGCAGGTACGGGGCC[A/T]TCGGGGCCCCCCCTCCACCCAGTCAGCCCCCACCAAGCCAGCCAAGGATGTTCAGCAACGCACCCTACCTGAC	Omy02	72112901	NC_035078.1	72112901
BCWD10F09033	A/C	TGCAGGC[A/C]TATGTGTTTATTAATTGTGATGCAGGCCCATCTTCCGAATGTAAAGTGCAACTAAAGATCTTGACATATTTCATGAAATGG	Omy02	72213046	NC_035078.1	72213046
BCWD10F08409	G/T	TGCAGGCACGCCATCATTAC[G/T]TTTGTCCATTATAGATTGTAACAGAGGTAATTATTAGGCTGGGAATGGTTAAGACAATGATTTCTCTC	Omy02	72259420	NC_035078.1	72259420
BCWD10F22156	G/T	TGCAGGTCTCCTCACAGTGCTGTACTGTCCCTGGTGTTGGAGAGGGTTCTGGTGGCAGGGGCAGG[G/T]GACAGGTTTTACCATCATGCTGT	Omy02	72440756	NC_035078.1	72440756
BCWD10F07397	G/T	TGCAGGATGGGAACGGCTGTGCAGAGGTGTCCCCCAGAGTCCGCGGCCGTGGAGGTGACCGGTGTCGG[G/T]TGAGCAGGCAGACACCAGTG	Omy02	72455504	NC_035078.1	72455504
BCWD10F17049	A/G	TGCAGGGGCATTTAAACAGCA[A/G]CATGATAAATTAGCCTGGTTATCTCTTGTGTCCCAACACTGTCAGTGCAAATGAAATAGCAAATTAT	Omy02	72488505	NC_035078.1	72488505
BCWD10F04768	C/T	TGCAGGAGAGACAGCAGGGAAGA[C/T]ATGTTGAATATGGATGGGATAGATAGCTTTCTGTTACTGTTCAACATAAGGCAAGTGACATGTAC	Omy02	72530934	NC_035078.1	72530934
BCWD10F16677	G/T	TGCAGGGGAATGATCCATCAGGATGTGGAAGTCTGGACTCCACTGTCTGCCCTGATTGGGGCAGATAAAAAAATCTAACCCAGG[G/T]TTCT	Omy02	72545268	NC_035078.1	72545268
BCWD10F15238	A/C	TGCAGGGATGGTGTGACCATTCTGAACGCCTGTGCCATATTCTTTTATTAGGTTGACAGGATATATTTTCTT[A/C]GTTTTTTCTTTCTGAA	Omy02	72666426	NC_035078.1	72666426
BCWD10F03987	A/G	TGCAGGACTAAAACGAC[A/G]GCAACGGGATGTGCCAAACTTAACTAAATGCTTATCTGCTTATGAAGCCTTTGTACAAACAAGCCACAGTT	Omy02	72698224	NC_035078.1	72698224
BCWD10F03504	C/T	TGCAGGACCAGGGACCAATCACAAATCAGATACAGGACCAGGGAC[C/T]AATCACATTATCAGATACAGGACCAGGGACCAATCACATTATC	Omy02	72712305	NC_035078.1	72712305
BCWD10F08627	A/G	TGCAGGCAGAGGAGGGTCGTTAGTGATTGGAGTCACCTGGGCTCAGGGTATTTAAATACTGCTGCTTCACTAATCTCTC[A/G]TCTCTCTCT	Omy02	72828660	NC_035078.1	72828660
BCWD10F08588	A/G	TGCAGGCAGAG[A/G]AGGGTCGTTAGTGATTGGAGTCACCTGGGCTCAGGGTATTTAAATACTGCTGCTTCACTAATCTCTCGTCTCTCTCT	Omy02	72828728	NC_035078.1	72828728
BCWD10F23295	A/C	TGCAGGTGGATTTGTTTCATATAGTATGATTGCTGACAAAACGTG[A/C]CCTCACTGCAGAGATGTGACAATTGCTAAATGTAAATAAACAT	Omy02	72911089	NC_035078.1	72911089
BCWD10F15096	G/T	TGCAGGGATATTTAGTTCTGGGATTTGGCTCGCGGGAAAA[G/T]ATCTAACAGCGGACAGGATAGACAAGACACAACTAGCCAGTTATAGAA	Omy02	72951889	NC_035078.1	72951889
BCWD10F23696	A/C	TGCAGGTGTAGGCCACCAGTGGACATTGCACAAAGCATAGAAATAGAATGAATT[A/C]TATTTATATGTCCCAAAGATCACCCAGCTTGTGT	Omy02	72951980	NC_035078.1	72951980
BCWD10F10409	A/G	TGCAGGCCTCTGGTGGTTTTGTTGAAGGCAGAATCCTGTTGGAACAGTGACAATAAAACATAGATATTAACCTTCACTGCATGG[A/G]AATT	Omy02	73327904	NC_035078.1	73327904
BCWD10F05606	A/G	TGCAGGAGGAGAAATATGGATGTCAAAATATTTTGAAATTGAATTGTCTCCTTGCCCAAGGAAC[A/G]AGCCCTGCATGGGTGCCAATGTGA	Omy02	73418947	NC_035078.1	73418947
BCWD10F12934	A/G	TGCAGGCTGCTGATGAGCTGGTTGCTGAC[A/G]GGCTGGTCCTGGGGCTGGCTGCAGGCTTCAATCTCATCCTCTTCTTCCAACTCACTGTC	Omy02	73419037	NC_035078.1	73419037
BCWD10F13360	G/T	TGCAGGCTTCAAGACAAGTATGTATAATAAATAATGATTATTCAGTTATGAGTTTAAAAT[G/T]AAAATGCTATGACCTGAGACAGCGAAGA	Omy02	73649530	NC_035078.1	73649530
BCWD10F24856	G/T	TGCAGGTTGAATTGTGGATACATTGAC[G/T]CCCCATCTGGCCAACTCTAGTCTCATCACTCCAGAGAAGGTGTTCAGGGCTGCTTTGGATG	Omy02	73649614	NC_035078.1	73649614
BCWD10F11252	C/T	TGCAGGCGTGGTTACCTCCTG[C/T]ACACAAAACACGCACACACCCTATGCCCAAGGGTGTGTACTCCATACTGGCACAATGAACGCCCCCA	Omy02	73721099	NC_035078.1	73721099
BCWD10F13238	C/T	TGCAGGCTGTTAAGCTGTATAATGCTCTGATTGTGTTCCTGTATGGACCTGGAGCCTCATTCCTATCCT[C/T]TAGTGTCAGCTCTCCCCTC	Omy02	73721186	NC_035078.1	73721186
BCWD10F04896	A/T	TGCAGGAGAGGGCACACCTTGGGGACTGTGGTCCTTCAGAATCTTCTGCTTCTCCCTACTTACATCAGACAACAAAAAAAC[A/T]GATTGTT	Omy02	73928257	NC_035078.1	73928257
BCWD10F12527	C/T	TGCAGG[C/T]TCTGATCCTGATGTGGACTTTGCTGCAAAGGCAGCGGTCGAGCTGCAGCTGACCGAGGCAGAGACTAGGCTGACTAAACACG	Omy02	73928341	NC_035078.1	73928341
BCWD10F19003	G/T	TGCAGGGTTCTACACATTGG[G/T]AGAAAGGAAGTAGGTATGCGTAGGAGCAAAAGAGAGAGAAGGTAGAAAACAAAGAACATTGAAAGACG	Omy02	73958541	NC_035078.1	73958541
BCWD10F24749	G/T	TGCAGGTTCTCTCAGAAG[G/T]CTGTAGAGTTCTACTGTGAGGACACTCTGACCCTATCAGTGCCAGCCTTGAGTAGGATTACTGTAATGGT	Omy02	73973307	NC_035078.1	73973307
BCWD10F03459	A/G	TGCAGGACCACTCCAGGTCAGCTCCAGGGAGGTGTTGGTGACTCCACCAAATGATACAGAGGTAGGGGGTCTGGGGGCTGAGGA[A/G]GAGA	Omy02	74024374	NC_035078.1	74024374
BCWD10F17963	A/G	TGCAGGGTAAAGGGTCAATAGCTA[A/G]GCTAGCTATCTCGATGAGTGTTACACCAGTGTTATTTGAGGCAATGAGGTTTTAAGGCTAAGTT	Omy02	74170224	NC_035078.1	74170224
BCWD10F03871	A/C	TGCAGGACGGCTTTGTTGACCAGGATACTGAG[A/C]GCAGCCTTGACCACTGCTCACTGGCCCGAGCTCAGGCGGTGTTTGCTAGGTGATGC	Omy02	74185583	NC_035078.1	74185583
BCWD10F08042	A/C	TGCAGGCAAGACAAGGACAACATGAATAACCATTATGGCTATTCAAACTAAATT[A/C]AACTTTACAACAGTAGTGAAAAACACTGATTCAT	Omy02	74186206	NC_035078.1	74186206
BCWD10F18273	C/T	TGCAGGGTCATTGTCCAGCACTGATGTCCTCTTCATCACCAACGGCAATACTCCGAGGTCAGTGATGTTAACCTGAG[C/T]CGTTCATTTGA	Omy02	74186334	NC_035078.1	74186334
BCWD10F13990	A/G	TGCAGGGAAGGCATATTCCACCTTGTTGGACATGATGGCCTCGAGTATCTTCTGTAAAAAGGG[A/G]AACACTCTTTTCACGGCCCTTCGAT	Omy02	74273650	NC_035078.1	74273650
BCWD10F04698	C/T	TGCAGGAGACGAAAGCGATGGGAGCAACGACGAGTGGGACATTGGATTTTCAAAGTCGATAAAGGTCCCC[C/T]TAATTGAGGTGACACATA	Omy02	74273780	NC_035078.1	74273780
BCWD10F17617	C/G	TGCAGGGGGTCTTTCTGTGTGTGTA[C/G]GCATGCATGGCTTTGTGAATGTGTTAGGCTATCGTCTAGGCCAAAGTGTGTTTTATAAGATTA	Omy02	74426661	NC_035078.1	74426661
BCWD10F09509	A/G	TGCAGGCCAGATACACCCCTTCCTCCTCCCTCATGGTTTAGGGTTCTGGAGTGTTCTGAT[A/G]AGTGTGATTCTGGGATTAGGGATGGTGT	Omy02	74426859	NC_035078.1	74426859
BCWD10F09069	C/T	TGCAGGCATCCTATAGATGTGTACTCCAGGGGGCTAAATCCTCCACCCTGGCACCTCTC[C/T]ATCCATCCCCATATTTGTGATATATGAAT	Omy02	74426975	NC_035078.1	74426975
BCWD10F10753	A/T	TGCAGGCGATGTCTTTTGTCCCTCCGTCTCCCTGTAGCTCCCTCCACCCCTCTACCTCCA[A/T]GGTGGTTAGCTCTAATCTGCCAATCTGT	Omy02	74495468	NC_035078.1	74495468
BCWD10F16795	C/T	TGCAGGGGAGAACTGGACCCCTGTGATGATATCTTTGTGTCCAAAAAAACGGAACGCCCTGGCCTTAGGGTT[C/T]AGATTCCAAATCATCA	Omy02	74739050	NC_035078.1	74739050
BCWD10F03183	C/T	TGCAGGACAGGTACAGGATGGCAACAGCAACTGACAGAGTTACACCAGGAACGCACAATCCCT[C/T]TATCAGTGTTCAGACTGTCCGCAAA	Omy02	74940128	NC_035078.1	74940128
BCWD10F03182	G/T	TGCAGGACAGGTACAGGATGGCAACAGCAACTGACAGA[G/T]TTACACCAGGAACGCACAATCCCTCTATCAGTGTTCAGACTGTCCGCAAA	Omy02	74940153	NC_035078.1	74940153
BCWD10F24031	G/T	TGCAGGTGTGGTGTTTGGATGTACCGATCCTGTGCAGGTGTTGTTGCACATGGTTT[G/T]CCCGTGCAAGGACAATCAGCTGTCCATTCTGT	Omy02	74940244	NC_035078.1	74940244
BCWD10F17598	C/T	TGCAGGGGGTCAGTAGTTATACCATCAGTAGATACACAGTTCTAT[C/T]TGTCAAGTACTTTTACACCAGTTACAATTTAGCCTGATCTAGA	Omy02	75227507	NC_035078.1	75227507
BCWD10F01580	C/G	TGCAGGAAGGGTACCA[C/G]ATGAGGGAGGAGGATGTCTACCCTGTACCGCACAGCGTTGTTGAGATTGCCTGCAATGACAAAAAGTTCAGT	Omy02	75437957	NC_035078.1	75437957
BCWD10F16509	C/T	TGCAGGGCTGTTGATTTGTTTTCTAAGTGTGAAGTGAGTTGCTCTGTGTGTGTGTTCTCC[C/T]CAGGCAGCATCATGCGGTGAGCTGTGAG	Omy02	75919120	NC_035078.1	75919120
BCWD10F14484	A/G	TGCAGGGAGAAGACAGACATTAGCATTGAGGAATAC[A/G]GGAATTTTAAACACAGATTAGTCTGTGTTTGTGTATTGTGAGGACTTACAGT	Omy02	75922235	NC_035078.1	75922235
BCWD10F23644	C/T	TGCAGGTGTAATGCATTGTGATGCAGCTATAAATGCGTTGTAAGAA[C/T]GGTCAAAATCATACATGACCTCCTTTATAATATGGCACTTTG	Omy02	76198743	NC_035078.1	76198743
BCWD10F10495	A/G	TGCAGGCCTGG[A/G]TAGAACAGACCGGCATGAAGGACTGGCTGGAGGGAGAGGACCTTTCTGAAGAGCTCAAGAGGGAGAACCCTTTCCTC	Omy02	76292626	NC_035078.1	76292626
BCWD10F19441	G/T	TGCAGGGTTGTCAT[G/T]GCAGCAGCACGCACATTGGTCTACAGGGGAGGAGGGGACACAGAGCGCCAACGCCATTATTCCCTCAATCCAAT	Omy02	76292648	NC_035078.1	76292648
BCWD10F18792	C/T	TGCAGGGTGTGATGGTGGGTATGGGTCAGAAGGACTCCTATGTAGGAGA[C/T]GAGGCCCAGAGCAAGAGAGGTATCCTGACCCTCAAGTAC	Omy02	76575454	NC_035078.1	76575454
BCWD10F12834	C/T	TGCAGGCTGCAGTATATTCCCATCGACAGAACCAAAGGCCTCTTTACCTGACATGTACAATGGAGCTATAACTCTGAGAATGCCTCT[C/T]C	Omy02	77255530	NC_035078.1	77255530
BCWD10F15687	A/G	TGCAGGGCATTCAGCTTTTAGCCAGTTGACTGACTGGGTTTGTTGTTGGGTTGG[A/G]GAGCTTGTCACACAGAATGACCAATGGGATCACA	Omy02	77311846	NC_035078.1	77311846
BCWD10F10656	C/T	TGCAGGCCTTTTGTGGCTTTGGCT[C/T]GGGGCAGAGGGTTCTAATTGGTCAGACCAGTGTTTGAAGTATGGAGAGAAGCCAGGTGACTGGT	Omy02	77311921	NC_035078.1	77311921
BCWD10F00623	A/G	TGCAGGAACACTCCGTTAGCTCCAGTCTTTT[A/G]CAACTGGCTAATTAAACACATGCTTCAGACTACAGTCAGTAGAGATGCTTCAGTAAC	Omy02	77337730	NC_035078.1	77337730
BCWD10F12913	C/T	TGCAGGCTGCT[C/T]TCCGAACTGGAGCAGAACTGCAATGACCTGCAGAGGTGTGTTGCTGATGTAGATAAGATTAATGAACACATACGAGG	Omy02	77385121	NC_035078.1	77385121
BCWD10F15498	A/G	TGCAGGGCAGACTCATGACAATA[A/G]ACATAAAACCTGTGACCCACACAGTATTAGCTACCTAGTACCAGCTGTGACAGTCCTGATGGTAG	Omy02	77665083	NC_035078.1	77665083
BCWD10F02574	C/T	TGCAGGAATTTTCCTTGTCTTAATATGAACCTAAATCTAACCAATAGATAGACTATTTAACAAAGGGGAAA[C/T]GACATCAATCATTTTGA	Omy02	77779271	NC_035078.1	77779271
BCWD10F20219	A/T	TGCAGGTACTATTAATATAGGAATATTATTTAGATACATTAC[A/T]ATGCATATAGTCATGTATATTCAGGTACAGTACTATGAGTATAGTC	Omy02	78205288	NC_035078.1	78205288
BCWD10F21896	C/G	TGCAGGTCCTGTACAGACAGCCCAGAGAGGTTGAGT[C/G]CTGGGACTCGTTCACTCAGTGTGCTTTCTCTGTCAATCACCTTCTGCTCCTT	Omy02	78205363	NC_035078.1	78205363
BCWD10F20976	A/G	TGCAGGTATTCAATGAGTAAATATCTCTCCATAGC[A/G]ATGGTGTCTCTGGGTATCTTCATATGCACCATTATGTCCGCCAGACAAGTGGT	Omy02	78480158	NC_035078.1	78480158
BCWD10F12041	C/T	TGCAGGCTCATCCTGACATGA[C/T]CCTCCAGCTTGTCAATGTCACCAACCATACTGCTTGTTCTCTGCGTGATTTCCTGCAAGACAGGAAT	Omy02	78842688	NC_035078.1	78842688
BCWD10F15127	C/T	TGCAGGGATCATAAACAAAAACATATGCAACAAAAATGTATGCACTCACTGTATTGCAAGTCACTTTGGTTAAACA[C/T]GTGTGAGTCTGC	Omy02	79009190	NC_035078.1	79009190
BCWD10F20732	A/C	TGCAGGTATAATGCACTATGACGCAGTTATAATGCATCGTAACGCTTGTCATGTACGAT[A/C]CCCTTATAACATGCTATAATTATGTCATC	Omy02	79077667	NC_035078.1	79077667
BCWD10F13630	C/T	TGCAGGCTTTGAATAAGATATTA[C/T]ATAGGGTTGAGATCGGGAGAAGACAGAGTTCTATTTCTCACAAATTGGGCAATAAAGTCTATTCT	Omy02	79077746	NC_035078.1	79077746
BCWD10F01359	G/T	TGCAGGAAGGGTAACACATGAGGGAGGAAGATGTCTTCCCTGTAACGCACAGTGTTGAGATTGCC[G/T]GTAATGACACGCTCAGTCCGATG	Omy02	79089789	NC_035078.1	79089789
BCWD10F15309	C/T	TGCAGGGATTTATAGTCTTGCATGTTGTCAACATTGATGCTAATTAGCATTTTCGAATCTGAGAGTATATTAGAGCTAAA[C/T]ATATTGAT	Omy02	79096676	NC_035078.1	79096676
BCWD10F09849	A/C	TGCAGGCCCATCGTAGGCAAACGGCCATGGA[A/C]ATGTTAACATTCTTAAGGGGGGGAGGGGGTAAAACTGCAGTGTCGTTCTGTAGGGCA	Omy02	79114572	NC_035078.1	79114572
BCWD10F20440	C/T	TGCAGGTAGCAACAGCTGCAGTGCCGCAGTCCCCATGTGGACGGTGCACATTCTAGGA[C/T]ATCCTCAGCCCCCCAACGCTTTACCCTTCC	Omy02	79790409	NC_035078.1	79790409
BCWD10F09434	C/T	TGCAGGCCACGCCCCACTGGGCTGATTCTGCAGCATAATCTGCCTGTGTGATGGATGGGCCTGACACTCTGCAGT[C/T]AGGACCACCCAAA	Omy02	79790539	NC_035078.1	79790539
BCWD10F14691	C/T	TGCAGGGAGCAAATCAACTCTCACACATTCTGAACTAACC[C/T]CACACAGCACAGTTTCTCCTTGACTATACAGAGGGCGGGGGAGTGAGA	Omy02	80114673	NC_035078.1	80114673
BCWD10F23300	G/T	TGCAGGTGGCACTATTTCACATAATTAGCACC[G/T]TATGAGGAGATAGGGTACATCTGCCACCACACCTCTGGTCAGGCCATGATTTTCCT	Omy02	80165579	NC_035078.1	80165579
BCWD10F24234	A/T	TGCAGGTTAAAGACGACATTGCACCTGATTTACTGTAACTTTTT[A/T]AAAATGTATTTATTTTTATTTATTTAACTAGGCAAGTCAGTAAA	Omy02	80165652	NC_035078.1	80165652
BCWD10F12280	A/G	TGCAGGCTCC[A/G]CAACTGAGATAGGAGTCAATCAAGACAGGTGCACTAAATGGGGTCAGCCCTACTGGTGAGTATGCAGGCCATGGAAGA	Omy02	80676800	NC_035078.1	80676800
BCWD10F04631	A/G	TGCAGGAGACACACAGACACTGTCAGACACAACTGTGAGTTCTCCAAGCGACTGTCCCACTGATTCAATAGTGGGGCAGTC[A/G]CCCTTTT	Omy02	80819180	NC_035078.1	80819180
BCWD10F14517	C/T	TGCAGGGAGACAACGTGGCGGAGCTGGTCC[C/T]AGTCTGCTGGGTCTGTCATGGCCAGTTCCTACTATAAGGGCACAAGGCGAGACCCAGG	Omy02	81230633	NC_035078.1	81230633
BCWD10F14842	A/G	TGCAGGGAGGCACGCTGGACCTTTTGGAAGGGTTTCGTTCCCTGACGGAAC[A/G]CTACGACCAAGGGTTCAAGGGTTATCATGGAGCGAAT	Omy02	81230711	NC_035078.1	81230711
BCWD10F04374	A/C	TGCAGGACTTTGTGGAGTTTGGCGT[A/C]AAAAAAAACACAGCATCTTCTTTAATACTGAAGTCGGAAGTCAGAGATTTCCGAGTACACAGT	Omy02	81682782	NC_035078.1	81682782
BCWD10F21255	G/T	TGCAGGTCACTTCTCCTTTTATGTCTCTCAGGACAGC[G/T]TCAATATATCAGGCCGCCCGCTGCTCTCGTTTTTGATTTACGGTGGAGATT	Omy02	81694599	NC_035078.1	81694599
BCWD10F16986	A/G	TGCAGGGGCAACAAACTGAAGTGATATAGCACTTCCTGTAGAG[A/G]CAACACACTATAGTGATATAGCACTTCCTGTAGGGGAAAGACTCT	Omy02	81825929	NC_035078.1	81825929
BCWD10F05312	A/T	TGCAGGAGCGTTCCTTATCATATTTTCGTCCGTCTTCAACCTCTCCATCAG[A/T]GGCTGCCAAACACAGAGACGCTTCCCCTCCTATGAAT	Omy02	81958207	NC_035078.1	81958207
BCWD10F05311	C/T	TGCAGGAGCGTTCCTTATCATATTTT[C/T]GTCCGTCTTCAACCTCTCCATCAGAGGCTGCCAAACACAGAGACGCTTCCCCTCCTATGAAT	Omy02	81958232	NC_035078.1	81958232
BCWD10F05951	C/T	TGCAGGAGGGGAGACATCTTTGTCATGTGGCCATGCCCCATTCCAACATCAT[C/T]AACCTCTTCTTCACCTTCCATCCTTTCTTCTTCATC	Omy02	81958307	NC_035078.1	81958307
BCWD10F24611	G/T	TGCAGGTTCCACCTTCCCCTTCATCCCACTGCTTAGTCTTCTCCAAATT[G/T]AACCAGGAAATAGTTGAGTTCCAATGTCCAACCAGTTTG	Omy02	82225805	NC_035078.1	82225805
BCWD10F20964	A/G	TGCAGGTATTATATAGCCTATCTAAACCTATATATTACACAGGTATTATATAGCCTATGT[A/G]GTGGTATAAAATTCCGCTGCTGTTTGAT	Omy02	82225911	NC_035078.1	82225911
BCWD10F20791	G/T	TGCAGGTATAGTCATGACTGAGAGTCTGTTTCATGACCATGAGGCCTAACCTGAGTTGCTGCTGCACCTCTAA[G/T]ACAGAATGTCCTGAT	Omy02	82260249	NC_035078.1	82260249
BCWD10F25533	A/G	TGCAGGTTTTCCTCCAGCCGGTCTTC[A/G]TCCTTGCAGAGTGAGATGTAACAGTCCTGTACTGCCACCATCTCTCCATTCACCTCACACAG	Omy02	82320503	NC_035078.1	82320503
BCWD10F13923	C/T	TGCAGGGAAGAAGAATGGA[C/T]GAGGAGGAGAGGAGAGAGAATGAGGTATATAGTTTAGTACACACACACTTCTCACTTGATGAAGATACT	Omy02	82320545	NC_035078.1	82320545
BCWD10F13924	A/C	TGCAGGGAAGAAGAATGGACGAGGAGGAGAGG[A/C]GAGAGAATGAGGTATATAGTTTAGTACACACACACTTCTCACTTGATGAAGATACT	Omy02	82320558	NC_035078.1	82320558
BCWD10F23365	A/G	TGCAGGTGGCGGAGTCTG[A/G]GAGATCAGACGATGACAACTTCCCGTGTCACCGTAGTAACACTAAAACCTCCCTGGTTCAGGAGTTTCCC	Omy02	82339723	NC_035078.1	82339723
BCWD10F21640	A/T	TGCAGGTCCATAAGACTTCCCTTTTC[A/T]CTATTTACACCCTTTTAGATCAACGGCAGATATTACACGCCGGAATGACAGTATCTGACTGC	Omy02	82615123	NC_035078.1	82615123
BCWD10F03133	C/T	TGCAGGACAGGTACAGGATAGCAACATGGAGGTGGAAGGTCCGTCA[C/T]GGTCTGGGGCGGTGTGTCACAGCATCATCAGACAGAGCTGGT	Omy02	82860695	NC_035078.1	82860695
BCWD10F12469	G/T	TGCAGGCTCTAGTTTTGTCTTATCTTATTTATTGTCCAGACATGTGGTTAAGTGCTGCAAAGAAAGACCTAGTTGG[G/T]CTCCAGCTGGGC	Omy02	83223641	NC_035078.1	83223641
BCWD10F13799	G/T	TGCAGGGAAATACAGAGGTCGACATGGTTGTTCACGGGTTGCTGTGAAGGAAGTCAGGTCATACTGTTTGGAGGTT[G/T]AAGTTCAGATGG	Omy02	83494518	NC_035078.1	83494518
BCWD10F13534	C/T	TGCAGGCTTTAAGTCAAGGGTTATT[C/T]CCCAGTTTACATCATTTGTAATATTAAATATGGTAATTACTGTTATTAAGGGACCAACATGTT	Omy02	83567783	NC_035078.1	83567783
BCWD10F19358	C/T	TGCAGGGTTGAAATGTTTTCTCTCTTGTGTTTACTAAGGTGCTATCCTCAGATAATAGCATCGTTTGCTTTCACTGACTTTTTTTTTT[C/T]	Omy02	84181876	NC_035078.1	84181876
BCWD10F17412	G/T	TGCAGGGGGCAGAGTGACAAATACACACTGTTAGAGACAGTTCACCACAGCTCCGTATAGGAAAGTAGCAGCAAGGTTTCTATT[G/T]CAAT	Omy02	84263766	NC_035078.1	84263766
BCWD10F11599	C/T	TGCAGG[C/T]TATGGCAGGAGAATGTCTCTCTGAAAGATCTCCAGAGTAAAGGCGTTTGTCTCCTGAAGCTGCAGATAGGAAGCCAGTCAAC	Omy02	84439963	NC_035078.1	84439963
BCWD10F20221	A/T	TGCAGGTACTCAAAGGCGGTGCGTACGTCGCCGTGC[A/T]GGGTCATGTGATCGATGAGGGTCTTGAGGAAGCCGTGGGTCTGGACGGTCTG	Omy02	84454125	NC_035078.1	84454125
BCWD10F12944	C/T	TGCAGGCTGCTGATGAGTTATTATTATTTCTAAGTGCTC[C/T]GAGCAGAGATTATTTTTGCCTTACTGATTGATTGTGGTAAGGAGCCACA	Omy02	84824094	NC_035078.1	84824094
BCWD10F02730	A/C	TGCAGGACAATGAAGCATGTTTGAACCGCAGTAAATATAGCAGACTGTACCTTTGTTACAATCAAACATATTTTGCTCGTAGAAATC[A/C]C	Omy02	85467727	NC_035078.1	85467727
BCWD10F03514	A/G	TGCAGGACCAGTTCTTTAGTGAGTCCCATCTAATACAACCTTCAGAAGCTTCT[A/G]CAGGCTGTGCAGATATGCTATGATGGGCTTGTTGA	Omy03	869613	NC_035079.1	869613
BCWD10F03513	A/G	TGCAGGACCAGTTCTTTAGTGAGTCCCATCTAATACA[A/G]CCTTCAGAAGCTTCTACAGGCTGTGCAGATATGCTATGATGGGCTTGTTGA	Omy03	869629	NC_035079.1	869629
BCWD10F12535	C/T	TGCAGGCTCTGGAAGTGTTCTACGGAGCACGTCGCTGCAGC[C/T]TTTACAGCCTCCTCCTTCTTCTCCTCCAGGTGACCTATCTCCTTCAG	Omy03	869704	NC_035079.1	869704
BCWD10F20350	A/C	TGCAGGTAGACTAATATTGACTTTAGAGTGGCCTATCAACAT[A/C]TGTGGAAGTTAATCGGCATCACTGCATCCAGTCTGCCTGTTTGTAT	Omy03	1918452	NC_035079.1	1918452
BCWD10F17391	A/T	TGCAGGGGGATTTCAAAGTTATGTCAATGATGTCAATGATGATCCTATGGACCCTAGTCAAAACTAGTACATTATACA[A/T]GGATTAGGGT	Omy03	2158071	NC_035079.1	2158071
BCWD10F18006	A/G	TGCAGGGTAATTAAA[A/G]CAATTCACAACACACACAGAACAAGCCAGTCGGCAATATGTGTAAGGTAAATACAGTCTGTGGCAGCAAGAGC	Omy03	2427232	NC_035079.1	2427232
BCWD10F22521	C/T	TGCAGGTGAAGGGGACACATTACATCACTCTGAAATAGA[C/T]GCTCATTTCTGTCAGAACCGCAGGTGTGTGATTGGCTCATCTGCCTGGT	Omy03	2911542	NC_035079.1	2911542
BCWD10F08861	C/T	TGCAGGCAGGGTGTTGCTATGTGGATTTAGTACAGAGAGGAGAAAGAA[C/T]AGTGGTTTGAGAGTACAGTTATTCATCATCGTGGAGTGGA	Omy03	3743057	NC_035079.1	3743057
BCWD10F14779	A/C	TGCAGGGAGCTGCCTCCTGCAGTAAGGGCTTAAGGCTCTCTGTCCCCTTCACTCTAACTCTAGTGGACAGAC[A/C]GTGACATGAATAGCAC	Omy03	4269129	NC_035079.1	4269129
BCWD10F15124	A/C	TGCAGGGATCAGGGTACAGACACATGACACTGTGGTATTATGTCTAAGAGGTTTTGGGTTGTTTAA[A/C]GAGACTGAACACTTTCAACTCT	Omy03	4721810	NC_035079.1	4721810
BCWD10F06691	C/T	TGCAGGATATAGGCAGCCTACCAAGGGCGCATCGGCCTTTCACACAAGTGTTCATCTCCAGCAGGATAGACTGTGCTTAG[C/T]TTTCTATA	Omy03	4966229	NC_035079.1	4966229
BCWD10F07164	A/C	TGCAGGATGACCCAGTGTCTGTGTTGAGAGGCCTTCTGCAGGG[A/C]CCCTGTCAGCCACCTCCTCCTGACCCAGAGACACATTGTGTAGTG	Omy03	5013031	NC_035079.1	5013031
BCWD10F13964	A/C	TGCAGGGAAGCGACGGCGGAGCAACAGCAATGTGATTCAGCTCAACA[A/C]ACAGTCAGGGAGCTTTATGGATCTGATGCTCAACACACAGT	Omy03	5224065	NC_035079.1	5224065
BCWD10F17396	A/G	TGCAGGGGGCAACGATAGACAGAGGTCAGAGGTCAAGCAAAACACTAATACAACACAACAAGAATAAAAATGTAGC[A/G]CCGGTTTCCTGA	Omy03	5805340	NC_035079.1	5805340
BCWD10F17397	A/C	TGCAGGGGGCAACGATAGACAGAGGTCAGAGGTCAAGCAAAACACTAATACAACACAACAAGA[A/C]TAAAAATGTAGCGCCGGTTTCCTGA	Omy03	5805353	NC_035079.1	5805353
BCWD10F03664	A/C	TGCAGGACCTCCACCTTGGCCCGGTCTGCAGCCGCCCCGGCGCCACCTCCTCCACCCCCGGCGC[A/C]GTGCCTGGAGCCCTCCTTGTACTT	Omy03	7035150	NC_035079.1	7035150
BCWD10F01334	A/G	TGCAGGAAGGGCCAATCAGAGGACTGTGTC[A/G]ACTACATGATCAGGGACTATATCATCCTACACAGAGCAGCCCAGACAAACCTCCCACA	Omy03	7063560	NC_035079.1	7063560
BCWD10F16909	C/T	TGCAGGGGAGTGACCTTGCAGGATGCA[C/T]ACCAGCTGTACTATCCCTTTAGGAGTCACTATAGTGACAGAGATCTCTGACTCCTTGGGGT	Omy03	7502847	NC_035079.1	7502847
BCWD10F22336	C/T	TGCAGGTCTGTGCCAAGCTTTCAACCATATATGCCTGTAGACCAGAGAGCTATACTCCGCCCCAAGAGCTACAGGG[C/T]TTTCACATTGCA	Omy03	8672466	NC_035079.1	8672466
BCWD10F11209	A/G	TGCAGGCGTCGCTGTTCTCTGAGCC[A/G]CTCTCTGTGCTGCCTGACTGGCTGGTTGTCTTGGAGCCGTTCTCTGCCTTGTTCTCCTGCTGC	Omy03	9052781	NC_035079.1	9052781
BCWD10F04607	C/T	TGCAGGAGAATTCATTTC[C/T]TGTAATATTTATCCAGGAATGACAAGCTATTTTAAGCATGAATCTCATCACTGTCACAAAAATACAGAAT	Omy03	9163111	NC_035079.1	9163111
BCWD10F05407	C/T	TGCAGGAGCTGTCTGAGTACATCCCCATGGAACGCCTGCAGATTCCCGACAGCATCCGAGAGTGAGTGACTGGG[C/T]TCTCGAGAGCTATA	Omy03	9548959	NC_035079.1	9548959
BCWD10F02343	A/T	TGCAGGA[A/T]TGAGATGTCATCAGATACCAGGTCCTTCTTTATGGCTCTCGTTGTGTCTAAAATGGCTGCTATCGCTCTGTTCATCGTCAA	Omy03	9649309	NC_035079.1	9649309
BCWD10F19999	A/G	TGCAGGTACACAGACACAATTAATCAATTTGTCCTAACATAATAAGAATACATAGAATGCTTAACTTAAGTTGCCTAACTGTA[A/G]TAATT	Omy03	9797116	NC_035079.1	9797116
BCWD10F03918	A/G	TGCAGGACGGTGTTTGTGTTGTC[A/G]GAGGTGTTGGATGAGCAGCTGAAGGCTCTGTGGTTCTCCCCCTTCCACACTGACGACATGGAGGC	Omy03	10182216	NC_035079.1	10182216
BCWD10F19660	G/T	TGCAGGTAAAT[G/T]ATCATAGATGTCAGTATTAAGACAGTATGATATTTTAAATATTGCTTGACAAGTATGATCCTTTATTTTCATATTAC	Omy03	10828624	NC_035079.1	10828624
BCWD10F10964	C/T	TGCAGGCGCTACACAAAACACTGAAATAATATATATAACACATGCATTACCTTTGATGAGCTTCTTTTGTTGGAA[C/T]GCCAATATGTCCC	Omy03	11021510	NC_035079.1	11021510
BCWD10F06809	A/G	TGCAGGATCACATTTTTCAGTGTCTGGAGCTCCCGGTCCACCTCAGTGCCTCTCTG[A/G]GTGGCCTTTACTCTCTTAACACAGGGAGGTAG	Omy03	11070641	NC_035079.1	11070641
BCWD10F18562	C/G	TGCAGGGTGATTTGGTATAGCACACCTTGCTCTCTGCCTGTAATTATTATTAGCTTAACATTATGCATGCTCTAGCAGT[C/G]AGCTACCAT	Omy03	11254921	NC_035079.1	11254921
BCWD10F11134	A/G	TGCAGGCGGGTCAGCACCGGGGCGATCAACGCCTCGTCTGCATCCACAAACACCTACAACACAACACGGGTAATACATAACATTATA[A/G]T	Omy03	11336677	NC_035079.1	11336677
BCWD10F23806	C/T	TGCAGGTGTCTGAGGTTGGGGCTTCACTCCCTTACATGTGTGTTGTTTAAGATGATCTGTGTTGTGTCTACTTATCTCTCTC[C/T]ATTGTT	Omy03	11646697	NC_035079.1	11646697
BCWD10F09299	A/T	TGCAGGCC[A/T]ACTCTCTTACCCAAAGATGTTTCCTAGCATTAGGCCTATAATGAACTAAGATTCATCTTTCTTGTGGCGGAGAAACTTGC	Omy03	11665866	NC_035079.1	11665866
BCWD10F07976	A/C	TGCAGGCAAATGAAGGGAAGG[A/C]TAGACTATTGTTTTAGGGCTGTCTCATCAGGACTGACAGACATAGACACAGCAGTCTTTTTGAAGTG	Omy03	11665892	NC_035079.1	11665892
BCWD10F09627	A/G	TGCAGGCCATCCACCAGTGAGAGCACACACACACATCACATCTCTGACCCGCAGCCCTCA[A/G]TACACTTACATGTATTAACAACCCAGAC	Omy03	11924384	NC_035079.1	11924384
BCWD10F09628	G/T	TGCAGGCCATCCACCAGTGAGAGCACACACATCACATCTCTGACCCGCAGCCCTCAATACACTTACTTACATGTATTAACAACCCA[G/T]AC	Omy03	12346937	NC_035079.1	12346937
BCWD10F10274	C/T	TGCAGGCCTACTCACACACACGTTTATGTACCAGGTTGACTAAATATTTCACACATCTCTATCCAGTGAAATGTTTCT[C/T]AGGAATGTGG	Omy03	12439759	NC_035079.1	12439759
BCWD10F03100	A/G	TGCAGGACAGGGAC[A/G]GAGAGAGAGGACAGAGAAGATGGGCGTCTTAAACTGTGAATTCCAAGGGAGGACAACCATTTTTCTGCTAATGA	Omy03	12459361	NC_035079.1	12459361
BCWD10F18955	C/T	TGCAGGGTTCACACAAAGGTCAGAGGTCAAAAGGTCAGCGAGAGCTCTGGCTGTCATGGTAACAAAGATGC[C/T]GATGTAGTGTTTTTATC	Omy03	13759310	NC_035079.1	13759310
BCWD10F24021	G/T	TGCAGGTGTGGGAGGAGCTTGTCCTGGTGGAGGGTATGAGGGAGGCTGGGCATAGACCTG[G/T]GGGAGGGTGGGGTCACCACTGCCGGGGC	Omy03	13896997	NC_035079.1	13896997
BCWD10F18298	A/T	TGCAGGGTCCCAGACCCCCAAAACAGCCCCCAGGAGCCACCCTCAACCCCCTCCCGCCACTGTGGCCT[A/T]CTACTCAGAGAAAGGTCCTG	Omy03	14559987	NC_035079.1	14559987
BCWD10F15371	A/C	TGCAGGGCAACCAAGGTGGGGGCATGGGGTCCAACATGGGCCCTGGGTCTGGGTCCTCCTCTGGAGCTAGCTACCAG[A/C]TGCCCCCACCG	Omy03	14631263	NC_035079.1	14631263
BCWD10F01254	G/T	TGCAGGAAGGATGAGTTTTTCTTTTAAAGTTGCTTTC[G/T]AGTGAGCTCTGTTCCCTTTGTCAATTACCCATACTGCACTGCAATCTCTCC	Omy03	14660053	NC_035079.1	14660053
BCWD10F01253	A/C	TGCAGGAAGGATGAGTTTTT[A/C]TTTTAAAGTTGCTTTCTAGTGAGCTCTGTTCCCTTTGTCAATTACCCATACTGCACTGCAATCTCTCC	Omy03	14660070	NC_035079.1	14660070
BCWD10F07531	A/C	TGCAGGATGTGGATCTGACCCCTCTGGTCACCAAAACACTGGGTAGGAGCAGGAACAGGATTCTCAGTTCATT[A/C]ATCTGTTTATGTTTA	Omy03	14751306	NC_035079.1	14751306
BCWD10F11985	C/T	TGCAGGCTCATCCTGACATGACCCTCCAGCATGA[C/T]AATGCCACCGCCATACTGCTCAGCCATACAGTGCATGATTTCCTGCAAGACAGG	Omy03	14995102	NC_035079.1	14995102
BCWD10F02160	A/G	TGCAGGAATAATTGTGTTATGGCATGTTTAATGGAAATAAATATTTGAAAAAAT[A/G]TAATAATATAATTAAAGTCCAATGTTTCTTCTCT	Omy03	15324817	NC_035079.1	15324817
BCWD10F06304	G/T	TGCAGGAGTGACCGGATCAAGAGATGTCTTCACTTGGTATGTGTGTGTTAGTCAGTGTGTGTGAATCTTTGTGGAAAGTGGTCATCAC[G/T]	Omy03	15525230	NC_035079.1	15525230
BCWD10F23380	A/G	TGCAGGTGGCTAAGAAGAAGATGATGTTGACCCACCTGGTGGT[A/G]CGTCCTGGGCTGGGCAGTAAGACAGGTTCCATGTCTAAACAGGAG	Omy03	15544649	NC_035079.1	15544649
BCWD10F18608	A/G	TGCAGGGTGCTAGGGGAATTGTTTATTTTATCGGGATGTAGACTAATGCTAAATACACATTCCCCCTCTGCCTATCGGAGTAACAGGG[A/G]	Omy03	15694674	NC_035079.1	15694674
BCWD10F09181	A/C	TGCAGGCATGTTGGACTGAGTGGGCTGTGCTGTAACA[A/C]TACTGTGAGAGCAGAGCATGTGTGAATGAGTGACCGCTCATCAGTAAATAC	Omy03	15940869	NC_035079.1	15940869
BCWD10F16449	G/T	TGCAGGGCTGGCGGAGGTTCATCCTCTGTCCGTCCGGCCCTGCTCTTCCATCTCGCTCCT[G/T]ACTCAAGCAAACTGAGTGTTCCATGTGA	Omy03	15963317	NC_035079.1	15963317
BCWD10F14864	C/G	TGCAGGGAGGCTGCTCCAGACTTCCC[C/G]TCCCTAGTGGCCTCCATGGACCCCTGGAGCCCAGAGACAATACCCCTGGGGGGCCTCACCAC	Omy03	15990618	NC_035079.1	15990618
BCWD10F12332	A/G	TGCAGGCTCCCTGCCTAGGCATTATCACATAGAGAGAGAGGG[A/G]AGGCACAAAGACTTAGAGAGAGGAGCTTTGTATTTGGACCAGGTGT	Omy03	15990683	NC_035079.1	15990683
BCWD10F10707	C/T	TGCAGGCGA[C/T]GTGCAGATTTTTAATTTCTCTCTCATGCCATCATGGCTGAAGCCAGTGCAAATTCCTGCTATTTATGTGTCCAGGTTAA	Omy03	16589864	NC_035079.1	16589864
BCWD10F24077	A/G	TGCAGGTGTGTGTTTCACTGTCC[A/G]ATCCCAGGTTTGAACATGATCTGAGCGCGTGATCTGAAGCTGTTTGGTCTCTTAGGCATCAACTT	Omy03	16589893	NC_035079.1	16589893
BCWD10F09528	G/T	TGCAGGCCAGCCTCCATATGCACCTACGCCTTCCAGGATTGT[G/T]CTCTGCCCCAGGCCGGCCCTGGTTGTGGTGGGTCCTGTACCGAAGC	Omy03	16716437	NC_035079.1	16716437
BCWD10F17540	G/T	TGCAGGGGGGAGAGGAGGAGAGAAAGATTACAAGAGCACGTATTCAGAGCGGATAGGCACAATCTTA[G/T]GATAGAGTGAAGTATTGAGAC	Omy03	16863639	NC_035079.1	16863639
BCWD10F17539	A/G	TGCAGGGGGGAGAGGAGGAGAGAAAGATTACA[A/G]GAGCACGTATTCAGAGCGGATAGGCACAATCTTAGGATAGAGTGAAGTATTGAGAC	Omy03	16863674	NC_035079.1	16863674
BCWD10F09532	C/G	TGCAGGCCAGCGGACAGGGAAATCAAAGTGACACGGATGTAGAGCAAGGGAGTGAAA[C/G]ATTAGAGGAAATGGAAAGAGGAAAGAGGAAG	Omy03	16963100	NC_035079.1	16963100
BCWD10F07540	C/T	TGCAGGATGTGTATGTGTGTGTGACTATCGTCTGTTAAGAGAGTGTGACTTAATTGTGTAAAGCAGTTTTGCCATC[C/T]TAAGTGAATCAC	Omy03	16963230	NC_035079.1	16963230
BCWD10F02607	C/T	TGCAGGACAAAGGGCGAGGGACGGTTTTACACCGTGGTTTTGAGTCCCTTATATCAACGTTACATACAGTATATATCAAGAGCTTTTG[C/T]	Omy03	17029773	NC_035079.1	17029773
BCWD10F22889	G/T	TGCAGGTGCAATTGCAATTAACCACGATTGTTGCAACAATAAGTAACA[G/T]CTATAAGGTAGATATTGCATATTACATTAGTGATAACAGT	Omy03	17285491	NC_035079.1	17285491
BCWD10F14440	A/C	TGCAGGGACTTGCCACTGCTTGTC[A/C]AAGCCAAAGCAACACTACATTGACTCAATGGCAATTTCCCTGCCATTGAATGTAGCTTTATGGC	Omy03	17285560	NC_035079.1	17285560
BCWD10F01730	A/G	TGCAGG[A/G]AGGGTACCACATGAGGGAGGTCGTCGTCTTTCCTGTAACACATAGCGTTGAGATTGCCTGCAATGACAACCTCATGCTGTGA	Omy03	17326610	NC_035079.1	17326610
BCWD10F16226	C/T	TGCAGGGCTAACTCTCGAGTAGGAACCATCACCATGGCTG[C/T]AGAGAGGAGAGGAAGGGGAGAGAGAGGAAGAAATTTAAGGACAAAGGA	Omy03	17331242	NC_035079.1	17331242
BCWD10F15384	A/G	TGCAGGGCA[A/G]GAGGGGGTGGAAGGTCCTTTAGTGTTTGGTCAATCAAGCACCATCTGTAAAGATTAGGAGAGAAATTGACAGTGTGTGT	Omy03	17388643	NC_035079.1	17388643
BCWD10F07303	A/G	TGCAGGATGCCGGA[A/G]TAGGTCCTCACCACCATGCTGGTATCAACAAAGGCATTCCTGATGGACACAGACACATGAACAATGCATTAACT	Omy03	17417351	NC_035079.1	17417351
BCWD10F03510	C/T	TGCAGGACCAGGTCTACCACATCTTATACCAACAGTAAAGACCCTTCCTTGTTTCCCTCTGTGTCCC[C/T]AATGTACTCAAAATGTCTTGG	Omy03	17417429	NC_035079.1	17417429
BCWD10F16711	C/T	TGCAGGGGACAGACACCAGAGGGTTAACACAGAATGTCCAAAACACCAAAGGACAATCCAATTTTAAAAAACAG[C/T]TGTTCAACAAATAC	Omy03	17502372	NC_035079.1	17502372
BCWD10F16712	A/T	TGCAGGGGACAGACACTAGAGGGTTCACACAGAAAGTCCAAAACACCACAGGACAAACCAATTTTTA[A/T]AAAACAGCTGTTGTACAAATA	Omy03	17504228	NC_035079.1	17504228
BCWD10F03873	C/T	TGCAGGA[C/T]GGGAGAGAAGAGGATAGCATTCTGGTGCACAGCCTCTCTCTGACCCCTTTCTAAGCCCCTCACTATACAGAGGTGGTCAGC	Omy03	17531179	NC_035079.1	17531179
BCWD10F08998	A/G	TGCAGGCATACGCATAATGTTAGCGTAATGTTGTTATACCAACCACTGGGAGAGTCAGACCATTCCAAAATCTCC[A/G]CTGTAAGATCTAA	Omy03	17552699	NC_035079.1	17552699
BCWD10F21140	A/C	TGCAGGTCAATAACAAGACAGGAGAGACAGGCTAGCAGGCAGCCAGAGGGACTTCACAAGAGGTT[A/C]ATTTTAGATAGGCTACAGAACAA	Omy03	17609015	NC_035079.1	17609015
BCWD10F10852	A/C	TGCAGGCGCCTAGCAGTAGGGTGTCTAGGCCTGAGCTCCATACTTAAGTCCCCAGCTTAACCTCCATTCAGACACAAAGCCC[A/C]TTAGCC	Omy03	18020249	NC_035079.1	18020249
BCWD10F10088	G/T	TGCAGGCCGAACACTGAGCTGGGCACCTCAGCAGTCCATGACGAGGCATCAACTCCCATCACTCAAA[G/T]AGCAGTGGGAAACAAAAGGTG	Omy03	18269582	NC_035079.1	18269582
BCWD10F01550	C/T	TGCAGGAAGGGTACCACATGAGGGAGGAGGATATCTTCCCTTTAA[C/T]GCGCAGCGTTGCGATTGCCTGCAATGCCCCAGACCATGACGGA	Omy03	18381090	NC_035079.1	18381090
BCWD10F17177	A/G	TGCAGGGGCTGAGGCAGTCCTACGTCGTCCTGCCACTAGTTGAGGAAGCATCTACATTTCTGGGCCCC[A/G]TAGTTGCTGTTGAGCTTGCT	Omy03	18445510	NC_035079.1	18445510
BCWD10F18512	G/T	TGCAGGGTGAGCAAGGTGCTAGGGGA[G/T]GGGTAAGAGAGCAGAGGCAACATGGGAAGACAACAGAGGTTAATAGGCTCTGGAGGAGGAGA	Omy03	18445601	NC_035079.1	18445601
BCWD10F14326	C/T	TGCAGGGACCTGAGACAGGGTTGTGTTCATGTGAGTCCTAAGAGTTGGAAAATGCTACCACTCCACCCCTTTGCT[C/T]TGGTCCTTAGAGG	Omy03	18579868	NC_035079.1	18579868
BCWD10F02184	C/T	TGCAGGAATACCTGTTAGATCACCTTTGTCTA[C/T]AGGATGTGATACTGTAGCTATTGACGCTATATTTTACTCATATCTTCTTTGTTTTG	Omy03	18654695	NC_035079.1	18654695
BCWD10F03785	A/G	TGCAGGACGAGGGGCCTGTTTTGGACTGCCCTCATCAACACAGACTTGCATGCTACGTCAAAATGGGCTAACGTCAAC[A/G]ATTAGGCAAC	Omy03	18768347	NC_035079.1	18768347
BCWD10F09732	A/C	TGCAGGCCCACCTGATGTACTACTGCAGTGGCAGGCAGAGGGAGCCAGAGAG[A/C]CAAGGGGAGGAGAACGACAACAGACCCCACGAGACA	Omy03	19193551	NC_035079.1	19193551
BCWD10F16032	A/G	TGCAGGGCCTGGCCATTCATTGTAATATGTTGTCAAT[A/G]TGTAATGTTTACAACCTTACCTACCGATATAGCCTACCAAGACAGACAAAC	Omy03	19516692	NC_035079.1	19516692
BCWD10F11771	C/T	TGCAGGCTCATCCTAACATGACCCTCTAGTATGACAACGCCAC[C/T]TGTCATACTGCTCATTCTGTGCGTGATTTCCTGCAAGGCAGGAAT	Omy03	19577204	NC_035079.1	19577204
BCWD10F22559	A/C	TGCAGGTGACACAGACCCACACAC[A/C]GATCACATTGCATTATGTTACCTACCAATGGTCACATGTTAGTGTCAACAAAGTGGTTCTGGAT	Omy03	19585935	NC_035079.1	19585935
BCWD10F14874	A/C	TGCAGGGAGGGAGAGGAATC[A/C]GATTGTATTGGAATTTATATTTGAGTTTCTGCAGATAAAAATCACAAACTGGGACTGCATCAGGTAGT	Omy03	19603940	NC_035079.1	19603940
BCWD10F08068	A/G	TGCAGGCAAGAGTGGAGCAACCAGTTGTG[A/G]TTCAGAACACAGCCCCCATCACACAAGTGCCACCCCAACCCGCAGAGACGGAGCCTACT	Omy03	19611320	NC_035079.1	19611320
BCWD10F23307	A/C	TGCAGGTGGCAGAGATGTACAGCATTTTTCCCCTGAACATAAAGTACTTACCGGCTCCTCAATAAATATTT[A/C]CTGAAATGCAGTGCATG	Omy03	19633761	NC_035079.1	19633761
BCWD10F15677	G/T	TGCAGGGCATGTCAAATAGCATAGCAGAGAGATGACAGGGCGACATTGCTGAGAGTTTGTTCAGCGCAGGCCGTC[G/T]ACTAGTCCAACCA	Omy03	19702682	NC_035079.1	19702682
BCWD10F24640	G/T	TGCAGGTTCCCCACCCACCTCTAACTTCTGCCCCCAGGTCACCCCAATGCCCCTTCCACCCCACCTTGACCTGGCCTCCCC[G/T]CCTCTAC	Omy03	19831717	NC_035079.1	19831717
BCWD10F04615	A/G	TGCAGGAGACAAACACAAATAGTACAAGAATAAATAAAATGACAAGTCATGGCTTCTTCATGTCTTTTTGAT[A/G]TCTGAATTGCCAGTCC	Omy03	19870901	NC_035079.1	19870901
BCWD10F20966	C/T	TGCAGGTATTATGCATTCTAAGACTTATAATCAGCATGTATACTGACCATTTAGAGTATTTTGATACATAGAGATATAATA[C/T]ATTAAAA	Omy03	20018428	NC_035079.1	20018428
BCWD10F13540	C/T	TGCAGGCTTTAAGTGTTACC[C/T]GAAGTCTATCACTATAAATCATTACTTTCTGGATTACTTTCATTAAAGTATTACTACTGATATTGATC	Omy03	20018526	NC_035079.1	20018526
BCWD10F13539	A/G	TGCAGGCTTTAAGTGTTACCCGAAGTCTATCACTATAAATCATTACTTTCTG[A/G]ATTACTTTCATTAAAGTATTACTACTGATATTGATC	Omy03	20018558	NC_035079.1	20018558
BCWD10F08884	A/G	TGCAGGCAGGTGAGGTACTGGAGGTCCCTCC[A/G]TCCCCTCTGGACATCGAGGGGCCCCCGGCGTACACGGTATGTTCCATTCTGGACTCT	Omy03	20050098	NC_035079.1	20050098
BCWD10F22631	A/G	TGCAGGTGACTGTTATCAGCATCTCACAACTCTAAGCTCCACACTCCACTCCCCATCCCCCATGACCGGA[A/G]CCTGAGAATCTAGACTCT	Omy03	20062395	NC_035079.1	20062395
BCWD10F00781	A/C	TGCAGGAACGATGAACGTCAGTCCGGATTGTAATTC[A/C]CGTCCCAGCCCCCCAGAGGTCCACTCATTCAGTATGTAAGGGAAGATGTTCT	Omy03	20142027	NC_035079.1	20142027
BCWD10F05060	A/C	TGCAGGAGCAACCTCAATAGATACGGTTGGTTGCTGCAGTCGCAAAGAAATTGGCCAG[A/C]CAGTTTAAAATCAGCCCAGCCTTTTCTTAT	Omy03	20724142	NC_035079.1	20724142
BCWD10F09587	A/G	TGCAGGCCAGTGTGGTGATTAACTAAGCGGAGAAAATTTCAATTAAATAATGAATTAATAA[A/G]CCAGTACTATTTCCCCTGAAACTAGGA	Omy03	20724521	NC_035079.1	20724521
BCWD10F05714	C/G	TGCAGGAGGATGATTGGCGTGTAATTACTGGCTGTTGGTACAGACAA[C/G]TGCAATGTGTGCTTTCTCTACGGTTTCCCTCTCACTCTCTA	Omy03	20724626	NC_035079.1	20724626
BCWD10F05715	C/T	TGCAGGAGGATGATTGGCGTGTAATTACTGGCTGTTGGTACAGACAAG[C/T]GCAATGTGTGCTTTCTCTACGGTTTCCCTCTCACTCTCTA	Omy03	20724627	NC_035079.1	20724627
BCWD10F05716	A/G	TGCAGGAGGATGATTGGCGTGTAATTACTGGCTGTTGGTACAGACAAGT[A/G]CAATGTGTGCTTTCTCTACGGTTTCCCTCTCACTCTCTA	Omy03	20724628	NC_035079.1	20724628
BCWD10F09394	G/T	TGCAGGCCACAGGGAGCCCTCTAAAGACAACACCAGGCAGTGTTGAGTGTTGAGTGTGTCTCTTCTCTTCAGTTGA[G/T]ATGTCTGTGTAT	Omy03	20794399	NC_035079.1	20794399
BCWD10F10956	C/T	TGCAGG[C/T]GCTAAACAAAACGCATCAATAAAATATAAAAAATGCCTTACCTTTGACGAGTTTCTTTTGTTGGCACTCCAATATGTCCTAT	Omy03	20975260	NC_035079.1	20975260
BCWD10F22580	A/G	TGCAGGTGACATAAAATTCCCAATTAAACCTCAAGATGTCCGGATGGTGTGG[A/G]GAAAAACAGAACGTGCAGGGCATAGATTGTATCTTG	Omy03	21157372	NC_035079.1	21157372
BCWD10F00746	C/T	TGCAGGAACCCCTCAACTAACCGAAGGTGCAAAAATCGAA[C/T]CATTGACTAGCAATGGTTCCTTGAGGATCTACAGGGGTTCTCCTACTC	Omy03	21231787	NC_035079.1	21231787
BCWD10F08386	A/G	TGCAGGC[A/G]CGACACAAAACTCCAATATGTCCCATAAACATCACAAATGGTCCTTTTGTTCGATTAATTCCGTCCATATATATCCAAAAT	Omy03	21321922	NC_035079.1	21321922
BCWD10F06453	A/T	TGCAGGAGTTGTGCAGGAGTTATTACTTTTTCTTATAAGGGTCAGCATGTAACCTACCCACCCACATATGGTGTGATCATTT[A/T]TGACAC	Omy03	21452009	NC_035079.1	21452009
BCWD10F09921	C/G	TGCAGGCCCCGCCCAAACCTGACTCTGG[C/G]CTACTGGACGGCTTCATGACGGTGAGTCATCACTACAGCTACTGTATGGGGCCAATCGGA	Omy03	21789945	NC_035079.1	21789945
BCWD10F09920	C/T	TGCAGGCCCCGCCCAAACCTGACTCTGGCCTACTGGACGGCTTCATGACGGTGAGTCATCACTACAGCTACTG[C/T]ATGGGGCCAATCGGA	Omy03	21789990	NC_035079.1	21789990
BCWD10F20821	C/T	TGCAGGTATCACTCTCATCATCTCAA[C/T]AAGCCCTGTCTGCTTTTCTCTTTAAATCATTATTCCGGTGTTGCCACACTCTCCTCCTTGAC	Omy03	21875155	NC_035079.1	21875155
BCWD10F19029	A/T	TGCAGGGTTCTGTGTCTATGTGTCTCTTTTAGCCTTGAGGTACTTTCTCACAGACACCCTGTTTTGACTGCAATAGCTC[A/T]CACATCTCT	Omy03	22071525	NC_035079.1	22071525
BCWD10F09535	A/G	TGCAGGCCAGCTGTACACACATCATATACACATGACATAGTAATCATATAAGATCATAAGTGTTAGAGAATACA[A/G]GGGGCGCAGTCTAC	Omy03	22133046	NC_035079.1	22133046
BCWD10F03492	A/T	TGCAGGACCAGCATAATAAGTACAATGGAGTCCTGGATGTGGTCAGGAGGACATGGAGGTAGGCCAAGACCACACTGTTGGTT[A/T]ACTGT	Omy03	22243991	NC_035079.1	22243991
BCWD10F06246	A/G	TGCAGGAGTCATGATCTCCAGGAAACATCACCTAACAGCAGCAGCAGAGTCCTGTAGGACCT[A/G]ATGGCTGGCTGACACACACACTCCAC	Omy03	22320757	NC_035079.1	22320757
BCWD10F00967	A/G	TGCAGGAAG[A/G]GCACCACATGAAGGAAGAGGATGTCTTCCTTGTAACGACTGTGTTGAGATTGCCTGCAATGACAACAAGCTCAGTCCGA	Omy03	22382808	NC_035079.1	22382808
BCWD10F12160	C/G	TGCAGGCTCATCCTGACATTCCACCAGCAATACTGCTCGTTCTGTGCGTGATTTCCTGCAAGACAGGAATGTCAGGGTTCTGCCATGG[C/G]	Omy03	22382902	NC_035079.1	22382902
BCWD10F22209	A/G	TGCAGGTCTCTGCTGTCAGCTGGACTGAGAATGGACAAGCTGCGTCCGGG[A/G]GACATTGATCAGAATGGACACCTGTTCCAGTCCAGAGA	Omy03	22465797	NC_035079.1	22465797
BCWD10F22208	A/G	TGCAGGTCTCTGCTGTCAGCTGGACTGAGAATGGACAAGCTGC[A/G]TCCGGGGGACATTGATCAGAATGGACACCTGTTCCAGTCCAGAGA	Omy03	22465804	NC_035079.1	22465804
BCWD10F00209	G/T	TGCAGGAAACCAGTGCTAATGCATGACTTTATTAACACCATGGAACTAATAGCACATTATTCACACATTTGCCCATTGAAACAAAACA[G/T]	Omy03	22633890	NC_035079.1	22633890
BCWD10F06084	G/T	TGCAGGAGGTCTGCGGCCAGACACACACAAAAAAGAATAGTTCTAACCACAGAT[G/T]ACATTTGGGCCAAGGGGATCTGTGGAATAAGTTT	Omy03	22935316	NC_035079.1	22935316
BCWD10F16198	A/C	TGCAGGGCGTCAGGTAGGAGGGTTAAATCACCATTAAAA[A/C]CCCACTGTTTTAACTTGGACTTGAATCAGTGATCTTTCTTTGTTTTGAT	Omy03	23069509	NC_035079.1	23069509
BCWD10F11097	A/G	TGCAGGCGGCCCA[A/G]GCAGAGCTGGATGACAAGCAGGCAGAGCTGGATGTGGTCCAAGCAGAGTATGAGAAGGCCATGATGGAGAAACAG	Omy03	23313523	NC_035079.1	23313523
BCWD10F04561	C/G	TGCAGGAGAAGGTAG[C/G]TGACGTGAACGCTCAACAGACCTGGCTTCAAATACTATTTCAAATATCTAAATTACTTTCACATGCATTTCAA	Omy03	23358330	NC_035079.1	23358330
BCWD10F12806	A/G	TGCAGGCTGCACCATGATGACCATAGAAATAGTTCGGCTAGAGACACCACCAATCTACATGATTTGTCACGGTCCACTCATGG[A/G]GCCAC	Omy03	23368232	NC_035079.1	23368232
BCWD10F24193	A/T	TGCAGGTGTTTGGACTGAACACACAC[A/T]CTCCTGCTAGCTAGCTGTCTTTCCTCTTCTTTATGTCTGCATCCCAAATGGCACCCTATTAC	Omy03	23402013	NC_035079.1	23402013
BCWD10F24194	G/T	TGCAGGTGTTTGGACTGAACACACACTCTCCTGCTAGCTAGCTGTCTTTCCTCTTCTTTATG[G/T]CTGCATCCCAAATGGCACCCTATTAC	Omy03	23402049	NC_035079.1	23402049
BCWD10F07544	G/T	TGCAGGATGTGTCAGTTCATGAAGTACTACCTGCCCC[G/T]GGACTTCAGAGCCTCGAGGACAGGATCTATTTACTCACAGACCACCAGCGT	Omy03	23521244	NC_035079.1	23521244
BCWD10F07543	C/T	TGCAGGATGTGTCAGTTCATGAAGTACTACCTGCC[C/T]CGGGACTTCAGAGCCTCGAGGACAGGATCTATTTACTCACAGACCACCAGCGT	Omy03	23521246	NC_035079.1	23521246
BCWD10F14749	A/G	TGCAGGGAGCCTT[A/G]TTTATCAGTCTTATGACTTATATCAGTCTTATCAGCCTTCTAAACTTTTGCCCCACAAAAACATAGAGGATGGGA	Omy03	23521291	NC_035079.1	23521291
BCWD10F14407	A/G	TGCAGGGACTCGTAACAAGGTGGGTTATTAAGGGAACCTACGTCTGCAGTTTCTTTTCTCCA[A/G]CAGATGTCTTTGGTGGGGGTGGTGTG	Omy03	23523177	NC_035079.1	23523177
BCWD10F07624	G/T	TGCAGGATTA[G/T]GGGGTAGAAAAGCTATAGAAATATTTGACTGAATGACAGCATTGAGTGGCAGCACATCAGTGTATAGTCAATGTGATT	Omy03	23583936	NC_035079.1	23583936
BCWD10F11622	G/T	TGCAGGCTATTGTCTTACATTATGTCTAAGTAAGTAAGTAAGCCTTGTCTGAGCCAGAATGGCCCATGCATTATGTCCATGTGATG[G/T]TT	Omy03	23796883	NC_035079.1	23796883
BCWD10F06054	A/C	TGCAGGAGGTATAGGAGGAGGCTTGTCTAAATATTCTAATAGGACAATGTAAACAGAC[A/C]TCTACATATACTAATATTATTATTTCTATC	Omy03	23797024	NC_035079.1	23797024
BCWD10F06055	C/T	TGCAGGAGGTATAGGAGGAGGCTTGTCTAAATATTCTAATAGGACAATGTAAACAGAC[C/T]TCTACATATACTAATATTATTATTTCTATC	Omy03	23797024	NC_035079.1	23797024
BCWD10F03318	C/G	TGCAGGACATC[C/G]TGTGGAGATTGGGCCCTCTCTAAGAGCTCATCCAGCTGGGTGCGTTTGGGCTCGATGGGATACTCCTCATTGACCAA	Omy03	23864233	NC_035079.1	23864233
BCWD10F07058	A/C	TGCAGGATCTGGGATGAATATCACACAAAACCAGCTTGTTCTTGATGTTACCAATCAATCAATATGAATT[A/C]TTCTTTATTCAATTCCTT	Omy03	23892000	NC_035079.1	23892000
BCWD10F10262	A/G	TGCAGGCCTACACGCTCTGCTTC[A/G]TTTCTTCTCTCCCTGGCACTTAAAGGAAAAATCCACTTAAAAACAATGTTTTTGTACTTTTTCAT	Omy03	23975549	NC_035079.1	23975549
BCWD10F17129	C/T	TGCAGGGGCGGAACACCAGCGATTAAACTGTGAAGATAAACAGACTCATGTTGAGTTTGCGCGAGTTATCATTCC[C/T]TTTTAAAGTTCTA	Omy03	24101068	NC_035079.1	24101068
BCWD10F10612	A/G	TGCAGGCCTTCCTTCTGAAGAACATCTTGTTTAACAG[A/G]GAGAGTTCTAACTGGAGACGCATCACAGGTAACCCTGACCTCTAAACCTAA	Omy03	24187437	NC_035079.1	24187437
BCWD10F02444	A/G	TGCAGGAATGTCTACATTTTAAAAC[A/G]TTTAGTAAATCATGATTAAATAGGTTAAACTACAATGGACTCACCCAAATTCGGCATTAATGA	Omy03	24324850	NC_035079.1	24324850
BCWD10F15081	C/T	TGCAGGGATATACATACAGAGGGAAGGATAGTCAGA[C/T]GTGTTTACTCAACTGCGGAGAATGTCCGAAGTTATTAGCCTTTTAAGAGGGG	Omy03	24324908	NC_035079.1	24324908
BCWD10F08667	A/G	TGCAGGCAGCACATCAGC[A/G]CCATCATCAAGAGGGGCACGAAACTCCACAGGTAGTCCTCTATGGTGAGAGCCCTCGGCTGGGGCAGACA	Omy03	24451009	NC_035079.1	24451009
BCWD10F06772	A/G	TGCAGGATATTCTGGGAGTGGGGTATTTCTGTCTGTAATAAAGTCCTTTTTGTGGGG[A/G]AAAAAAACAATTCTGATTGTCTGGGTCTGGC	Omy03	24532474	NC_035079.1	24532474
BCWD10F20579	A/G	TGCAGGTAGGCTACTGTTATGTTGGGTTGAATGAGGCCTAGGCCGGTATGGTATCACTGATTGTAGAGGG[A/G]CTGTTTATGAAATCAGTG	Omy03	24539244	NC_035079.1	24539244
BCWD10F04339	G/T	TGCAGGACTTGTTGACATGTACATTGCTGGCGAATCACCAGTCTCTTTCATAGCATATTGCTCCCACAT[G/T]ATTTTTCTCCTTCCTACTG	Omy03	24584359	NC_035079.1	24584359
BCWD10F05085	C/T	TGCAGGAGCACCTGATGCCAGTCTACCAGGAGATGGCACGGGCACAGAAGGCGGCT[C/T]TCGCCTACACCAAGGTGACTAACAGACTGAAT	Omy03	24670149	NC_035079.1	24670149
BCWD10F25089	C/G	TGCAGGTTGGTGAGCATGGCGCTGGGGTTCCGCAGGGCCTGGGCAATGACCTCCACGTGCCC[C/G]CTCTCCACCGCCTCGTTGATCGCTAT	Omy03	24670264	NC_035079.1	24670264
BCWD10F20088	A/C	TGCAGGTACATCAGCTTATAATAGCCTATGATATTTCACCCAAGAGGAAATGGCAAAGGGCATTT[A/C]AATCGATAGGAGCACTTTATCCT	Omy03	24746042	NC_035079.1	24746042
BCWD10F24833	A/G	TGCAGGTTGAAGAGGGAGCTGCAGTC[A/G]GTAGTCCTGTCTGAAGGGGCCTGGGTGATGGGCAGCAGGTAGGCGCGGTAGCCCCTGAGCAG	Omy03	24762422	NC_035079.1	24762422
BCWD10F10249	C/T	TGCAGGCCTAAGCTGCGATACAAGAGGCTCTTGCTGATTTCATCCCACCTTTCAAGAAAGC[C/T]GTATTGGGTTTGTTTCGTGTGCTGTGG	Omy03	24864732	NC_035079.1	24864732
BCWD10F09361	A/G	TGCAGGCCAATGTTGTGTGAGCAGAATGAGAAAAGCAAAAACACATGTCTAGCT[A/G]AATTGATAAGGTTAAGAATCTCTTAATTGTATTT	Omy03	24875844	NC_035079.1	24875844
BCWD10F03951	A/C	TGCAGGACGTCACGTGTGGCCGCAGACACATGGATCTTCAGCGCTGTGCGGG[A/C]GAGAAGGTGAGGGGAGCAATCCTTAATTAGTCAATT	Omy03	24916041	NC_035079.1	24916041
BCWD10F25460	A/G	TGCAGGTTTGGTTGTCGCTTCGCCATCCTCGTTTCCCTGCCTATCCAGTTGCT[A/G]TTTGGAGTTGCCTGCTGCCTTCTCCCCCGACATCT	Omy03	25259325	NC_035079.1	25259325
BCWD10F18185	A/C	TGCAGGGTCACAGTGAAACACCAAAAGGGCTCTG[A/C]GAGGAGGAGTCTCTGAGTCAAGTCATGATGCAGAGCACACACACATGAATATCC	Omy03	25272172	NC_035079.1	25272172
BCWD10F09769	C/T	TGCAGGCCCAGCCTGTGTGTATATGTCATAACTCAAACATTGTCGTAACCACTACAATTAT[C/T]ATCACTTTGATGATTATGTAATTGTTG	Omy03	25665986	NC_035079.1	25665986
BCWD10F07605	A/C	TGCAGGATT[A/C]ATGAAAAACATAGCCAGATATAACACACACACCTCAAAGTAAAGTACATCCATTAACATTCTATTGAAACAGTCACACC	Omy03	25679877	NC_035079.1	25679877
BCWD10F23538	C/T	TGCAGGTGGTG[C/T]CATTGTAAACAAAATATAAATTACGCTTGTGATTTTAGAACGGTACTGTTTAGCTGTCTATGGGTGATCAGTGAACG	Omy03	25688068	NC_035079.1	25688068
BCWD10F19846	C/T	TGCAGGTAAGCGAGGGTTAACGCG[C/T]CAGGCTCCGATCCATTTAAATTGAAGTAGAGTGAATTGGACTTCCAGTTCAAGAACTGAAAACC	Omy03	25721319	NC_035079.1	25721319
BCWD10F19847	C/T	TGCAGGTAAGCGAGGGTTAACGCGTCAGGCTC[C/T]GATCCATTTAAATTGAAGTAGAGTGAATTGGACTTCCAGTTCAAGAACTGAAAACC	Omy03	25721327	NC_035079.1	25721327
BCWD10F19848	C/G	TGCAGGTAAGCGAGGGTTAACGCGTCAGGCTCCGATCCATTTAAATTGAAGTAGAGTGAATTGGACTTC[C/G]AGTTCAAGAACTGAAAACC	Omy03	25721364	NC_035079.1	25721364
BCWD10F17406	G/T	TGCAGGGGGCACCGCTGTCTGGGTGCTGCTGACCAGACACATCACTGACAAGGT[G/T]CACACACTGTCTGTCTGGCTGTCCACCACCACAC	Omy03	25756138	NC_035079.1	25756138
BCWD10F19528	A/G	TGCAGGGTTTTGCCCTCATTTGTCTAATTGCCCCTCAATACACGGTAACAATGAGTGATGGCTCTAACAACAACG[A/G]CATCACTAAGTGT	Omy03	25783662	NC_035079.1	25783662
BCWD10F21508	A/C	TGCAGGTCATTCACTTGTCCAAGCAAGTCAAGCTAGGTA[A/C]ATAGGTAACACTTCATTTAATAGTCCAGCCCATTTGGTGTTCAATGTGA	Omy03	25783773	NC_035079.1	25783773
BCWD10F16046	G/T	TGCAGGGCCTGGGTTGAACGCACCGTTTTCGTGGAAGAGGAAAGTT[G/T]TCTGGTTGTAAAAAGACAAATGCCCCCTGTCACTGTGCTCGG	Omy03	25825568	NC_035079.1	25825568
BCWD10F13684	A/G	TGCAGGGAAAACAATAGACAGATGACATACCGCATATTTCGAATACCA[A/G]GTAGCGACACGGCATGGGAATTTAATGGTAGCCTACTCAG	Omy03	25825659	NC_035079.1	25825659
BCWD10F15070	C/T	TGCAGGGATAGCTGGAGGGGGAGCAAAGTGGGAAGTTGTCACTATTGTATGTCAGCAC[C/T]TTGGCACACAGTAGAATAGAGTATAGTAGA	Omy03	25899134	NC_035079.1	25899134
BCWD10F19877	G/T	TGCAGGTAAGTAGACTGGGCTCTGCTCTGGGAAGCACAGGAAGAGCCCACAGCCCACTGTTTATGTTCCCCCGTAACTC[G/T]ATATAGCTA	Omy03	25985637	NC_035079.1	25985637
BCWD10F24019	C/T	TGCAGGTGTGGGAC[C/T]TACTACTCCTCTGGGCTGGAAACCCCCTGTGTGTGGGGGGGTGTTACTGCCTCACTGCCCTGGCACCACAACAC	Omy03	25998588	NC_035079.1	25998588
BCWD10F04899	C/G	TGCAGGAGAGGGCGACTGA[C/G]GGGGGGTATAAACCCCCCTTTTACTGCTGCAGGGGCACATTCACAACTACTCCCTCTCCCCTCCAAACC	Omy03	25998618	NC_035079.1	25998618
BCWD10F24819	A/G	TGCAGGTTGAAATATAGTCATTGATGATGACTACTGCATTCGGACGCGGGACAGCTTTGTCCGCCGTTG[A/G]TTCAGTTAACTTTGGAGTA	Omy03	26063469	NC_035079.1	26063469
BCWD10F09896	A/C	TGCAGGCCCCCCTTTGA[A/C]GACAAATTGCGGCCTTTAGTGTAAATAACATGTGCTGCTTTTGATGCAGACATAATTAATGACAATATTGA	Omy03	26063552	NC_035079.1	26063552
BCWD10F09897	G/T	TGCAGGCCCCCCTTTGACGACAAATTGCGGCCTTTAGTGTAAATAACATG[G/T]GCTGCTTTTGATGCAGACATAATTAATGACAATATTGA	Omy03	26063585	NC_035079.1	26063585
BCWD10F02725	C/G	TGCAGGA[C/G]AATCACCTGCATGGTGTAATGCACCACTACAATTACTACTGCTCTGTCTGCCTGCCGGCCTTTATCTCTTTCGCTCTCTGT	Omy03	26070813	NC_035079.1	26070813
BCWD10F09829	A/G	TGCAGGCCCAGTGGGGCATCATGGGAGAATTCAGCAACCTGCCCCAGGAGCAGCTGCT[A/G]GACTGGATCAAAGACAACACCCGGCCCAGT	Omy03	26312398	NC_035079.1	26312398
BCWD10F06498	G/T	TGCAGGATAAAACAGAAACAAACTACTATAGCAACTTCTGATCAATTTCAAATTGATATCTAGCCACTATCTCTAGTCACCC[G/T]TCTGCA	Omy03	26330249	NC_035079.1	26330249
BCWD10F22482	A/G	TGCAGGTGAACACATCATTGAGTGAGTATAGAGGAGCAATTT[A/G]AAGATGCAGTCAAAACAGAATAAACATGTGTTCTAATCTGCTGATA	Omy03	26337584	NC_035079.1	26337584
BCWD10F24284	A/T	TGCAGGTTAATCCTGACATGACCCTCCAGCATGACAATGCCACCAG[A/T]CAAACTGCTCATTCTGTGTGTGATTTCTTGCAGACAAGAATG	Omy03	26369904	NC_035079.1	26369904
BCWD10F18531	G/T	TGCAGGGTGAGTATAGAGCAGCAATTTAAAGATGCAGTCAAAACAGAATAACAAG[G/T]TTTTCTAATCTGTTGAAAGTCAGGGGCCTTAGC	Omy03	26371701	NC_035079.1	26371701
BCWD10F05416	G/T	TGCAGGAGCTTAGGCAAGACAGTCCAACAAATGCACTGACCCTACAGACCCTCTGAGGCTTCTG[G/T]ACCTTCCACAGACTTCCACACAAA	Omy03	26632636	NC_035079.1	26632636
BCWD10F24701	A/G	TGCAGGTTCGATAAGCTAGACCTGTGGGATGGGATGGCTTATAATTGCCTGTTCATTTAGTTTTATT[A/G]CGTCCCTGGGCCAATGTTCTC	Omy03	26671208	NC_035079.1	26671208
BCWD10F21977	A/G	TGCAGGTCGGAGAA[A/G]ACCTCCTTTAGACCGTCCCCGATGCGGTACATGGTCATGTCCCGGCGGAAGATCACGCTAAAGGGAAACATGTC	Omy03	26858703	NC_035079.1	26858703
BCWD10F16060	C/T	TGCAGGGC[C/T]TGTGGGCCCCAGAGGCGGTTGGGGTTTAGAGGCGAGCGGGGGAGAGGACTGGACATTCAGCCAGGGACCGTGACCCCTTC	Omy03	26979319	NC_035079.1	26979319
BCWD10F01781	A/C	TGCAGGAAGGGTACCACATGTCTTCCCTGTGATGCACAGTGTTGAGGTTGCCTGCAATGACAACAAGCT[A/C]AGTCCAATGATGCTGTGAC	Omy03	27090466	NC_035079.1	27090466
BCWD10F12357	C/T	TGCAGGCTCCTCCTGACATGACCCTCTTGACAGTTTTTGTTCAGTTTATGTCTCAGTTGTTGAATCTTGTTATGTTCATACAAATA[C/T]TT	Omy03	27329203	NC_035079.1	27329203
BCWD10F00417	A/G	TGCAGGAAATAAGGAAGAAGAATGGGACCACGTGGCGGGGCCTTCAGATCATGGTCTGTACAGCAGGCAGGTCATCCACTGGTCCTAT[A/G]	Omy03	27341564	NC_035079.1	27341564
BCWD10F04810	C/T	TGCAGGAGAGAGTGAACAGGGTGGTTGTGTGTTCTGAGGGGGAGGGGAGAGGTGT[C/T]ACAATATGGTATTTTAGTACAGTGCCATGGTGG	Omy03	27344070	NC_035079.1	27344070
BCWD10F15921	C/T	TGCAGGGCCGCTCGCCCGTCGGCAGC[C/T]TGAGCAGCAACGGCAGCTCCTACGAGGGGGACCGGGACGATGGGGCCCAGGGGCGGGCCCAG	Omy03	27380123	NC_035079.1	27380123
BCWD10F19794	A/G	TGCAGGTAAGAACAGTTAAAGTAGCC[A/G]ACCTTGATCTTTGCTGTGGGCATATTTATGGGTGTGGGTTTATTCATGTCAGTATCTCATAG	Omy03	27396869	NC_035079.1	27396869
BCWD10F22287	A/T	TGCAGGTCTGCTCGACAGAACAGGAAGGCAGGGGGCAACTGGAGACAAGGGCCAGATGCAC[A/T]CCACCGCCACCACACAGGACGTCCTGG	Omy03	27432754	NC_035079.1	27432754
BCWD10F18148	A/T	TGCAGGGTATGTGGTTAGGTCATT[A/T]TGCACAATGCATGAAGAAACATAGACCTAAACACGTGCAGGCAGATGTGCATCTAGAGACTCGT	Omy03	27433464	NC_035079.1	27433464
BCWD10F21916	C/T	TGCAGGTCCTTCACTAAATCTCCATTGGCGTCC[C/T]GGAGAACGCCTGTGTAAACATTATTGCTGCTCCAGCTGAGCTTCCCATAACTCAA	Omy03	27448218	NC_035079.1	27448218
BCWD10F14672	C/G	TGCAGGGAGATAGATGGTACAGGCATA[C/G]TTGAGCTATGGAAGAGGGGGTGAAGGAGTAACCTCATAAAACAGACTGATCTCGGGGTTCC	Omy03	27465104	NC_035079.1	27465104
BCWD10F11115	G/T	TGCAGGCGGGAAATGCGAGTTGGGGTGAGCTGGG[G/T]GGTGGCTCCGCCGCGGCTGGTTCGTTTCTGACCCGTTTCCATAGTGGACATCCA	Omy03	27481120	NC_035079.1	27481120
BCWD10F17059	G/T	TGCAGGGGCCAGATTTTTT[G/T]GGGGGAAACAATGGACAGTGGACTGTCTTATGCAAATTTCACGGCAAAGAAATATAACCAATTTTTAGT	Omy03	27577669	NC_035079.1	27577669
BCWD10F09667	C/T	TGCAGGCCATGTGTTTGACACCCCTGGATTAAATTATCACAAACTACACAAAAAT[C/T]TATAAGGCCAATAAACAAATAAAAATGTTGCAG	Omy03	27577740	NC_035079.1	27577740
BCWD10F16550	C/G	TGCAGGGCTTGCTTTGTGGAGTGTTGT[C/G]TGGTGTCGAAAAACTATAACAATGAATATCCCTTTTAGCATGATGAGGTTATTAATTACAC	Omy03	27607721	NC_035079.1	27607721
BCWD10F14696	C/T	TGCAGGGAGCAAGAAAGCATGCTAATTGTCTATAAATGTCTGTAATTGTAATGCAGTATAGCAGTGTTTCCCAATTTCTGTT[C/T]TGGAGT	Omy03	28384236	NC_035079.1	28384236
BCWD10F17111	A/G	TGCAGGGGCCTTTCCTTTCTCAAACATGGGGAAAT[A/G]TGCAAAGGGTTAAAGTGTGCTGTCTGGAAAGTGAAGAGGTAGACACTAGATAG	Omy03	28390868	NC_035079.1	28390868
BCWD10F08151	A/G	TGCAGGCAATGAAACGTTTGCACACAGG[A/G]AAGCATGTTCTTTAGGTCAGGTTTCATAGATATGAGCTACATTTGTTTTGCAGGTATAGC	Omy03	28434122	NC_035079.1	28434122
BCWD10F22510	A/G	TGCAGGTGAAGACAGACTATGTTCCCCTGCTCCAGTCTCTTGCCATGTACGGTTGGAGACTCACGTGTGT[A/G]CTGCCTACACCCATCATC	Omy03	28531947	NC_035079.1	28531947
BCWD10F24686	A/G	TGCAGGTTCCTGGATT[A/G]GGGAGGGGGTGGGTGTAGAGTGTCCATTTTGACTCTGATGATGAGGAATAGGGACAGAGGTCCAACCAAGTG	Omy03	28743741	NC_035079.1	28743741
BCWD10F00226	A/G	TGCAGGAAACCTGTACCCC[A/G]TGATACTACAACCCTTGTTGCACAGAATAATACGTTGACACATCTCTACCCCCAGTCAAACCCATTATT	Omy03	28743773	NC_035079.1	28743773
BCWD10F16978	C/T	TGCAGGGGATTGGTCTACACATCGAAATACACGGTAATACT[C/T]TTGACTGTTCATTACTCAACCATCTGACTCCCTGCAATAGAACTCAT	Omy03	28840491	NC_035079.1	28840491
BCWD10F21169	A/G	TGCAGGTC[A/G]CACACTGAGGCCCTTTATCTGGGGCCTGAATCTAGGCTGGGGATTTTTAGACAGGCAAGTGTCTGAACAGCTAGGTCTTA	Omy03	28851774	NC_035079.1	28851774
BCWD10F13846	C/G	TGCAGGGAACACTTCCTTCAACTTTTACTCCCATCAGAAACCAGAGCCAACTGTATTAGAATCAAATCGTCGATTCCA[C/G]TTTTGCTTAC	Omy03	29017075	NC_035079.1	29017075
BCWD10F23924	A/G	TGCAGGTGTGATGTTCGGATGTACCGATCCTGTGCAGGTGTTGTTTCAAGTCTGCCACTGCAAGGGCGCTCAGCTGTCC[A/G]TCCTGTCTC	Omy03	29053378	NC_035079.1	29053378
BCWD10F00146	A/G	TGCAGGAAAATGGGGGTGGCATTACTGTGCGGATTATTCCAGTGTGATGGAGG[A/G]GGTCGGTGCACTGTAGGACTGGTCTGACTGTTTGC	Omy03	29190395	NC_035079.1	29190395
BCWD10F18182	C/T	TGCAGGGTCACACACGTATGCATGCAAACAGTCAGACCAGTCCTACAGTGCACCGACC[C/T]CCTCCATCACACTGGAATAATCCGCACAGT	Omy03	29190395	NC_035079.1	29190395
BCWD10F24690	G/T	TGCAGGTTCCTTCTAATGGATCTTCAAAGCAGCTACATACAACTTTGAATCAAAA[G/T]AATCAAGTGTGAACCAGGATGCACTGAACATGT	Omy03	29192656	NC_035079.1	29192656
BCWD10F18018	C/T	TGCAGGGTACAATTTGAGAGAGTCTGAATGGATTCTGAA[C/T]AAACTGAGTTGAATCTGATGGGGCTACCGCAATCCTCATGTGTAAACAC	Omy03	29299005	NC_035079.1	29299005
BCWD10F08541	A/G	TGCAGGCAGACACACACAAACACAAAC[A/G]TCCTACCTACTAACCCCTATCCTCTCTCCACCCCAGGGAGAAGCAAGAAGAAGGACAAGTG	Omy03	29312110	NC_035079.1	29312110
BCWD10F04062	C/T	TGCAGGACTCCAATATGGGTTTCACCAAGGAGAGAGTGAGAGAGGATGGTGGGATTGTTTAGAGGTCAATAGAGGTAAAA[C/T]GAGGTGTA	Omy03	29538789	NC_035079.1	29538789
BCWD10F09266	C/T	TGCAGGCCAAAGAGAGTTATGAACGTCTTGAAGTTATTTTCAAGAACGC[C/T]ACTGCAAGTATTCAGGTTTTCGTAAATGAACAATTTGAC	Omy03	29612150	NC_035079.1	29612150
BCWD10F25190	G/T	TGCAGGTTGT[G/T]TTGGTGTAGGAAAGGATATTACATGCACTGTTATTTGGAGATACACAGTTAATAGGATTTTGCCTCTTACCTGGAAGG	Omy03	29634614	NC_035079.1	29634614
BCWD10F00429	C/T	TGCAGGAAATACTACTGACTGAGTTGAACACATCTTTTATTTAGCTTTA[C/T]TTGGCATATGCTGTGTAACATACTGGCATTTTGAAAAGC	Omy03	29634670	NC_035079.1	29634670
BCWD10F03333	A/G	TGCAGGACATGACTAGTGCTCGATTTGGAAACATTTTGCAGACATCTAAGGTTCTCTATTTCCCTGACCGGAA[A/G]TGGAGACAACTTCAC	Omy03	29748579	NC_035079.1	29748579
BCWD10F23520	A/G	TGCAGGTGGTCTGGGGAAGTGACTGGCCTGACTTCGGCCGTCCTTGCCGCCCTGCTCACTGCGTC[A/G]GAGAGGGAGAGAAGAGCGCCGTC	Omy03	29773380	NC_035079.1	29773380
BCWD10F23518	A/G	TGCAGGTGGTCTGGGGAAGTGACTGGCCTGACTTCGGCCGTCCTTGCCGCCCTGCTCACTGCGTCAGAGAGGGAGAGAA[A/G]AGCGCCGTC	Omy03	29773394	NC_035079.1	29773394
BCWD10F23519	A/C	TGCAGGTGGTCTGGGGAAGTGACTGGCCTGACTTCGGCCGTCCTTGCCGCCCTGCTCACTGCGTCAGAGAGGGAGAGAAGAG[A/C]GCCGTC	Omy03	29773397	NC_035079.1	29773397
BCWD10F07195	C/T	TGCAGGATGAGAGGACACTGACAGAGTACAGTGAGTAATGCTGTCTGTGGAGCGGTCTGGAATCAATACAAAA[C/T]GGCCACATGCTAATA	Omy03	29784503	NC_035079.1	29784503
BCWD10F16482	A/C	TGCAGGGCTGTCCATCTGCCCCATTCCTGGTGTAGCCTAGGCCCTACTCGAATCCCACCATAACCAGCTGGGTACTC[A/C]ACTACTCCTGC	Omy03	30741776	NC_035079.1	30741776
BCWD10F16483	C/T	TGCAGGG[C/T]TGTCCATCTGCCCCATTCCTGGTGTAGCCTAGGCCCTACTCGAATCCCACCATAACCAGCTGGGTACTCAACTACTCCTGC	Omy03	30741846	NC_035079.1	30741846
BCWD10F02746	C/T	TGCAGGACACAAACACCAAACAGAACAGCATGAAACCATCTGATTATAG[C/T]GCCTTATTGGGTTAACAGTACCAATTCACAGCCTGCTTT	Omy03	30741899	NC_035079.1	30741899
BCWD10F24930	A/G	TGCAGGTTGATGCAGC[A/G]TAGTAACATTATGAGTTGGGATTATGGTTCATTTTGTAGCTAGCTAGCTGCATGTCTAAACAATATATTCCA	Omy03	30880294	NC_035079.1	30880294
BCWD10F17737	A/G	TGCAGGGGTCACACACAGAGACAGAGAGAGGGTGAGAAAGGGGTGTTTAGGGTGGTGAGGTAA[A/G]TTGGTATCCAGAAGACTCGGACAAA	Omy03	31013878	NC_035079.1	31013878
BCWD10F17466	C/T	TGCAGGGGGCGACACAGAGTCAAACACACCAGGTTCACCATCATGGCCATCAGAGGTGACAAAACCACAAAAGA[C/T]GACCATCTGTCAAC	Omy03	31056725	NC_035079.1	31056725
BCWD10F09157	C/T	TGCAGGCATGGGAGGCACAGAGGGAACAGAGCAGGAAACACAAGGGGACAGAACATACATGGGCCGTTTGGAACAGGACGCAGAGT[C/T]GG	Omy03	31134926	NC_035079.1	31134926
BCWD10F10355	A/G	TGCAGGCCTCCACTGAGAGATCTCCATGTACAGTAAATGTTTGTTCTGAGCCTAAGGAGGTATGTC[A/G]GAATTATAATAGTTCCGTAATG	Omy03	31175293	NC_035079.1	31175293
BCWD10F09088	G/T	TGCAGGCATCTAGTCAACATGTGCAGGGGAAACAGCACTCAAAACACCAGAGTGGGTAACCAACATCAGTCCCAAAACATCA[G/T]TTACAA	Omy03	31175438	NC_035079.1	31175438
BCWD10F08483	A/T	TGCAGGC[A/T]CTGCAGCAGAGCTCCTGCCCTGCCCAACCCAACCCCTCTCTCTCTCACTGGGGGAAGACACCGTGTGGTGCAGCCTGAGCC	Omy03	31186765	NC_035079.1	31186765
BCWD10F00108	C/G	TGCAGGAAAAGGGCAGACCGGTCATAGTTGGATGGACTAAAGTGGTTACGACTGCAACCACTAAACCG[C/G]CAGATATCAAACCGTCAATT	Omy03	31213965	NC_035079.1	31213965
BCWD10F00107	C/T	TGCAGGAAAAGGGCAGAC[C/T]GGTCATAGTTGGATGGACTAAAGTGGTTACGACTGCAACCACTAAACCGCCAGATATCAAACCGTCAATT	Omy03	31214015	NC_035079.1	31214015
BCWD10F10410	C/T	TGCAGGCCTCTGTAAATACCAAGCGTGGCGCAAATATGTTTCCCCATCCCAGGCTCCCTTTTTAAGACGGAACT[C/T]TTTTTGGAAATGGA	Omy03	31276824	NC_035079.1	31276824
BCWD10F12993	A/T	TGCAGGCTGGAGGGAATGTTTGTGTGTTGCGTGCGGTGGGGAATGTTAGTATTTGGTGTTGTTGTAACATGTAGGTCTACT[A/T]ATGTGTG	Omy03	31282535	NC_035079.1	31282535
BCWD10F09609	A/G	TGCAGGCCATATCTGCTCCCATCCCTGCCTCCGGGGAATCATGACATGAGTAACATTATCTTTCTGA[A/G]GGTTTTACTTCTGCAACAGCA	Omy03	31282729	NC_035079.1	31282729
BCWD10F08952	G/T	TGCAGGCAGTTATCACAAGCCGAAAATAAAGGAGGCACCACGACAAGGGACAGCAG[G/T]ATATACAGAGAGCTATAAAGTAGATAGTTCTA	Omy03	31336184	NC_035079.1	31336184
BCWD10F03157	C/T	TGCAGGACAGGTACAGGATGGCAA[C/T]AACAACTGCCCGAGTTACCCCTGGAATGCATAATCCCTCCATCAAAGTGCTCTTCACTGACGAG	Omy03	31341726	NC_035079.1	31341726
BCWD10F17536	C/T	TGCAGGGGGGAGACTTGGGCCGACGTGAAAGAGCTTTTTCCCCCGGGGCGTCCGTCACACACTCCAGCGCCAGAGCACAGAAGA[C/T]GGAC	Omy03	31420907	NC_035079.1	31420907
BCWD10F15943	G/T	TGCAGGGCCGTATCCATTGGAAACAGGTCTGAGATCGAGCTCGCT[G/T]CGGGAATGGGAGAAGTGATCACCCACCGCCTCCCTGGAAAAGG	Omy03	31517945	NC_035079.1	31517945
BCWD10F09841	A/T	TGCAGGCCCATCC[A/T]GACAAGACCCTCCAGGATCACAATGCCACCAGCCATTCTGCTGATTCTGTGTGTGATTTCCTGCAAGACAAGAAT	Omy03	31917100	NC_035079.1	31917100
BCWD10F09842	C/T	TGCAGGCCCATCCTGACAAGACCCTCCAGGATCACAATGCCACCAGCCATTCTGCTGATTCTGTG[C/T]GTGATTTCCTGCAAGACAAGAAT	Omy03	31917152	NC_035079.1	31917152
BCWD10F11561	A/T	TGCAGGCTATACTGTAGATACAAGAAGATATTCACAACTAGAGGAATGTTTGAAGCCTTCAAAGCCACCATTT[A/T]GACTAATTCAGCTTG	Omy03	32109950	NC_035079.1	32109950
BCWD10F13029	C/T	TGCAGGCTGGCTCGTCCTGACATAACTCTCCAGCATGACAATGCCACCAGCCATATTGCT[C/T]GTTCTGTGCGTGATTTCCTGCAAATCCT	Omy03	32111891	NC_035079.1	32111891
BCWD10F06296	A/G	TGCAGGAGTCTTTGGTCGGTCTGTAAAAGGTAGAGTCGTAAGGTTATGGTGATATATGCCACACAGTGTTAGAGATTATAGGTGTGT[A/G]G	Omy03	32360845	NC_035079.1	32360845
BCWD10F06295	A/G	TGCAGGAGTCTTTGGTCGGTCTGTAAAAGGTAGAGTCGTAAGGTTATGGTGATATATGCCACACA[A/G]TGTTAGAGATTATAGGTGTGTGG	Omy03	32360867	NC_035079.1	32360867
BCWD10F16580	A/T	TGCAGGGCTTTTCTCATGCCAAAGGCCACACTGCTCTCGTACAGTGTCTGGTAAGCAGCAATGGTCATACGGATTTCGTCTCGCAC[A/T]CG	Omy03	32403037	NC_035079.1	32403037
BCWD10F07997	C/T	TGCAGGCAACAGGGGTCAAGTCCGGTCTGTCTGTGCCCTTCACTCTCTATGACCCTCTTTCGATGTG[C/T]ATCTCTCTATCTACTCTCCTC	Omy03	32537173	NC_035079.1	32537173
BCWD10F10458	A/G	TGCAGGCCTGCATGGTCCGAAATCTGGAGCGCC[A/G]ACTACTACCATCCCTTGCCGTTTAAACACAATAGAACACCGTTTGGCACTTTGAA	Omy03	32537270	NC_035079.1	32537270
BCWD10F09832	C/G	TGCAGGCCCAGTTAATGGCCCTGGTCAACAAGATGCAGGCCCA[C/G]TTCAAGCCTCTGGCCGATTACTTCCAGGACCAGATGGAGCAGCTC	Omy03	32690652	NC_035079.1	32690652
BCWD10F10016	A/G	TGCAGGCCCTCGCTGGCCC[A/G]GTCATTACTCCCTCGCCTCAGGCTCCCCAGGAAGTCTCAGATTTCCCTCACAGAGAACCTTGCGGCGCC	Omy03	32699094	NC_035079.1	32699094
BCWD10F20375	C/T	TGCAGGTAGAGCCCACACTTACACCCT[C/T]CACCCAGTACATAAAAACACGTCTTTGTCTTTTGGCCCCAAAGGCCCCTCGTAAAACTAAC	Omy03	32723092	NC_035079.1	32723092
BCWD10F18755	C/T	TGCAGGGTGTAATT[C/T]TTGTGGCTGTCCCTTCGGCTACAATGGGACATGGGTGGAGTGCTGTCCTACCCACAAGCTAAGGGGAAAGGAGT	Omy03	32780873	NC_035079.1	32780873
BCWD10F19453	A/G	TGCAGGGTTGTTTGACGCTACACTGCTTCTAAGAACCACCACCCTCTAAGATTGGGCCTGAATCAGACTGCC[A/G]AAGACGGGAGTCGTCA	Omy03	32780956	NC_035079.1	32780956
BCWD10F25296	A/C	TGCAGGTTTATACCATCGCTGGTCAGAGC[A/C]CCGGAGTCTATGGGTCTTGTGCCGTCTATTCCCAGAATTTACAGGGTAACTGAGGCTTT	Omy03	32929018	NC_035079.1	32929018
BCWD10F19269	C/G	TGCAGGGTTGAAATATGGTGTAT[C/G]TCTTTGTTTACGGAGGTGCTATACTCAGATAATAGCATTGTTTGCTTTTGCCGAAAAGCCTTTTT	Omy03	33178392	NC_035079.1	33178392
BCWD10F02823	A/T	TGCAGGACACAGTTACAGTAGAGAGAACCATTCAAAGCAAGGCATATA[A/T]TTCAGTTCACAAGCAGTTCTAACTGTGTGCCTGCCTGTGT	Omy03	33245026	NC_035079.1	33245026
BCWD10F13640	C/T	TGCAGGCTTTGCCTGTCTTATCCCAGTCTTGAGTATGTTATATCAGGGGAATTCCCTATACACAGTGACAACCCGTCATT[C/T]AAGGTAAG	Omy03	33484490	NC_035079.1	33484490
BCWD10F08221	A/G	TGCAGGCACACTGGCACTG[A/G]CAGGACTCCTCCTGTTTGATGATGATGACGGGCAGGCTGAGGCCGATCTGCTGGACAGAGTTGCCTGTA	Omy03	33591540	NC_035079.1	33591540
BCWD10F20853	A/C	TGCAGGTATCTCGACTGGCCCCTCAA[A/C]ATTGGGGAGGGGGAGGCTGGGCTCTTCCTCCCATGGTTCCCCAGGGGGGTCGGGTTCCGGCA	Omy03	33716980	NC_035079.1	33716980
BCWD10F18353	G/T	TGCAGGGTCGCGACCTTACAACCTGCGACCCAGAAAGTGGATGTTGGCCCTTTACCGTGTGTGTGTGGTGAGGGTGTTAACATGC[G/T]TGC	Omy03	33942239	NC_035079.1	33942239
BCWD10F13304	G/T	TGCAGGCTTAAAGTTTTACCCATATAATTACATATTAGATTTAATA[G/T]GATTTTTATGGTGCAACCCCTAATTTCAACACACTCAGTACT	Omy03	33948531	NC_035079.1	33948531
BCWD10F14561	A/G	TGCAGGGAGACAGGAGGACACACACAGAG[A/G]TCACACACTGAACTCTGACCCCTAACATCTGTAGAATTGAGCAAAGGTCACTCAAGGTT	Omy03	33954841	NC_035079.1	33954841
BCWD10F18740	G/T	TGCAGGGTGGTGTCCTGCACAACCTTTCGGGCCTCCTG[G/T]AGAGGGATGGTTGTGTATGGTCAAGTTATGGTTATAATAACTATGGTCCA	Omy03	34098397	NC_035079.1	34098397
BCWD10F16206	A/G	TGCAGGGCGTGAGACACCGAGTCTGCAGACATCAGCCCTGCCATGGCTAGAGATACCTAAAGGAATATAGAGAAGGTTATAAGC[A/G]GTTA	Omy03	34122856	NC_035079.1	34122856
BCWD10F09551	A/T	TGCAGGCC[A/T]GGCAACTCATCAATGTTGTAGGTTGTCACAGCCCCCGATCATTTACAGAGTCAACCACAAGACTTTATTTGACCCTATAC	Omy03	34182076	NC_035079.1	34182076
BCWD10F06142	A/C	TGCAGGAGGTTTGTTTGAGATGGCGTGGTGAGA[A/C]ACGGCTACGGGCAAGGTTCTGACAGGTAGGTGTGTCTCGGTGTAGCAAGGACAGA	Omy03	34310366	NC_035079.1	34310366
BCWD10F22516	A/G	TGCAGGTGAAGCTGTACTGCCGGCTGTGCTTACGACGAATATGCAC[A/G]TTTAGATTGGTACTATTGGAGGCGAGAAGGCCACAGTGTTCA	Omy03	34332795	NC_035079.1	34332795
BCWD10F05241	A/T	TGCAGGAGCCTCCGCTCAGAGGACTGACACATGGAATCATCACAAAGAGCCCAACAAGAACCGGCTGCTTCAGTCAC[A/T]CCTCCACTCTC	Omy03	34491110	NC_035079.1	34491110
BCWD10F10247	A/T	TGCAGGCCTAACTAACCCCAGCTCCTT[A/T]ATCAAGCTTCGATCTAACGCTCACTAGCACAGATATTGTAAGTCAGTGTGCTATGCCCCAG	Omy03	34491211	NC_035079.1	34491211
BCWD10F18156	C/T	TGCAGGGTATTGTCATCCAACTC[C/T]GTCACGATGTAGTGGGTCCCTTCATCGTTGACGATCACCTGCGTCAGCCCCTCCTTCATCAGATG	Omy03	34499564	NC_035079.1	34499564
BCWD10F23259	A/C	TGCAGGTGGAGGGGACCATGTACACCCAG[A/C]ACCAGGGAGGGGAGGACGACCAGCAGAGCGAGGGAGTTTCAGAAGGCCAGGCTGGGGAG	Omy03	34499613	NC_035079.1	34499613
BCWD10F24133	A/G	TGCAGGTGTTCCTCTTCGACTGCTCCTGCCTTAAACTCGTCCTCTGGCGAGTAAGCTGGAAGAGAGAGCGATAGAGAAAATG[A/G]AAAAAG	Omy03	34573953	NC_035079.1	34573953
BCWD10F05457	A/T	TGCAGGAGGAACCGCCCCTGCAATGCAGAGGAGGAGCCGTGACAATCTTTAAAATG[A/T]TTTTAAATTTGAGGTCCTTATTACTGATGAAT	Omy03	34831151	NC_035079.1	34831151
BCWD10F05534	A/C	TGCAGGAGGACACAAAAGCATACAGCACTACAGCATACAATGGGTTAACCCTGT[A/C]TGAGAACTTAAGGGACCCTAGCAACTCTAAAGGA	Omy03	34887324	NC_035079.1	34887324
BCWD10F16819	G/T	TGCAGGGGAGA[G/T]AACAGAATGATAGCATAGTATGTAGCCCTACAGTGTACCACTGATGCTCATTATTTGACATAGAGGTAGGTTTTGCA	Omy03	34903172	NC_035079.1	34903172
BCWD10F15471	A/G	TGCAGGGCACTCTTCTGGTTGAAGGCCTTGTC[A/G]CACTGGGAACACTTAAAGGGACGCTCACCTGAAAAACAGAGAGACACCTTCTCAAG	Omy03	34924122	NC_035079.1	34924122
BCWD10F09074	C/T	TGCAGGCATCCTTATTATCCCT[C/T]CTCCTCACCCCCCTGTCTCACAGCTTGGGCTGGACCTATAGCGATTCATCTCTCTTTTAAGGATCC	Omy03	35369730	NC_035079.1	35369730
BCWD10F01813	C/T	TGCAGGAAGGGTACCACGTGAGGGAGGATGATGTCTTCCCTGTAGCGCACATCGTTGAGATTCC[C/T]TGGAACGCCTGATGATGCTGTGAC	Omy03	35465145	NC_035079.1	35465145
BCWD10F01784	C/T	TGCAGGAAGGGTACCACATTAGGGAGGAGGATGTCATCCCTGTAACGCACAGCG[C/T]TGAGATTGTCTGCAATGACAACAAGCTCCCGCTC	Omy03	35591595	NC_035079.1	35591595
BCWD10F01783	A/C	TGCAGGAAGGGTACCACATTAGGGAGGAGGATGTCATCCCTGTAACGCACAG[A/C]GTTGAGATTGTCTGCAATGACAACAAGCTCCCGCTC	Omy03	35591597	NC_035079.1	35591597
BCWD10F09136	C/T	TGCAGGCATGCGAGATAGAGCTGGCCAAACACAAGGTTCGTGACTTAAATGAATCAACACAGTTTATTGGGATCAATGC[C/T]ATTTTAATG	Omy03	35627837	NC_035079.1	35627837
BCWD10F21956	A/G	TGCAGGTCGATGCTGATTGGGCGGCTGCCCTGGAGGAGATC[A/G]GCTGTGTGGGAGAGCCAGGTGTGCAGCTCGTCCAGAGTGTTCTGGAA	Omy03	35627954	NC_035079.1	35627954
BCWD10F09271	A/T	TGCAGGCCAAATCTGCCCCACAAGTCAATTTAATGTGGCCTGCCAAGGATGTGTATCCACCTG[A/T]CATTGAGTCAGTGATTCTATCAGGG	Omy03	35916833	NC_035079.1	35916833
BCWD10F06989	G/T	TGCAGGATCGTCTGAGGGGGGGTGGGGTTGCTGAGGAGTATTTCTGTCTGTAATAAAGCCCTTTTGTGGGGAAAAACTCA[G/T]GCCGATTG	Omy03	36006742	NC_035079.1	36006742
BCWD10F02814	A/G	TGCAGGACACAGATTTATTTAGACCCCTCCCCCCACC[A/G]AATGTCTCCCCCGCGCCACTCTAACCTTGGGCACTGGAGAAAGAGAGAGCG	Omy03	36095131	NC_035079.1	36095131
BCWD10F00762	A/C	TGCAGGAACCTCA[A/C]TCACACTCAGGTCTGATTGAGGGTGATGTCATTCAGACAGATGAACTGAGCCTGACGTGCACACAGCACGAGAAT	Omy03	36157403	NC_035079.1	36157403
BCWD10F12904	A/C	TGCAGGCTGCTATTTTTTACATATTCGCAATGGCAATAGAAAGTTAAAAAACTAAAAGTATATTTTTCATTTAGAATTTTGATTAA[A/C]GA	Omy03	36505542	NC_035079.1	36505542
BCWD10F08743	A/T	TGCAGGC[A/T]GCTATTTTTTACATATTCGCAATGGCAATAGAAAGTTAAAAAACTAAAAGTATATTTTTCATTTAGAATTTTGATTAAAGA	Omy03	36505621	NC_035079.1	36505621
BCWD10F20462	A/G	TGCAGGTAGCCAATATCCAGT[A/G]GTGTAAAGTACTTCAAAGTATTTTTACTTTACTATTTATATTTTTGACAACTTTTGCTTTTACTCCA	Omy03	36505646	NC_035079.1	36505646
BCWD10F13523	C/T	TGCAGGCTTTAAGTAAAGTGCTATAGAACAAACCTTAAGCTCTT[C/T]ATCCCCACAAAATGCATTGCCCACGCAACTTCTAAGATAATGTA	Omy03	36640853	NC_035079.1	36640853
BCWD10F20731	A/G	TGCAGGTATAATGAGGCGGTTATAACGCAGCGTAAGACATGTCATACGCATGCAC[A/G]AGTCCTTAATAACGTCTTCTCATAATGATTCTG	Omy03	36640949	NC_035079.1	36640949
BCWD10F23893	G/T	TGCAGGTGT[G/T]ATGTTCGCATGTACCGATCCTGTGCAGGTGCTGTTACACGTGGTCTGCCACTACAAGGACAATCAGCTGTCCGTCCTGT	Omy03	36657329	NC_035079.1	36657329
BCWD10F03725	C/T	TGCAGGACCTGGGCTTCCATGAGGGCAACCTGAGGGACCGCTTGGCCCTGGAAGTGTACCGCTCGCTGACCCCATCGGCCCGAGGGGA[C/T]	Omy03	36672488	NC_035079.1	36672488
BCWD10F12921	C/T	TGCAGGCTGCTGATCAGCTGCTCCTGCTCCGGGTCCTGTTGATTCTGGTTCTGACCGAAGACT[C/T]GAGGCCGGTGGCCCTGCACCAGCAG	Omy03	36672636	NC_035079.1	36672636
BCWD10F14840	A/C	TGCAGGGAGGCACCTGAAAGAGGAGATGAGATACACTTCAGAATGCGCCTCAATGTGGACCAGCACACAGATGACA[A/C]AGGTAATGGTGA	Omy03	36747806	NC_035079.1	36747806
BCWD10F01529	G/T	TGCAGGAAG[G/T]GTACCACATGAGGGAGGAGATTGCGTTGAGATTGCCTGCAATGACAACAAGCTCAGTCTGATGATGTTGTGACACACCG	Omy03	36792152	NC_035079.1	36792152
BCWD10F13241	A/C	TGCAGGCTGTTACAAAATGAACCTTTTCAGTTGTCAGTA[A/C]ATCTATGTGAGGCTATTATTTGTATTGACTTTCAGAGGCATTGATTAAA	Omy03	36851475	NC_035079.1	36851475
BCWD10F01395	A/G	TGCAGGAAGGGTACCAACATGAGGCAGGAGGATGTCTTCCCTTCAACGCACAGCATTGAGATTTCCT[A/G]TAATGACAACAAGCTCAGTCC	Omy03	37149898	NC_035079.1	37149898
BCWD10F02999	A/C	TGCAGGACAGATGAACAG[A/C]TGGGGTCAGTAACAAATATCAAACCAACCATCAGCCAACTATAAGAGAACACGATAAGAAAAGCCTGCTG	Omy03	37303542	NC_035079.1	37303542
BCWD10F12111	C/T	TGCAGGCTCATCCTGACATGACTCTCCAGCATGACAATGCCACCAGCCATACGGCTCATTCTGTGGTTTATTTCAATCCCATTGAGCA[C/T]	Omy03	37524165	NC_035079.1	37524165
BCWD10F20394	C/T	TGCAGGTAGAGGGGCAGGCTGTCCCTCAAGGCCTTGTCCAG[C/T]CCGGACAGAGAGTTAGGGAGGAGCAGCCCGTTGACAATGTTGAAGAG	Omy03	37590020	NC_035079.1	37590020
BCWD10F07330	C/T	TGCAGGATGCTCCTTCTCAGTGCCGCCCCACGCGGGGTGGGCGTGGCCTCACAGGCCGCCAGCAGCACCGGGTGATTGG[C/T]TATGGCTCC	Omy03	37590372	NC_035079.1	37590372
BCWD10F21970	A/C	TGCAGGTCGCCCTGTGCTGCTAGAGCGGTCACCGAAAAAAGTAGCCTGACATGAACCT[A/C]TCCTGGGATAGGGGGATCGATTTCCTCCCA	Omy03	37930854	NC_035079.1	37930854
BCWD10F18993	C/G	TGCAGGGTTCGCATTATGTTGTTTTGCTT[C/G]CCTGGCTGCAACAGTGCCAGGAATAGTTTGTATAGTTTTCCCCAAAATAATCACAAACA	Omy03	37930938	NC_035079.1	37930938
BCWD10F11714	A/G	TGCAGGCTCAGGCATGGATCAAAGCTGGCGAGATGTCATCTTCACAGAC[A/G]AATCAACCGTGGCCCTTGAGCAATTTGCTCAAAGATGAA	Omy03	39899691	NC_035079.1	39899691
BCWD10F05179	A/G	TGCAGGAGCATTCAAAAGTTTTAAACAGTAATTAACACATCAATAGGCAAAAAGTAGAGAAT[A/G]TAAAATGTTGTTTTTAAAAGGTGTCA	Omy03	39925715	NC_035079.1	39925715
BCWD10F10997	A/G	TGCAGGCGCTACACAAAACTTTTGTAATACAACTTTAGGTATTTTTAAAC[A/G]TTAATAATCGATCAAATTGAATACGGGTCTATCTGTTT	Omy03	40008946	NC_035079.1	40008946
BCWD10F18275	A/T	TGCAGGGTCCAACAATG[A/T]AAGGCTATGAAAACCCGGCCCCTGTTTGTATGGTGGTTAGGAAAGACTGATGGACACACATTGCCATAGCG	Omy03	40376280	NC_035079.1	40376280
BCWD10F23552	A/T	TGCAGGTGGTGGTAGTGACTGCCACATAACACAAATATGGTGACCAGCGCTCTTGCTCTGAAATGCTCATACATTTTCTCTCTCTCAC[A/T]	Omy03	40653157	NC_035079.1	40653157
BCWD10F07726	A/T	TGCAGGATTGAAATATGCTACTCTCTTTGTTTACTATCGTGCTATCATC[A/T]GATAATAGCTTCTTATGCTTTCACCGAAAAGCCTTTTAA	Omy03	40799621	NC_035079.1	40799621
BCWD10F14142	A/C	TGCAGGGACACAATGCCTTTTTAATTA[A/C]ATTTGTTGAGGATTTCAATGTATCACAAAGAAAAGAAAACTCACAGTTCCCTAAACAGTCA	Omy03	40808713	NC_035079.1	40808713
BCWD10F19437	A/C	TGCAGGGTTGTAGCTTTAATTGAGTATCTTACATGTGTGATTTAATAAAAGTTTGATTTTATAT[A/C]ATTTTTTTGAATTTGCCGCGCTGC	Omy03	41106389	NC_035079.1	41106389
BCWD10F19436	A/T	TGCAGGGTTGTAGCTTTAATTGAGTATCTTACATGTGTGATTTAATAAAAGTT[A/T]GATTTTATATCATTTTTTTGAATTTGCCGCGCTGC	Omy03	41106400	NC_035079.1	41106400
BCWD10F19299	A/G	TGCAGGGTTGAAATATGTTTCTCTCTTCTGTTTAAGGAGGTGCTATCCTCAGATAATAGAATTGTTTGCTTTCGCC[A/G]AAAAGCCTTTTT	Omy03	41288934	NC_035079.1	41288934
BCWD10F07892	A/C	TGCAGGCAAAACGCAGAAATAAAAATATCATTCATGCCTATGTCCCATAATATGTCCCATAAACATCA[A/C]AAATTGTCCTTTTGTTCGAT	Omy03	41289075	NC_035079.1	41289075
BCWD10F20251	A/C	TGCAGGTACTGACTTACCGTGCAAAATGCATCATCATAACATA[A/C]GTTTTTGCTCTGTAAGGAAAGTGCTCCATCTTAACTTGACTGCTG	Omy03	41918069	NC_035079.1	41918069
BCWD10F17205	C/T	TGCAGGGGCTTCTTCCTCGACTGCTTCACCTGGATGGGTAGGGAGGGTGGT[C/T]AGAGGTAACGGATGGGTTAGAGGGCAAAGCAGGTAGC	Omy03	41983606	NC_035079.1	41983606
BCWD10F16540	A/C	TGCAGGGCTTCGGCCTCTGTCTTGACCCAGTCTACGACGTCATTTGGAGGTCACTCATTCTCTTTCTCTTTATTT[A/C]AATTTTTATCTCT	Omy03	42084293	NC_035079.1	42084293
BCWD10F02754	A/G	TGCAGGACACAACAAACAAACATATGGATTGGAAGATCTGGCTGTTAAGAGAAATACT[A/G]ACATCTGCATGGAGCACAAGTCCGTCCTTC	Omy03	42460697	NC_035079.1	42460697
BCWD10F23474	C/T	TGCAGGTGGGTGGGTGGGGTGGAAGTACCTGCACTTGTCCCTAGAGCAGCGTCCCTTGATATAGTACATGCAGACGATGACCAAGTTT[C/T]	Omy03	42502529	NC_035079.1	42502529
BCWD10F17927	G/T	TGCAGGGGTTTCGGAAGGTGCTGGGTTTTGGCATAGGGCCTCTTGGACGGCTGATTGGATTTCCCACTGTATGGGTCCCACGACGCAA[G/T]	Omy03	42523446	NC_035079.1	42523446
BCWD10F08021	C/G	TGCAGGCAA[C/G]GCCTACGTTCCGGCGTCCGTCAGACCCCAACTAATGCATTGGTGCCATACCTCGCTGAGTTCTGGCTTTCCTGGAATCA	Omy03	42523540	NC_035079.1	42523540
BCWD10F07776	G/T	TGCAGGATTGTCTGAGGAGTATTTCTGTCTGTAATAAAGCCCTTTTT[G/T]GGGGGAAAACCATGTTCTAGCTCCCTCCCAGGCTCACCAAT	Omy03	42656842	NC_035079.1	42656842
BCWD10F07774	C/T	TGCAGGATTGTCTGAGGAGTATTTCTGTCTGTAATAAAGCCCTTT[C/T]TGGGGGGAAAACCATGTTCTAGCTCCCTCCCAGGCTCACCAAT	Omy03	42656844	NC_035079.1	42656844
BCWD10F07775	A/G	TGCAGGATTGTCTGAGGAGTATTTCTGTCTGTAAT[A/G]AAGCCCTTTTTGGGGGGAAAACCATGTTCTAGCTCCCTCCCAGGCTCACCAAT	Omy03	42656854	NC_035079.1	42656854
BCWD10F25152	C/T	TGCAGGTTGTCCTC[C/T]GATCTATGTCAGATTTATTGAGCTGCAGCTGTCGTGTTGCCCACAATGACCATGTGTGGAGTTCATGTCATGTG	Omy03	42698851	NC_035079.1	42698851
BCWD10F10644	A/C	TGCAGGCCTTTATATGC[A/C]TCACCCAGCACTGCTGTAAATGGAGAGCCTTTACATTGTTGAAATGATTGCAAGCAATTTCAATTTTGTGT	Omy03	42698879	NC_035079.1	42698879
BCWD10F09005	C/T	TGCAGGCATACTTTCTTTCTTCTACCCATTTTTACTTCCAGACTAGTTCCTGGAATGACATAATTTAAACATTTGCATTTTAAAA[C/T]AAT	Omy03	42708782	NC_035079.1	42708782
BCWD10F08964	G/T	TGCAGGCAGTTTACCAGGAATGGAGTGTGTAGCTTTTTCTAAATAGAAAAGTATT[G/T]GACTGGCCGCATAAGTGTTTATTCGGGTCCAAA	Omy03	42875868	NC_035079.1	42875868
BCWD10F22907	C/T	TGCAGGTGCACGTTAAGTT[C/T]TGCCTGTTCGCTGCAATCCACCCATAATGTTTACCATTAAAACAACGTATACATTCCAGACTGAAATTA	Omy03	42884276	NC_035079.1	42884276
BCWD10F07730	C/T	TGCAGGATTGAAATGTTTTATCTCTTTTGTTTACTATGGCGCTATCCTCAGATAATAGCAT[C/T]GTTTGCTTTCGCCGAGAAGCCTTTTTG	Omy03	43011715	NC_035079.1	43011715
BCWD10F14571	A/G	TGCAGGGAGACAGTGTGTTGGTGCTGGTCCAAGTCTGCTGGTCT[A/G]TCATGGCAAGTTCGTACTATCAAGGCACAAGGCGAGACCCAGAT	Omy03	43164232	NC_035079.1	43164232
BCWD10F12057	G/T	TGCAGGCTCATCCTGACATGACCCTCCATCATGACAATG[G/T]CACCAGCCATACATCTCAATCCCAAGCCATACATCTCAATCCCATTGAG	Omy03	43223329	NC_035079.1	43223329
BCWD10F15038	C/G	TGCAGGGATAAAGGTATACGCTTTTGGACAAAACCCTAGAAAGGTCTGTCCCTACTTTTCATCAAC[C/G]TTTTGTACAAAAAAACGTGGGC	Omy03	43276975	NC_035079.1	43276975
BCWD10F25306	C/T	TGCAGGTTTATATTTATGGTTTTCACTTTCAGTTGATGGAGACCGGGTGTTACCTGCACTCTTGC[C/T]TCTGACAGTCCCAGCCTCTGGCT	Omy03	43277103	NC_035079.1	43277103
BCWD10F12732	A/C	TGCAGGCTGAGACCAATGTCCAGATGGGGTGGCTACTTCACACTATCAACCTGCTGACCACAAAACTTGACCGCATC[A/C]AGTTGTCCCTG	Omy03	43529194	NC_035079.1	43529194
BCWD10F22573	C/T	TGCAGGTGACAGACTTCTT[C/T]GCAGAGAAGATCCTGCAGATCTTTGAGATGATGATCGTGCGCCACGGCTTTATGCTGGTGGGGGAGCCC	Omy03	43704944	NC_035079.1	43704944
BCWD10F03916	C/T	TGCAGGACGGTGAGGTTCCGGGGGCCCCTCTGGACATCGAGGGGTTCCCGGCGTACACGATACGGG[C/T]CATTCAGGACTCGAGACTGAGG	Omy03	44015852	NC_035079.1	44015852
BCWD10F03915	A/G	TGCAGGACGGTGAGGTTCCGGGGGCCCCTCTGGACATCGA[A/G]GGGTTCCCGGCGTACACGATACGGGCCATTCAGGACTCGAGACTGAGG	Omy03	44015878	NC_035079.1	44015878
BCWD10F12300	C/T	TGCAGGCT[C/T]CAGGTCATGGATCATCACTGGAGGATTCGTGCCGTGGACTGTCTCAGGAGGTTCCGGACTATGGACCTTCTCAGGAGGTT	Omy03	44107915	NC_035079.1	44107915
BCWD10F08444	G/T	TGCAGGCACTACACAGAATGCAAAAATAAAACATGGCTTACCTTTGACAAGCTGCTTTTGT[G/T]GGCACTTCAATATGTGCCATTAACATC	Omy03	44118272	NC_035079.1	44118272
BCWD10F08440	A/G	TGCAGGCACTACACA[A/G]AATGCAAAAATAAAACATGGCTTACCTTTGACAAGCTGCTTTTGTTGGCACTTCAATATGTGCCATTAACATC	Omy03	44118318	NC_035079.1	44118318
BCWD10F12103	C/T	TGCAGGCTCATC[C/T]TGACATGACCTTTCAGCATGACAATGCCTCCAGCCATACTGCTCGATCTGTACGTGATTTCCTGCAAGACAGGAAT	Omy03	44276209	NC_035079.1	44276209
BCWD10F08385	A/G	TGCAGGC[A/G]CGACACAAAACGCAGAAATAAAATATAAATCAAGCCTTTTGTTGGCACTCCAATATCTCCCATAAACATCACATATGGTCC	Omy03	44328784	NC_035079.1	44328784
BCWD10F09111	A/G	TGCAGGCATGACAACGCAGAAATAAAAATATAAATCATGCCTTACCTTTGAC[A/G]AGCTTCTTTTGTTGGCACTCCAATTACGTCCCATAA	Omy03	44496855	NC_035079.1	44496855
BCWD10F09112	C/T	TGCAGGCATGACAACGCAGAAATAAAAATATAAATCATGCCTTACCTTTGACGAG[C/T]TTCTTTTGTTGGCACTCCAATTACGTCCCATAA	Omy03	44496858	NC_035079.1	44496858
BCWD10F19338	C/T	TGCAGGGTTGAAATATGTTTTTTTCTCTTTGATTACGGAGGTGCTATC[C/T]TCAGATAATAGCATCGTTTGCCTTCGCCGAAAAGCCTTTT	Omy03	44618489	NC_035079.1	44618489
BCWD10F24275	C/G	TGCAGGTTAAGTATGCCTTGAATTTTAAATAAATCACTGACAGTTGGAACGAAAAATTTCAAATTTGATCTCATCAGGCAAAA[C/G]GACAG	Omy03	44734550	NC_035079.1	44734550
BCWD10F23294	A/G	TGCAGGTGG[A/G]TTTGGGAACTACAGCTCAGCCAGCAGCCCGGAGTACTTGCAATGGGATGGGTTAATGTAGATAGGCAAAGACACATACA	Omy03	44771997	NC_035079.1	44771997
BCWD10F19498	A/G	TGCAGGGTTTGGATTACCTGCACAACCGCCGCATCCTGCACTTAGAC[A/G]TCAAGCCGGAGAACATCATCATCACCTACATGAACGTAGTG	Omy03	45091320	NC_035079.1	45091320
BCWD10F20788	A/T	TGCAGGTATAGCCACACCGGGAGCAGAGAAAGCATCACATGACAAAGGGGATTCCTCATGTCTCAACCTAGGAGACAT[A/T]CACATTTAAC	Omy03	45174216	NC_035079.1	45174216
BCWD10F00197	A/T	TGCAGGAAACAGTAGAGTGGAAGGATGAAAAGATTGAGGTATGCCCTGTGAACTCTGATCCATTTACTTTGTTAGTACATTTGGTGTA[A/T]	Omy03	45515119	NC_035079.1	45515119
BCWD10F24604	A/C	TGCAGGTTCATTGCTGCATAAAACCAATAAAATCATAAGGGCAGGTCACAGGAGGGGGA[A/C]GCTTGCGTCGCTCTTTCCCCCTCCACCTC	Omy03	45718535	NC_035079.1	45718535
BCWD10F10985	A/G	TGCAGGCGCTACACAAAACGCAGAAATAAAATCAATTAGAAATAAATAAATATAAATCATGCCTTACCATTGAC[A/G]AGCTTCTTTTGTTC	Omy03	45894499	NC_035079.1	45894499
BCWD10F01567	G/T	TGCAGGAA[G/T]GGTACCACATGAGGGAGGAGGATGTATTCCCAATAAAGCACAGCATTGAGATTGCCTGCAATGACAAGCTCAGTCCGATG	Omy03	46056925	NC_035079.1	46056925
BCWD10F25468	G/T	TGCAGGTTTGTCCTGTATCTTGAATGGTTTATACAAAATAAGTAAATGTTTTGATTGCACTTTTTTAAAACTTT[G/T]TTGTGATAAGAGCA	Omy03	46117233	NC_035079.1	46117233
BCWD10F21258	C/G	TGCAGGTCACTTTTGACCTATCCAACAGGATCAATTCTGTTCCTGTCTGACTTATACTTTGCTCTCCATTGAAA[C/G]AAAAGACAGCATAG	Omy03	46117378	NC_035079.1	46117378
BCWD10F03341	A/G	TGCAGGACATGCAAGTGTATGAGGTTTGCTGATGGTT[A/G]TATACACATTTTTGTATAATCAGCAATATAGTAGTAACCACCCACTGGGCA	Omy03	46393488	NC_035079.1	46393488
BCWD10F17068	A/G	TGCAGGGGCCATGATCGATATTGAACTAAATCATCTGCAGTTGTCTTTTGACAGAGCAGGTGC[A/G]TAATAGGCAGAATCTACCACACACC	Omy03	46741655	NC_035079.1	46741655
[truncated: 16,323 more rows]

## Sheet: RAD SNPs-Unmapped
SNPID	SNP	RAD-tag Sequence
BCWD10F00007	A/C	TGCAGG[A/C]AAAAAATGCAGAATACCAATTCATACATTCATCTCATAATAATGGAAATGGTTTCACAGTAAAGGGGGCGAGAGGGGATAAC
BCWD10F00009	A/C	TGCAGGAAAAA[A/C]CAATCATCGGAGCTAAGGGAACATTGTCAGAGCAGAAGGAAGCAAGTTTTCTTCCAGGTCAACCTTGTACGTGGCTT
BCWD10F00013	C/T	TGCAGGAAAAAAGGGCTATACACG[C/T]ACATGTCCACTGAGAAGTAGAACTAACATGACAAACGCCACCAAGAAAAAAATTAAATACTTGA
BCWD10F00020	A/G	TGCAGGAA[A/G]AACAGTTTCTGGGTGCTCTCCTGGATCAGCTCCTCAGCCACGTCCTCTGGGTAGAACTTGGCCCGGAAACGGAACTGGAG
BCWD10F00028	G/T	TGCAGGAAAAACTGGTTGCCCATTGTGGATATACATGTGGATTTGTTTTTCAGTGTACATCAATCAACATTTGTTTTCCTGCTTGTG[G/T]C
BCWD10F00032	C/T	TGCAGGAAAAAGACCAGAGGTAGCAATACCAAAACTT[C/T]AAAAAAGAGTGTAATCCACAGTGAATAACTACTGCTTCCTCTAAGGCCGTC
BCWD10F00033	C/T	TGCAGGAAAAAGAGATGGAGAAACAGAAGCTGCTATATCAGCAGGCCAGGTTACACGACCGAGGTGCTGCAGAGATGGTG[C/T]TGCAGACT
BCWD10F00037	A/G	TGCAGGAAAAAGTCCACTCT[A/G]ATATTTTAAAACACGCTTCTTCTGCTCCGCAGACACACACAAAAATCGTGTGACTCTCACCGACTCCA
BCWD10F00039	A/G	TGCAGGAAAAAGTGTGCGCGTCAGGA[A/G]ATGAGATGTAGAGGACAGACATTGATAATGAAGCACATCACTTCTTTGGGGGTTCAAATGAA
BCWD10F00043	A/C	TGCAGGAAAAATATTTGTCTGTAGATCGTGA[A/C]GATGTCTAACCATTACATGAGGAGGCCAGTCACTGTTTAATAGCAACACTCTGACAA
BCWD10F00045	A/G	TGCAGGAAAAATGACACCATCTTGTTGTGTCTGAGGATGATGAAGGCT[A/G]AACCCAACGCTGGCAATGGAGGAAGAGTATTACTGAAGCA
BCWD10F00053	A/G	TGCAGGAAAACAAAGATACACACACAA[A/G]GGACCTTAGCTACAGTGGCCACAATACACACACAGCGGCCCCAAAACACACACAGACAACC
BCWD10F00061	A/G	TGCAGGAAAACACACAGACAGTC[A/G]GGAAAACACAGACAGTCGGGAAAATGTTTGGTTGGAAAAAGACTAACAGGGTAGCCTAGTGGTTA
BCWD10F00062	A/G	TGCAGGAAAACACACAGACAGTCGGGAAAACACAGACAGTCGGGAAAATGTTTGGTTGGAAAAAGACTAACAGGGTAGCCTAGTG[A/G]TTA
BCWD10F00064	G/T	TGCAGGAAAACACACTGGACACTGTACTCTTGCCTCACTGAAAGCTAATGCTCGAGAT[G/T]ATCAATATAACACTGATATACACACTGCCT
BCWD10F00068	G/T	TGCAGGAAAACAGCTCAGTGAAGAACGAGGCTGCCGTCTATGTTAAACCAACGTCAGTTTCCCAGACTGATACACTCCCTGTACATTT[G/T]
BCWD10F00073	A/G	TGCAGGAA[A/G]ACGTCCCGGGGAAGGCTGTGCCGACTTAGGACAACGCGCATGGCAGAACGGGCTCCAACCCATGATAGAACCAGTAGCCC
BCWD10F00075	C/T	TGCAGGAAAACTACATTAAGCCTTTTCTGTTTTATTACTTCTAATACCCAAG[C/T]CCTCTTATTCCTGTCCCTCCCCCATTAATATTGAGA
BCWD10F00079	G/T	TGCAGGAAAACTCTCTCTCTCACTCTCAGAAATTAACTTGAAATCCCTTTGTTACCACAGAGAAAGGCAGTACGGTAACATCAAAAG[G/T]T
BCWD10F00083	A/G	TGCAGGAAAACTGTTTACCCGGGGTGCCTGTGCCATTTCATGTTACCCTGCCAAAAATGTGACACT[A/G]AGTGCTTAAGAGGAACAAGTGG
BCWD10F00089	A/C	TGCAGGAAAACTTGGAAACTGGAGTTCTGCTCTGTGGTCACTTCACCAGTTCAATAGGTTTGAAGGGGATTTTACAGAGTTCCATTCA[A/C]
BCWD10F00093	A/G	TGCAGGAAAAGAATGTGGGTTGTTTACTGGC[A/G]CTCTAACTAGCAAGCTAAGACAATCGTGAACAAAACCCTTCAGTGGGCGTGTGGTCA
BCWD10F00097	A/C	TGCAGGAAAAGCACTGGACTGGATGGGATTAATCTACT[A/C]TGATGCCAGCAAAACGATCTATTCAAAAAATATTGAAGGACGTATAGAAG
BCWD10F00098	A/T	TGCAGGAAAAGCACTGGAGTGGGTTGGA[A/T]ACATGTGTGGCAGTGGTAACATATACTACAGTGATAAGCTGAAAAACAAATTCAGTATCT
BCWD10F00100	A/T	TGCAGGAAAAGCAGGAA[A/T]AGCAGTTCAGTATCACCAGAGACTCTGACAGCAGCACAGTGCTCAAAGACCCCACAGTGATACAAACCAGG
BCWD10F00101	A/T	TGCAGGAA[A/T]AGCAGTTCAGTATCACCAGAGACTCTGACAGCAGCACAGTGCTCAAAGACCCCACAGTGATACAAACCAGGACCGGACCT
BCWD10F00106	G/T	TGCAGGAAAAGGCTACTACAGCAGCAAACAT[G/T]GTCAATGATTCTCCCTCTACCTGATTTCTAAACCTTTCGGCAGTAACTAGTGGTTTT
BCWD10F00126	A/C	TGCAGGAAAATAAATAAGT[A/C]GATTCTAGAGTAACTGTTATGGACAGGGTAGTAAAATGAGGATCATTTAACCTTTTGTTGTGAAATCTC
BCWD10F00131	C/T	TGCAGGAAAATATGCATCCGCATAGTTAATCATCCGACCTTCAACAAAGTA[C/T]ATGTAAAAATAAAACTACAACACCCTCAGTCCAATCA
BCWD10F00138	C/T	TGCAGGAAAATCTGGAGATGGTGAGGCCATAGCCAAA[C/T]GTTTTCCAGTTAACCAATCCTCTGACTTTGAAGTGTGCTCCAAGTCTAACA
BCWD10F00139	G/T	TGCAGGAAAATGAACTAAGGAGAACTGAGGGTGGATTAACATCAGTTTGGGATCTAATACTTTCTCT[G/T]TTAAACTAACATGAGCCCATC
BCWD10F00140	A/G	TGCAGGAAAATGCACAATAGTGGCTCATGATTCCTAGTAATAATATATTGTAACATAGCTAGTT[A/G]TAAAAGAGGCAACTATAGCAAAAG
BCWD10F00147	G/T	TGCAGGAAAATGGGGTCACACTAACCCTGGGTCTATCAGAGTCATCATAATAATGTTTGC[G/T]TTTCCATTTTAGTCATTTAGCAGTGCTC
BCWD10F00155	C/G	TGCAGGAAACAAAAAATGGGTGTGACTAGTTTTTGTTTGAA[C/G]TGTCATTCGGGAAGAGTTTGGGGGATATTTTTATTTGTATCGGCTAA
BCWD10F00156	A/C	TGCAGGAA[A/C]CAAAACAAACGGTGGTCAGAACAAGGCGTGAGTTGTGAAAACTCTAGTTAACTTTCATCGATAAAGTCAATAATAGTGTA
BCWD10F00159	G/T	TGCAGGAAACAACATCACCTTGGGCTCTAAAGCCTTCTCTGTA[G/T]AGATGAGCTCTCATTCTTGGACATTCAGGAATTAATATGCACACA
BCWD10F00167	C/G	TGCAGGAAACAAGTT[C/G]TAGATGTCCCTCTTTCAGAGTATGCCCATCGGATATCCAACAGTTTCCTATCAGTCACTTTCTATTTGAAGCA
BCWD10F00171	A/C	TGCAGGAAACACACAATCAGGAAATATTCTACAAGCTGTAACCCATCTCTATAGTAGGATCAAAAACATAACCTGCC[A/C]CCCTCATCAAC
BCWD10F00174	A/T	TGCAGGAAACACACACACCAGCTGGTCAGAGAGCCTGCAGGATCTCGAAGGCTGAAGACATAAGAGGAAGCGGATAACG[A/T]TTCTTCACT
BCWD10F00178	G/T	TGCAGGAAACACAGAGGGGATTCTAATAAACTGGCCCAGATGATTGCATTTGTTTTGGAAGCGGGTTGCCTCCCAGGTGA[G/T]AGACGGAC
BCWD10F00190	G/T	TGCAGGAAACACTTCAACTCTGTTACCATCCGCTCAGACCACAGCACACCACTGG[G/T]CTGGGGAGAGGGGAGAGAGGGAGAGTGCAGGGG
BCWD10F00191	A/G	TGCAGGAAACACTTCAGCTCTGCTGCCATCTGCTAAGACAACACTACACCACTG[A/G]TCTGGGGAGGGGGGAGAAGGGAGAGAGGGAAGTG
BCWD10F00193	C/T	TGCAGGAAACAGAATAGAATACAAGCTGTCTCAATTAAAACCTGCATGTGTGTATAGTGGAACTCACA[C/T]TAAGTGCCCTTCAAGCCTTC
BCWD10F00207	A/C	TGCAGGAAACCAAGACAATTTGCTGTAAAGCTGCTGCAAAACACAATA[A/C]ACAACATCTGTCTGATACTCTTTAATGCTGTACTCCTTCT
BCWD10F00208	G/T	TGCAGGAAACCAGAGAGAGGCAGAGGAAGTCATGGACAGATAC[G/T]GACTCAAAGCCTACAGGAAACCAGAGAGAGACAGAGGAAGTCATG
BCWD10F00210	A/G	TGCAGGAAACCATGGCCTTTGTCTGTTCTGTTCTGTTCCTTTCAAG[A/G]CGCCCCCCTAAAGACCTGTTAGCCAGCCCCTCCAGGCTGAAC
BCWD10F00211	G/T	TGCAGGAAACCATGGCCTTTGTCTGTTCTGTTCTGTTCCTTTCAAGACGCCCCCCTAAAGACCTGTTAGCCA[G/T]CCCCTCCAGGCTGAAC
BCWD10F00218	G/T	TGCAGGAAACCCCTGAGCCAACAACTCCTCAGT[G/T]TCCTCCAGCAGCTTGCAGGAACCCCCTGAGCCAACAACTCCTCAGTTTCCTCCAG
BCWD10F00219	A/T	TGCAGGAAACCCCTGAGCCAACAACTCCTCAGTTTCCTCCAGCAGCTTGCAGGAACCCCCTGAGCCAACAAC[A/T]CCTCAGTTTCCTCCAG
BCWD10F00230	A/G	TGCAGGAAACGATTATTTCTCACATCTTTTGTGAAAGTTTGAC[A/G]GTTCTGGTCACTGTCTGGCGAAGACTGTGCGCTCCTCCACCCTGT
BCWD10F00244	C/T	TGCAGGAAACTAGCCTGATATTCAATGGAGGAGCAATATTGGACAATCAACCATTCACGTACAAATATGTTATAGTAGCTAA[C/T]GGTAGG
BCWD10F00245	A/G	TGCAGGAAACT[A/G]TCTGAGCTTTGTGTTGTCTGTGTCCCCCAGCGCCCCTCCCTCTCTCTCAATTCAATTAAATTCATATCAAGAGGCTT
BCWD10F00254	A/T	TGCAGGAAACTGAGAAAAAAAA[A/T]TATCGACCAATCACATTGATTGCCGGTGTTTCATGCGTGAAAGTTTGCTGCTCCTTTAAGACTTTT
BCWD10F00255	C/T	TGCAGGAAACTGAGAAAAAAAATTATCGACCAATCACATTGAT[C/T]GCCGGTGTTTCATGCGTGAAAGTTTGCTGCTCCTTTAAGACTTTT
BCWD10F00264	C/T	TGCAGGAAAGAAAGAACCATGTTTTCTGTTG[C/T]GGCTGCCTCATTCTGCACGGGCCTTTCTTGGGGTGAAACATGAACAGAAGATGTGTT
BCWD10F00266	A/G	TGCAGGAAAGA[A/G]ATACAGTATATCCCACTGTATTCTGGGAATGGGATGTTGTCCCTGGAGGAAACAGATATATCCCACTGTGTTTTGGG
BCWD10F00267	A/G	TGCAGGA[A/G]AGAACATTCTGGTATCTTTCCCTCTTTACCTTCCTCCATCGCTCTTCACTCCCTCCTCTTTAAGAGGCTGCTCTTCAACCC
BCWD10F00274	A/G	TGCAGGAA[A/G]GAATGAGGAGAGAGGAGAAGGTAAGGGAGAATAATTTCTACTTTTACAAGGGTGTAATTGCAGACCGCAATTAGGTGCAT
BCWD10F00279	A/G	TGCAGGAAAGAGAAACAAAAAAATGCAAAAAGTGAGCGAAAGAAAGAGAGGGA[A/G]GAAAAGGAGAGAAAACTGTATTCATATAATCACTC
BCWD10F00281	G/T	TGCAGGAAAGAGAGAAGCATTTGATTTAATTACGGTATCATACAAAATGTTTCACAGAAAATATTTGTTTTGCATCCATTTACAAAT[G/T]A
BCWD10F00288	A/C	TGCAGGAAAGAGTTAAAAGCAGCATTACAA[A/C]CATGGTTGAGAGCTTTAAGCCAATCTAAACATTGTCCGCTTATGGCAACTGACTTCAA
BCWD10F00290	A/G	TGCAGGAAAGATACCATGAGGGAGGTGTGGTCTTCCCTGTAACTCACAGC[A/G]TTGAGATTGCCTGCAATGACAAAAAGCCCAGTCCGATG
BCWD10F00291	A/G	TGCAGGAAAGATACCATGAGGGAGGTGTGGTCTTCCCTGTAACTCACAGCGTTGAGATTGCCTGCAATGACAAAA[A/G]GCCCAGTCCGATG
BCWD10F00297	G/T	TGCAGGAAAGCACCCCCATAACATGATCCACAATGATATTTTATGCTAATAAAAAAGATAGGGGTCAAAAT[G/T]ATTGTTTTCAATACCTT
BCWD10F00299	A/T	TGCAGGAAAGCAGAAATACATCTAATTTATAACATAATCATAATTGTCATCTGTCAGTCTCATAAACTTGAATGTTTTCA[A/T]TTGTTCTG
BCWD10F00302	A/G	TGCAGGAAAGCAGCCATCCCGTTATTACC[A/G]TAGTCAGAGTCGGAACGGACCGCCCCAATCCAGGTCCAGCCGAAGTGCCTGATGAGGTG
BCWD10F00308	A/G	TGCAGGAAAGCCCCAGGCTTCAGACTCGTGTAGGCCTCAGGAGTG[A/G]AGACAACTCTACACCACTAACCGTGAACACACACACACCACCT
BCWD10F00309	C/T	TGCAGGAAAGCCCCAGGCTTCAGACT[C/T]GTGTAGGCCTCAGGAGTGGAGACAACTCTACACCACTAACCGTGAACACACACACACCACCT
BCWD10F00310	A/G	TGCAGGAAAGCCCGGCGCTC[A/G]TGGCTCGATGACTTCTGGTCAAACATGCCGGCCTGGATGACCTTCTGGTCCACGTTGAGTTTGTACTT
BCWD10F00311	A/T	TGCAGGAA[A/T]GCCCGGCGCTCGTGGCTCGATGACTTCTGGTCAAACATGCCGGCCTGGATGACCTTCTGGTCCACGTTGAGTTTGTACTT
BCWD10F00314	A/G	TGCAGGAAAGCGAAATTGACTGGCCC[A/G]ATGAACTCTGGATGGCTGGGCAGTGATAGTTGTTCCTTTCCATCGCTTGTTAGGGTTGATTT
BCWD10F00316	A/G	TGCAGGAAAGCG[A/G]CGAACTCATCGTCGGGTTGGAGATCCACACCACCTAGTGCAGGTGAGTGACAGCTGTTGGGTGACTGACCTCGTCC
BCWD10F00317	A/G	TGCAGGAAAGCGCCATGACAGTTATAG[A/G]TTGATAGTGACCAATGGAACAAACATGAGCCGATGGGAAGAAAATAGGGTTTATCCTCAGT
BCWD10F00318	A/G	TGCAGGAAAGCGGC[A/G]AACTCATCGTCGGGTTGGAGATCCACACCACCTAGTGCAGGTGAGTGACAGCTGTTGGGTGACTGACCTCGTCC
BCWD10F00325	C/T	TGCAGGAAAGCT[C/T]TCGCGAGGGAGACGGCACAAGAGGCCCTGCGAATATGCATTTGTCCTCAGAAGTGCAAAGTGAGGAGAGCAACATT
BCWD10F00328	A/C	TGCAGGAAAGCTGAGTCATTAAATCACTTCAAA[A/C]AGAGAGAAAGAGAGGGGCCTGGTCTCACTCAATAACTACAGGGGAGAAGGAGAGA
BCWD10F00331	C/T	TGCAGGAAAGCTTCTGTAGGGAGGAGATGGATTAGATGTTGGAGAGAAACTCAGCTAGCTATAATCCTGGAGCTGGAGAGTG[C/T]ACCCCG
BCWD10F00333	A/G	TGCAGGAA[A/G]GGAAAACAGTTGCACGTGGTGTGGGAAGCAACCATACGCATGTCTACCACCTCTGAACTTTGTCATATTCATTAGGTACA
BCWD10F00334	A/G	TGCAGGAA[A/G]GGAAAAGGAAACGGGCGGCCCAGGTGAGCGGGAGTTCACCTCACAATGCTCACCTGTAGGAAGGGAAAAGGAAACGGGTG
BCWD10F00337	A/T	TGCAGGAAAGGAATACAGACATATCCTACAGAGATATCCTACATAC[A/T]GTAGTCATCCTACAGAGCTATCCTACAGAGATATAGCTACAG
BCWD10F00341	C/T	TGCAGGAAAGGAGACGGATTTCAGCATAGTTGGGCCTCTCACTTTACCGCTTCCTCTCGGTCTTAGATCAACGTG[C/T]GTTTCTCTCAGGT
BCWD10F00344	A/G	TGCAGGAAAGGCAACATTTGATTTTACATTCTAAACC[A/G]TTTATTCAGCAAGGGCAAGAAAGACACATCACACCCTCCAGCCCTTTGAAA
BCWD10F00350	A/C	TGCAGGAAAGGGCTACA[A/C]GCAGTAAAAATTTCAAGTGACAATAACATCAGAACTATGTTGCGAAGCTAGTTTTTCTTAGCGGTGGGTGG
BCWD10F00358	A/C	TGCAGGAAAGGGTACCACATGAGGGAGGAGGATGTCTTCCCTGTAATGCACGGCGTTGAGATTGCCTGCAATGAC[A/C]GCAGTCCATTGAT
BCWD10F00382	G/T	TGCAGGAAAGGTACCACATGAGGGAGGTCTTCCCTGTAACGCACAGCTTTGAGATTGCAGGCAATGACAAGCTCAGTCCAATGA[G/T]ACTG
BCWD10F00388	C/T	TGCAGGAAAGGTGACCATCACACCTGGTGAGACAAAACCACAGCTCGTCAGTGAAGAGCACTTTCTGCCAGTCCTG[C/T]CTGGGCCAGCGA
BCWD10F00392	A/G	TGCAGGAAAGTAGCCATCTCTGACTCCTCCATTGTCTGTATCCCTGTCTCCAC[A/G]ATCTTTGCCATGTTCTCCAGGTGCTCTCTATACTT
BCWD10F00393	G/T	TGCAGGAAAGTATGGAAAGTGTATGGTGTGTGTGTGACTGTGTTTAAA[G/T]CTGGTTGACTTGCTGTCTTCAGCCCCCTAATGATTATTGC
BCWD10F00396	C/T	TGCAGGAAAGTCTGTTGGACAACAATAGAAGTT[C/T]GATTTGAATGAATTGGAAAGAATTGGAAGGAGGGAGTTTAAGCAGACAGATTGTG
BCWD10F00401	A/T	TGCAGGAAAGTGGCCCCGGAAATCTTGTGGGATATATATTCTGCTGGATTCC[A/T]GTAGGACTTTTTTGTAAGGGCTGAACAAATTTGAGG
BCWD10F00421	A/C	TGCAGGAAATACAAAGCATTGAGAAGCGTTAGGGTTAG[A/C]GTTAGACAGGTGAGAGAGCCTGGCTCAGATCAAACTGACGAGATTAGACC
BCWD10F00422	A/T	TGCAGGAAATACAAAGCATTGAGAAGCGTTAGGGTTAGAGTTAGACAGGTGAGAGAGCCTGGCTCAGATCAA[A/T]CTGACGAGATTAGACC
BCWD10F00432	A/T	TGCAGGAAATAGACGTTTTGGTTTACTCATAACATGAT[A/T]CAACAGGAAATAGAGGAATCCAAGAGAACGACTTCAACCAAAAGCATGTT
BCWD10F00435	A/G	TGCAGGAAATAGTTATCATGCGTAACATATACTTTTACACACAGCCGT[A/G]ATCTCAGACATTATTCACGTAAAACAGCGATTCTGAAGCA
BCWD10F00441	A/T	TGCAGGAAATATATTCACTTACCATTCATTGATTATCTGCCACAAATGCA[A/T]CAGAAGATGGTGACTAATACTATTACTGTTGGACTTGA
BCWD10F00444	G/T	TGCAGGAAATATTCAGATGGATTCTGACAAGGTGAG[G/T]GTCCCGTAACCTTTCCCCAGGTTTTATCGGCCCTTTCCTCATCTCTAAAATC
BCWD10F00445	G/T	TGCAGGAAATATTGTTAATACGGAGCAGTGACCTCACCATCAGCACACTGTACAACATTATCAAACCTACTGGAAAT[G/T]ATCAGTAGCAC
BCWD10F00448	C/G	TGCAGGAAATCAACTATGGCTCAGTCCACCAGATGGAGCTCTGGCAGTAGACTGTTAACAAGTGGTGTCCTGTCCTGTCCTGTCCT[C/G]TC
BCWD10F00449	A/G	TGCAGGAAATCAACTGTATATGTTTCTAATATATGAGAAAGGAAGTCAAACTCAATAGGACTTTTCTATTGAGAGAATGAGTCGATA[A/G]A
BCWD10F00450	A/G	TGCAGGAAATCAACTGTATATGTTTCTAATATATGAGAAAGGAAGTCAAACTC[A/G]ATAGGACTTTTCTATTGAGAGAATGAGTCGATAGA
BCWD10F00461	A/C	TGCAGGAAATCCTGTCAGGAAGTTCTCACGCTCTCTAGGGAGTGAGTGCCCATACATGTACAGGAAGTGGTTGTTTAACCAGATTGTG[A/C]
BCWD10F00472	C/T	TGCAGGAAATGAACTGATGCTTTTCCAAATTAGGTTTA[C/T]GTATAGTAATAAATAAGCATTGCATGAAATTTCACTGAATGGCGCCCAGA
BCWD10F00486	A/T	TGCAGGAAATGATGCTTGTCTCGTATCGAGCTGGATAATGGTATATAGTGGAAATGGATTT[A/T]AAAAAATCTTGTGGTAAGTTGGAAACA
BCWD10F00492	A/C	TGCAGGAAATGCATTT[A/C]TTTTCTGTATTGAATGTTTAGTTCCAAAATACAATAATTCCAGTGATAACATGTCATTTACATTTTTATGAC
BCWD10F00498	C/T	TGCAGGAAATGCTGTATGAAACTGAGAGAAAACCACAG[C/T]TGAAGTTGGCAAGCCAGCGTGGTTTGTAGAGCTTGTGATGAGGAGGTTTA
BCWD10F00505	A/T	TGCAGGAAATGGACGCATTAGACACATTCATGTTGAATTAAGAACTTACCTAAATG[A/T]TAAGGTACCTAAAATATTAATGTTGCATGCAC
BCWD10F00516	C/T	TGCAGGAAATGTGATAATTTCTGTTTGTGATCATGATGAGAGGTTAAGATGGGGTTACCTTGCTTGTTGTAGCTAGCTGGGTTG[C/T]ACTT
BCWD10F00525	A/G	TGCAGGAAATGTGGTGTGAGAACAGGCTGTTTTTCTCTGCTGTTTCTTTCCTCCCCTGCTGTCTGACTTAGAGGTA[A/G]AGCTAGTCAGAG
BCWD10F00526	C/T	TGCAGGAAATGTTTCACTGTAATAGGGAAGATGTAAACTCGG[C/T]AGTAGAAAACCTATACGGTATATTTGACCTTTCAACTTCCCTATCA
BCWD10F00531	A/C	TGCAGGA[A/C]ATTACAAAACATTTTACAAAGGCAGAATGTGCAGCATCACAACCAAAAGCAGGCACTTTCTTCATGCTCATCACCCACTGT
BCWD10F00533	C/T	TGCAGGAAATTACTGTTTGATTTCCTACCTGTCAGGATGATAGAATT[C/T]AGGAAGGGGGATGGTGAGTGAAATATCTATGATTTAAGTCT
BCWD10F00539	G/T	TGCAGGAAATTCCTGCATGTCATCTCTGCCCAACACTGTCAGCCACCGTTCCCCAGCGCGATCCGAGACCTGTGCCCAATCCATGAT[G/T]A
BCWD10F00541	A/G	TGCAGGAAATTGAAGCAGAGAACCAGTGTCCTCATCCTATTAACAAGCATTGGTTTTTGGCAC[A/G]AAAATAAAACCAATCTCTTCCACGC
BCWD10F00544	A/G	TGCAGGAAATTTCTTCAGACGGGTAAAGACAACAAAGATATAT[A/G]ATGAACATTTTAATGAAAGATCCTTACAACTATCGGTGTGTAATG
BCWD10F00548	G/T	TGCAGGAACAAACACCA[G/T]CGCATTTGGGAAAGCATGGTGTGCAGGAAAGAGGTTGTGGTCAGTGTAAACCACAATAGGGACCACACCCG
BCWD10F00549	C/T	TGCAGGAACAAACAGAGGAGCCTGGCTGTTAGCTGGAAACAATGACACAAAGGACAACCCACATTAAAAAAAATACTACAGTTTGC[C/T]AT
BCWD10F00550	A/G	TGCAGGAACAAACATCAGCACATAATCCTGCTTTTTAGGCAAAGCATG[A/G]TGTGCAGGAAAGTGGGTTGTGGTCAGTGTAAACCACAATA
BCWD10F00554	A/C	TGCAGGAACAAAGCTTGTCTTGTTTTTGTAAATAATAATTTT[A/C]TCCATTATTTCTGCCCTTGTGCTTTTTTGGCAGAACACTCACAAAC
BCWD10F00555	C/G	TGCAGGAACAAAGCTTGTCTTGTTTTTGTAAATAATAATTTTATCCATTATTTCTGCCCTTGTG[C/G]TTTTTTGGCAGAACACTCACAAAC
BCWD10F00558	A/T	TGCAGGAACAACACATAGCATGAGAGAGAGGAGAGGGACTAACATGGAGACGGATCAAATAC[A/T]ACATGAGTAACCACAGTATAACTAAA
BCWD10F00559	A/C	TGCAGGAACAACACATAGCATGAGAGAGAGGAGAGGGACTAACATGG[A/C]GACGGATCAAATACTACATGAGTAACCACAGTATAACTAAA
BCWD10F00560	G/T	TGCAGGAACAACACCTGTACTTTTTTT[G/T]GTTTTACATATTCACCCAACACACTCCTCTTTCCTGCATCTCTGGCGCCATTTATATTGAG
BCWD10F00561	C/T	TGCAGGAACAACACCTGTACTTTTTTTTGTTTTACATATTCACCCAACACACTCCTCTTTCC[C/T]GCATCTCTGGCGCCATTTATATTGAG
BCWD10F00564	A/G	TGCAGGAACAACAGGAACACTGTGAGAACGGGGGAATATACCTAGAACACTAGTAGAACAGGGGAATATACCTAGGACACTAGT[A/G]GAAC
BCWD10F00569	C/T	TGCAGGAACAACCAGTACATGTACTGAGTGTCTGACACACGTACTGGTTATCTGACACACGTACTGGTTA[C/T]CTGACACACGTACTGGTT
BCWD10F00570	C/G	TGCAGGAACAAC[C/G]CGGGCCATCACATCTTCATTCAGGGTCAGAGAGGCGATGGCCGCCAGGAGCCAGCAGTCACCTGGAGGGGGAAACA
BCWD10F00573	A/C	TGCAGGAACAACTGGACAACAGCAAGCGGGTGAGTCA[A/C]ACACAGAATGTAGCCTATGCAGTGACTCTCTGCATATTGCGTGTGTTATTC
BCWD10F00575	A/T	TGCAGGAACAAG[A/T]CAGACTAGATTAGGTTGTAAAGATTACCCTGAAGGAACTAGACAGACTAGATTAGGTTGTAAAGATTACCCTGCAG
BCWD10F00576	A/T	TGCAGGAAC[A/T]AGACAGACTAGATTAGGTTGTAAAGATTACCCTGCAGGATCTCGAAGGCTGAAGACATAAGAGGAAGCGGATAACGATT
BCWD10F00580	A/C	TGCAGGAACAAGATTTGTATTAAAGT[A/C]AAATTCTAGGAGGAATCCTTAAGGTTACCTCATTGATAGAAGTGTGTTAAAGTAGTTGTTAG
BCWD10F00582	C/T	TGCAGGAACAAGCACCTGCTGACTGAAAAAAAAGTT[C/T]AGGAACTTGTGTAACCAACTCAGGAACAACACATATTTCAACATGTTTTCTT
BCWD10F00588	C/T	TGCAGGAACAATAAAAAGGCCCTACAGAGAACTCTGAAGAGGAACAATTA[C/T]TTTATTTTGGCACCAAAGCTCAAACGCCTGTCACTTAT
BCWD10F00592	A/G	TGCAGGAACAATGTCTTTGTCTAGCAGGAGTACATGTGTATCAGATCTAGGATCAGTAGTC[A/G]ACCTCCTGAGGCTGCAGTAATGGTAGG
BCWD10F00594	A/C	TGCAGGAACAATGTGTACCCATTGAAATATT[A/C]ATGTTTCCAATGGGAACAAATCGGTGAGCACATTCTGCGTGCACCGGCGGGGCCCTG
BCWD10F00596	A/C	TGCAGGAACACAAAAAACAATATAATGTAAAACAATATTATATAAAACAATATTATATAAAACAATAT[A/C]TTATAAAACAATTTATATAA
BCWD10F00600	C/T	TGCAGGAACACAACACATAGAAACATAG[C/T]TAAGCACACAAATATCCTGTTAGCGTTCTGTAAGTCATTCTATGAAGCTAATCTTAAAAT
BCWD10F00610	A/G	TGCAGGAACACCCCGTCGTGATCCGTGAAGAAAACAGGCAACAGCC[A/G]CCCAGACAACTGACCTGGATACAAAAATGTAGTCGAGCCTCC
BCWD10F00611	C/T	TGCAGGAACACCCCGT[C/T]GTGATCCGTGAAGAAAACAGGCAACAGCCGCCCAGACAACTGACCCAAAGACCCCCCTGGAGTTGCGCCATG
BCWD10F00614	A/T	TGCAGGAACACCGGAAATAATAACTAAACCAACGAATGAGAAATGGAGGCTACCAGAACTAAAATAA[A/T]TTTTTTTCCGAATAAACGTGG
BCWD10F00616	A/C	TGCAGGAACACCTCGAAGCGGGGCGAGTCGTTTGGGATCGGCCGCATCGGCAGCAAGAT[A/C]AAGGGGGTGTTCAAGAGCACCACCATGGA
BCWD10F00625	C/T	TGCAGGAACA[C/T]TGTCTAATCAAAAAAAAAAGAAACTACAGCGGGCCTACTTACAGTGGTAGCCTACATACTTAAATGCAAAAGATCAAC
BCWD10F00636	C/G	TGCAGGAACAGAGGGTAGAGG[C/G]ATTCTCCATCACAATAGAAGGCAGAGTAACCCGTAGGAGCCAATACCCAGTCCTAATGGAGAGAAAT
BCWD10F00638	C/T	TGCAGGAACAGAGGTGAAAACAGGCTTTTAATGGCCAATTAAAATGTCAAACAACTCATTCCTGA[C/T]CGGCATGGAGTGCAGTGACAAAA
BCWD10F00641	A/G	TGCAGGAACAGATGACCGGATGGCATTCCGAGTCACCATAGTAACAAA[A/G]GGACTTTCTGAGGTAATGTGATGGGTCTAGAAGTGACAGC
BCWD10F00643	A/G	TGCAGGA[A/G]CAGCACATGTTGGAGAACCTGAGCAGACCTTACACCTGGGGTGGGACAGGGAGACGGTACCGCCCAGACCTCCTCCTGACC
BCWD10F00647	C/T	TGCAGGAACAGCTAATGTTTCAGTAGCTGAAGTAGCCAGATTACGGAGTA[C/T]GACATTGGCTCACAGGGTTAAAGACAAGGAGCGAAGGG
BCWD10F00653	A/G	TGCAGGAACAGGGATAAAATAACAAAAACATTCAACTCCAACTGTTTTAAAGTCACCATTGGCCTC[A/G]TGGTGAAATCCCTGAACACCCC
BCWD10F00667	A/G	TGCAGGAACAGTGTCTC[A/G]GTTATCTGGAGAGAGGTAGGGAGACCAGAGAGAGGAATAAACCGGCATTATTTAGAAAATCTGTCCACAAC
BCWD10F00668	A/T	TGCAGGAAC[A/T]GTGTCTCGGTTATCTGGAGAGAGGTAGGGAGACCAGAGAGAGGAATAAACCGGCATTATTTAGAAAATCTGTCCACAAC
BCWD10F00670	A/G	TGCAGGA[A/G]CATAACTTGCGGGGGGATGGGGGTATCATGACCCCTCAAAGTTAGAAACAGGTCAGTTTGACCCCCTCAATAATATACCAT
BCWD10F00677	A/G	TGCAGGAAC[A/G]TCACACACAGCGTTAGTGATAAATAGGGCATGCACAATTACTGTATAACGTGTAACCGACGGTTATGGATAAAGACCAT
BCWD10F00679	C/G	TGCAGGAACATCA[C/G]CACAGGTGGCGTAATTGGTGGCTTTAACAGAAGCATGCAAACAGGCTGTAGGAAAAACAGCTAATATCTACACAG
BCWD10F00680	A/G	TGCAGGAACATCAGCACAGCTGGCAC[A/G]AATTGTGTTTTTTTTTGGACAGAAGCATGTAAACAGGCTGAAGGAAAAACAGCTCATATCTA
BCWD10F00681	G/T	TGCAGGAACATCAGCACAGCTGGCACAAATTGT[G/T]TTTTTTTTTGGACAGAAGCATGTAAACAGGCTGAAGGAAAAACAGCTCATATCTA
BCWD10F00687	A/G	TGCAGGAACATCAGCACAGGTGGCGTAATTGGTGGCTTTAACAGAA[A/G]CATGCAAACAGGCTGTAGGAAAAACAGCTAATATCTACACAG
BCWD10F00699	C/T	TGCAGGAACATCCTGAGTTAAAGCCCTACTCCACCCACAGCATGGATAACATGAAACAGACACCA[C/T]TTAAGAGCAGAGTAGAGAAGAAA
BCWD10F00700	A/G	TGCAGGAACATCTTTGTGGTTAACGAGCGCAAACTAGGTAATAACGTCGTTCAGCAGTAACTTCAAAACACCGCTATCACTC[A/G]ATCCTT
BCWD10F00707	A/T	TGCAGGAACATTCATGTATGCTCTTTTACCCGATATCATGAT[A/T]AGCTTTGGTCATATCGATTTTGGTACCCACCACCAGTGAACATTGT
BCWD10F00709	A/C	TGCAGGAACATTCGCAGCAAACTAAAAAGTGAACAAATTAAGATCCTACTGTATGCAA[A/C]GTGTAAATATGGCTACGAGAGCATGCTAAT
BCWD10F00715	C/T	TGCAGGAACATTGTCTTCCTGTCTCTCTCC[C/T]CTGTAGGAACATTGTCTTCCTGTCCCTATTTTCTGTAGGAACATTGTCTTCCTGTCTC
BCWD10F00716	A/G	TGCAGGAACCAACCCAGTGTACCATGCCTATGTTGTTTTTTGCT[A/G]TTGTGTAGCAACATATAAGAGAACTGAAGGGACCGCCCTGGCGG
BCWD10F00717	C/T	TGCAGGAAC[C/T]AACCCAGTGTACCATGCCTATGTTGTTTTTTGCTGTTGTGTAGCAACATATAAGAGAACTGAAGGGACCGCCCTGGCGG
BCWD10F00719	C/T	TGCAGGAACCAACCCATTGAACCATT[C/T]CTATGTAGCAGTATAAGAGGACTGACGGGACAACCCTGGTGGAGCTTGTGGCAGACTTGTAC
BCWD10F00724	A/G	TGCAGGAACCAATGG[A/G]CAGCCTGCACCCCCTGGCCAGGCCCCGCCCACTACTAGCCCCGCCTACTCTAACTACCAGCCCACACCCACAC
BCWD10F00726	C/T	TGCAGGAACCAATTA[C/T]CCCACTCTCCCCCTAAAACCCCACTGTACCCCACTAAAAACATAGCATCCAGAACAGGGTTATCTAGAACAGG
BCWD10F00727	A/G	TGCAGGAACCACA[A/G]AACAGCCAGCCCAGGAAATTAACAACAGGAAGTAAATAAACAACATACCAGGGGATTAGGCATGCTGCTGAGTGG
BCWD10F00728	G/T	TGCAGGAACCACAGAGAAACCTCAGAAAGCAGCAACAGCTTAATC[G/T]TCCTGTTATCTCCTCTGTGTTCTGAGCCCTTCAGGCAGTTTTC
BCWD10F00729	A/G	TGCAGGAACCACAGAGAAACCTCAGAAAGCAGCAACAGCTTAATCTTCCTGTTATCTCCTCTGTGTTCTGAGCCCTTC[A/G]GGCAGTTTTC
BCWD10F00731	A/C	TGCAGGAACCACAGCCGAGACTCTACCTGTGTGGC[A/C]CACTGCAACTTCTACACAGGGTCAGTGGGAGTGTGTGTGTTACTTGTGTGTGA
BCWD10F00735	G/T	TGCAGGAACCAGAAGTTGAACTGAATATGAATGAAAGAAGTGGAATTTAATTTGATGAAATTAATTGAAATTCAAATGGATAAT[G/T]TCTT
BCWD10F00752	A/C	TGCAGGAACCCTTCTTTATACTTATATTGGTC[A/C]ATTTTTAAGCTAGGAGAGGCAGGGGAGCTCCAGTACAGTAGGTGGCGTAAATGTGT
BCWD10F00753	G/T	TGCAGGAACCCTTCTTTATACTTATATTGGTCCAT[G/T]TTTAAGCTAGGAGAGGCAGGGGAGCTCCAGTACAGTAGGTGGCGTAAATGTGT
BCWD10F00776	C/G	TGCAGGAACGACTCCCCCGTCTGCTTCAGCTTCTTCACCTTCCTCCAGTCCTTCAGCACAGAGCG[C/G]GGGATACCATCTGGTACCGGAGG
BCWD10F00784	A/T	TGCAGGAACGCCACAAATTGCAGACTGCAGTTGCACACTATTGAGTAAAATACAC[A/T]AAAACTTAACAGGAAGCATAGAAATTGTGCACA
BCWD10F00788	A/T	TGCAGG[A/T]ACGCCTCTTTATAATTTAGGAGAAGCAGGGGCGCTCCATTACAGTAGGTGGCTTTAATGCACAATAACGTTGGATGCCAACT
BCWD10F00791	A/G	TGCAGGAACGGAGGGAA[A/G]TGCACTGGGAAAAACAAATGCAAATGTGACAAGGGTTTCCACGGCGACCTGTGTTCCAAGGGTAAGTCTAA
BCWD10F00799	C/T	TGCAGGAA[C/T]GGTCATTGGAGTCGATTGACTGGGTGGTCATTGTAGTTAATGAGGTGGTTCTCCCGGCCATAGCCTTGTACCAGAAGTCC
BCWD10F00801	C/G	TGCAGGAA[C/G]GGTGAGATTGCCTGCAATGACAACAAGCTCAGTCCGATGATGCTGTGACACACCGCCCCAGACCATGATGCTCCACCTCC
BCWD10F00809	C/T	TGCAGGAACGTTGCGCCCCACAAAAGCACA[C/T]AGTGTACAGTACACCATAGAGAACATTATGAAGAAGCCACAACTACGGTAATCCTCTT
BCWD10F00810	A/C	TGCAGGAACTAAAATTGAGTGAATACAAACACAAACTTCAGAGAAGGGG[A/C]GTGACCTCACCCTGCAGCTTGGTATCCATGGTGATGGAC
BCWD10F00811	C/T	TGCAGGAACTAACTAGTTATCTGTGATATTGGGCCTGCA[C/T]GGAACTAACTAGTTATCTGTGATATTGGGCCTGCACGGAACTAACTAGT
BCWD10F00821	A/G	TGCAGGAACTCAAGATCGACAACCAGGTACAATAAAATACAGCACAATC[A/G]TTATTGGTACATTCTACTGACAGACAGTGTAAAGGAGGC
BCWD10F00825	A/G	TGCAGGA[A/G]CTCAGAGGGATTTTCATGGCATGAATGAAAAAAGGGGTCTACTCAGGAATCACTGTTGCCTTAGAACGCAAGTCCAGTGTC
BCWD10F00827	C/T	TGCAGGAACTCATC[C/T]AGGTCCATGTACTCCAAGTGGAAGGTCTCCCCATCATAGGGGATGGTCTTCTCCCAGATGGCAGGGGTAAGGGA
BCWD10F00832	A/G	TGCAGGAACTCGGCCGGGGC[A/G]GTCTACCACCAGGCTCGAATAAACGTAAGAGGTGCTTGTCAGATCAGCTCCTCCAAAACAACAAAAAC
BCWD10F00838	A/C	TGCAGGAACTCTCTCTCTCCCACACAATTA[A/C]AGGGAAGTGAAAAATCCATTGGTTACAACCGAGAGAGATTATGTATTACTGTGACATC
BCWD10F00844	G/T	TGCAGGAACTCTTTGAGCGGGTG[G/T]GGAAGCTGGTCCCGTTTGCTGGATATGTCCAGGTGTCCGTTGACTGTTTTCCTACACAGGTGCTG
BCWD10F00848	C/G	TGCAGGAACTGAACCCACCACCTTGGTGTTGCTAGTGAGGTGATCTTACTAACTGAACCCACGACCTTGGTGTTGCTAGTGA[C/G]GTGATC
BCWD10F00853	G/T	TGCAGGAACTGGAACCAGCACCTCTAAGATATTTTCCCGCTCTGGTACCTTTTATTTATTAATT[G/T]TTTCACTGTTCGCACTAAACATTC
BCWD10F00858	A/G	TGCAGGAACTGGCAGCAGCGGAACAGAGC[A/G]TAGTGACTCGACTCAGCCTGGCGGATGAACCGCTTCAGACTGTTCATGTCCTGGATGGC
BCWD10F00859	C/T	TGCAGGAACTGGCAGCAGCGGAACAGAG[C/T]GTAGTGACTCGACTCAGCCTGGCGGATGAACCGCTTCAGACTGTTCATGTCCTGGATGGC
BCWD10F00864	A/T	TGCAGGAACTGTGAAATTTGTGCGGCCTACAAATTTCCTCAACATTTTGTTGATAACCACTAACATTTGCAGCAGATTTATTT[A/T]ATCCA
BCWD10F00869	C/T	TGCAGGAACTTAGTCTACAATAAGCTGGAGAGACTTGCATTGA[C/T]AGGGGAGTGTTAAAGATGAGGACTTATCTTTCCCTTTGTGTTGGC
BCWD10F00873	C/T	TGCAGGAACTTGACCCGTAGCTC[C/T]GCCTCCGTGAACACGTCCATCCTGCGCAGGTAGCCAATCACACGCAGGCACACAGGAAGCTGGGA
BCWD10F00874	C/T	TGCAGGAACTTGACCCGTAGCTCCGCCTC[C/T]GTGAACACGTCCATCCTGCGCAGGTAGCCAATCACACGCAGGCACACAGGAAGCTGGGA
BCWD10F00876	C/T	TGCAGGAACTTGGAGCCCTGCTGCAGATGCTCATCCTTGAAGCCCTTAGTGATCGT[C/T]CCCTTCAAGAAATCAAACAACTATACCACCAG
BCWD10F00877	C/T	TGCAGGAACTTGGTAGTATGGTTTAGAGGTAGGTGCTGAATTACTGGAGCCCTC[C/T]GTTTAGAGGTAGGTGCTGAATTACTGGAGCCCTC
BCWD10F00878	C/T	TGCAGGAACTTGGTAGTATGGTTTAGAGGTAGGTGCTGAATTACTGGAGCCCTCTGTTTAGAGGTAGGTGCTGAATTACTGGAG[C/T]CCTC
BCWD10F00880	A/T	TGCAGGAAGAAAAAGACAAAAAACACCACATAACGAAAGGGCTAGCAGACGG[A/T]AGGTAGGACCACCCCTGTCCCGCTCCTTTCTGGTGG
BCWD10F00894	A/G	TGCAGGAAGA[A/G]ATGTAAAAAAAATAATGAAATTGAATGGTCTTCTTGCCCAAGGAATGAGCCACCCAGCATGGCGGCCAATGTGATAAG
BCWD10F00895	A/G	TGCAGGAAGAACAGTTTCTGGGTGCTCTCCTGGATCAGCTCCTCAGCCACGTCCTCTGGGTAGAACTTGGCCCGGAAACGGAACTG[A/G]AG
BCWD10F00900	A/T	TGCAGGAAGAACTCATGAGGTATGTCCTTCAGTCCCAGCACATTCTGGAGACAAAACAACACTGAATTA[A/T]CACTGTCCTCATACAGGGA
BCWD10F00901	C/T	TGCAGGAAGAACTCCCAGAGGTAGGGCTCAATTCAATTTCGGTCTATGTACAGCATCCCTCCATTACCCTTTCACTCCATTAACCCTG[C/T]
BCWD10F00907	A/G	TGCAGGAAGAAGAGAAAGGTTAAAAGGCATTGGTTCTAGAAAGATGGAGGGG[A/G]ATGTGGGATGGCTGCTCTCTTGAAAAACAGACTCTG
BCWD10F00911	A/G	TGCAGGA[A/G]GAAGCAGAAAGAAGGACCACTGATACCACTGGGCTTTCGCCTAAACACTAACTTGAACTAAACTTGTATGTGTACACACAT
BCWD10F00916	C/T	TGCAGGAAGAATACCTGACCTGACAGCCAGAGTAACACAGTATCTGAGAACTAGACACACAGAAGAAACAATACATGCAAAGT[C/T]CTCCA
BCWD10F00918	A/G	TGCAGGAAGAATGACTATGCAAGGGAGTGTGTACCGT[A/G]TTAGCTAACTTCTCTATCCAGATGTATTCACAAATCCTGTGATTCTGTAAA
BCWD10F00923	A/C	TGCAGGAAGAC[A/C]CGCTGGGAAGGAGTGGCCTTGGTTGTTCTGTGAACGGCTCTGCAACACAGGGTGGTGGTTGTTGTCGTTCAGATTGA
BCWD10F00932	A/T	TGCAGGAAGACCCCGCCCACAAACTCTGCCCCTGCTGCTGAAAAAAATCCCAAGGG[A/T]AACACTGACTTTGGTACTACATTGGTATTTGT
BCWD10F00933	C/T	TGCAGGAAGACCCCGCCCACAAACTCTGCCCCTGCTGCTGAAAAAAATCCCAAGGGAAACA[C/T]TGACTTTGGTACTACATTGGTATTTGT
BCWD10F00934	G/T	TGCAGGAA[G/T]ACCCCGCCCACAAACTCTGCCCCTGCTGCTGAAAAAAATCCCAAGGGAAACACTGACTTTGGTACTACATTGGTATTTGT
BCWD10F00941	G/T	TGCAGGAAGACGACAATATCAGAGAGAAGCATGGCCGTTACATCTAGAGAGAGGAGACCAGAGGTTAGA[G/T]GTCAGGTTTAGATATCAGA
BCWD10F00948	A/G	TGCAGGAAGACTACAGTACCACCCTACAGTAG[A/G]ACTACAGTACCACCCTGCAGTAGGACTACATCCACACCCTGCAGTAGGACTACATC
BCWD10F00952	C/T	TGCAGGAAGACTTGAGCAATTTCCACTAGATGGG[C/T]GGGCTGCAAAGTGAAAATTGGCTATATATTGTAAAAAATCATGATAATGTTTAG
BCWD10F00953	A/T	TGCAGGAAGACTTGAGCAATTTCCACTAGATGGGCGGGCTGCAAAGTGAAAATTGGCT[A/T]TATATTGTAAAAAATCATGATAATGTTTAG
BCWD10F00954	A/T	TGCAGGA[A/T]GACTTTAAGGCGGTCCAGTGGGGCGGTGCCGGTCCGGGAGACTGATCCTGCCATAGCTCCAGCCATCAGCTGTCTCCAGAC
BCWD10F00972	A/C	TGCAGGAAGAGGAACCATTACAGTGAGTCATTT[A/C]CAGAGATGTTTGTTGTTTATCATGTTTATCGTTGTCTTTTTTAATTTTATTTACT
BCWD10F00974	C/T	TGCAGGAAGAGGACACCAGTAAAAAATTCAAGATCAGAGTAAGGATCT[C/T]GAGCACCGTGGGGAGGCGCTTTTACTACAGGCTTTACCCA
BCWD10F00978	C/T	TGCAGGAAGAGG[C/T]CAGAAAATCTTAAAAACATGGAAGATAACTCTGCATAAATGTTTTTATAACATACATTATAATGTGGGTTTTTGTA
BCWD10F00979	A/G	TGCAGGAAGAGGGAAGGAGGTGTTGAATTATACTGAGAGATGGTG[A/G]AAGACTCCTCCTCAGGAGTACAACACACACATAGAGGGTGGAT
BCWD10F00980	G/T	TGCAGGAAGAGGGCAACCC[G/T]TCTCGCCCCGAGCAGGAGTTAAAGGTCAAGATTTATGCCGCCCACTTTGTTATGTCTCGTCTCTCCATC
BCWD10F00988	G/T	TGCAGGAAGAGGTTAAAAAAT[G/T]ACTCTACAAACATGGCAGAGAACTCTACATATGGAGATTAAGTCAATTACCTGGTCAAGTTGATACA
BCWD10F00990	A/C	TGCAGGAAGAGGTTAAAAAATTACTCTACAAACATGGCAGAGAACTCTACATATGG[A/C]GATTAAGTCAATTACCTGGTCAAGTTGATACA
BCWD10F00995	A/G	TGCAGGAAGAGGTTACAAAATAGACTTTACAAACACGGCAAAGAACTCATAGCGGGTCATTACC[A/G]GGTCAAGTTTATACATTTTAATGT
BCWD10F01000	A/T	TGCAGGAAGAGGTTACAAAATAGAGTT[A/T]AAAAAATATGGCAAAGGAAACTCTACATATGGAGTTCTATGGGCAAAATAATAGCCAGGCG
BCWD10F01006	G/T	TGCAGGAAGAGGTTAGAAAACAGACTTTACAAACA[G/T]GGCAGAAAAAACTACCTATGAAGTTTGAGTCAATTACCTGGTCAAGTTCATAC
BCWD10F01013	A/T	TGCAGGAAGAGGTTAGAAAGTAGACATTCGTTTTTTT[A/T]AAGTGAATTACCTGGTCAAGTTCATTTATTATGTGTGCCTTTGTATTTAAA
BCWD10F01014	A/G	TGCAGGAAGAGGTTAGAGAATAGACTTTACAAACATGGCAGAGAATTCTACAT[A/G]TGGAGTTTTTTCAGTCTATTACCTGGTCAAGTTCA
BCWD10F01021	G/T	TGCAGGAAGAGTACCACATGAGAGA[G/T]GAGGATGTCTTCCCTGTAACGCACAGCGTTGAGACTGACTGACAACAAGCTCAGTCCGATGAT
BCWD10F01025	A/G	TGCAGGAAGAGTACC[A/G]CATGAGGGAAGGAGGATGTCTTCCCTGTAACGCACAGCGTTTAGATGGCCTGCAATGACAACAAGCTCAGTCC
BCWD10F01026	A/G	TGCAGGAAGAGTACCACATGAGGGAAGGAGGATGTCTTCCCTGTAACGC[A/G]CAGCGTTTAGATGGCCTGCAATGACAACAAGCTCAGTCC
BCWD10F01031	A/G	TGCAGGAAGAGTACCACATGAGGGAGGAGGAT[A/G]TCTTCCCTGTAACACACAGCATTGAGATTTCCTGCAATGACAGTGACCTTAATTGC
BCWD10F01032	A/C	TGCAGGAAGAGTACCACATGAGGGAGGAGGATATCTTCCCTGTAACGCACAGCGTTGAGATGTCATTGCAGGC[A/C]TTGCAGGCAAACAAG
BCWD10F01036	A/C	TGCAGGAAGAGTACCACATGAGGG[A/C]GGAGGATGTCTTCCCTGTATGGCACAGCATTGAGATTGCCTTCAAAGACAACAAGCTTAGTCCG
BCWD10F01041	A/T	TGCAGGAAGAGTACCACATGAGGGTGTCTTCCATGTAACACACAGCGTTGAG[A/T]TTGCCTGCAATGACAACAATCTCAGTCAGATGATGC
BCWD10F01046	C/G	TGCAGGAAGAGTGCCAGTCCTGTCTGGTCCAGTGACGGTGGGTTTGTGTCCATAGGTGACGTTGTTGCCGGTGATGTCTGGTGAGGA[C/G]C
BCWD10F01048	G/T	TGCAGGAAGAGTTTACAAAA[G/T]ACTTTTCAAACATGGCAGAGAAAATGTAACGTTATGACTATAGCTACGGTTCTTGGTAACAGAGCTCA
BCWD10F01062	A/C	TGCAGGAAGATGCTGCAGGTCATCTCTAGCCGACAGTCAGCTACAGTTCACCAG[A/C]GCAATCCGAGCCCTGAGCCCAATCCATGATGAAT
BCWD10F01063	A/C	TGCAGGAAG[A/C]TGCTGCAGGTCATCTCTAGCCGACAGTCAGCTACAGTTCACCAGCGCAATCCGAGCCCTGAGCCCAATCCATGATGAAT
BCWD10F01065	G/T	TGCAGGAAGATGGCTGATGTGAAGTGAAT[G/T]ACTTTGATCATGCAGTCTCATTATACAGCATTTCCTGTGTATAAAGTACCAACAAATTA
BCWD10F01068	C/T	TGCAGGAAGATGGGTAGGCTGCTTCTCTGAGCCTGCAGGATCT[C/T]GAAGGCTGAAGACATAAGAGGAAGCGGATAACGATTCTTCACTGT
BCWD10F01082	A/C	TGCAGGAAGCA[A/C]AGGTATCACCTTACTGTATCTCCACACAGCACTCCAGTTACACAGTTAAACACAGCTCAACACAGTCAAACAGTTAA
BCWD10F01083	A/T	TGCAGGAAGCAAAGTCTTAACCATTTCAACAAGTTTCCAGAGTAAATATTGTAACTATAGTTCGAATTT[A/T]AAAAAAAACAAACTATTGT
BCWD10F01085	A/G	TGCAGGAAGCAAGAATAATCCTA[A/G]CTGATATTTACCAGCTAACATAGTCAAGAATAGAAGTGTCATTTACACATTCAATTCCACTGCTG
BCWD10F01099	C/T	TGCAGGAAGCAGGACGCCTCCTGCTGGACAAGGTGACTCAATACTGTGACAACACATACGCACAGCATGT[C/T]GTAATGGTTACGTAAGAG
BCWD10F01102	A/T	TGCAGGAAGCATACCACATGAGGGAGGAGGATGTCTTCCCTGT[A/T]ACGCACATCGTTGGGTTGGCTTTTTATGACAACAAGCTCAGTCCA
BCWD10F01109	A/T	TGCAGGAAGCCCACCAAAGTGATAGCTCGCGGTGCAGACAGACCATGCATTCCATC[A/T]GTCTCCTGCAACCTCTGCTGCATACAGGTAGG
BCWD10F01110	A/G	TGCAGGAAGCCCACCAAAGTGATAGCTCGCGGTGCAGACAGACC[A/G]TGCATTCCATCTGTCTCCTGCAACCTCTGCTGCATACAGGTAGG
BCWD10F01114	A/G	TGCAGGAAGCCCCATAGCCAAAGGGGGTTTGGGACCCAGCGAGAGGG[A/G]ATCTGCAGCCCACTGCTGGGATCTGGTAACCCGCAGCTATG
BCWD10F01115	A/C	TGCAGGAAGCCCCCGGGGGTCGGCAACAAAGACATTTGCAAATGTCATTAGTGACCTCTCAGCTCCAACCCCCC[A/C]AAAAAACCCATGGT
BCWD10F01116	C/T	TGCAGGAAGCCCCGGGGAT[C/T]GTCAACAAAGACATTTGCAAATGTCATCAGCGACCTCTCAGCTCCTCTCGGTTCTAACCCCAAAGAACG
BCWD10F01119	A/G	TGCAGGAAGCCCTGGTCTGTCACCAGCAGGTACAGGTGGCCCTGCGGGGTCACAAGGTCAAAGGTTAGAAGTCATTCACTGGGGA[A/G]GGG
BCWD10F01124	C/T	TGCAGGAAGCCGCTGGGGTCGTT[C/T]TCTTTGATCACCTCCAGACAGTACTCCATCATGCCTGTAGTCTGACGTAGCTTCATAGTGCAGTG
BCWD10F01129	C/T	TGCAGGAAGC[C/T]TGGCAGTAAGGTCCTCAAAGTGTGTGTGTGTGCATGTGTAAGCCTGGCAGTAAGGTCCTCAAAGTGTGTGTGTGTGTG
BCWD10F01134	G/T	TGCAGGAAGCCTTTCGTAATATCCAGGAAACCTGATTTAACACCATCAGTAGATACACATTGCGTTCTATC[G/T]GTCAAGTCATTTTTAAA
BCWD10F01135	A/G	TGCAGGAAGCCTTTTTCCTTTTAGTAGGCCATTATTCTAAATACACCTA[A/G]TTTCATAAAGGTTATCAATTTTTTTTAAATAAAACATCT
BCWD10F01136	C/T	TGCAGGAAGCCTTTTTCCTTTTAGTAGGCCATTATTCTAAATACACCTAGTTTCATAAAGGTTATCAATTTTTTTTAAATAAAACATC[C/T]
BCWD10F01137	A/T	TGCAGGAAGCCTTTTTCCTTTTAGTAGGCCATTATTCTAAATACACCTAGTTTCATAAAGGTTATCA[A/T]TTTTTTTTAAATAAAACATCT
BCWD10F01144	A/G	TGCAGGAAGCGTACCACATGAGGGAGGAGGATGTCTTCCCTGTAACACACAGC[A/G]TTGAGACTGAGCTTGTTGTCATTGCAGACAGTCTG
BCWD10F01145	C/G	TGCAGGAAG[C/G]GTACCACATGAGGGAGGAGGATGTCTTCCCTGTAACGCACAGCGTTACACAGATATTCCTGTCTTGCAGGATATCACGC
BCWD10F01147	A/C	TGCAGGAAGCGTTTTGTTTGCTCACCATGCGAGGAGTTTTTGTATGGTCAGTTCTATCCGGAATACTTGTG[A/C]CGCCGCTACTCTAAACT
BCWD10F01148	A/G	TGCAGGAAGCTAAATGTTATTCTTGTAGACACGTGTGGAAAGGGTGAAGGAGCAATGGAGGCTGGTGGGCC[A/G]TCCCGTAAATTTGTCAG
BCWD10F01154	A/G	TGCAGGA[A/G]GCTATAGGAGCTCTCCAGGGACTGTCTGTCAGCGGTCAGGTCCTGGAGCTCCTGCTGCAGCCTCCCCATCTCCTCCCTGGC
BCWD10F01156	A/G	TGCAGGAAGCTCATCATCATTAGCAGACGAGGAGGGGGAACAGGAGAGCACGGGATGCAATTAGGGCTGCTACCTCCGGGGGCAT[A/G]CGA
BCWD10F01159	A/T	TGCAGGAAGCTCCCACACGTCACCTCTAGCCGACACGGTCAGCTACTCTTCACCTACTCGATCAGAGATCGGTGCCCAATCCCATG[A/T]TG
BCWD10F01166	A/C	TGCAGGAAGCTCCTGCACGTCGTTTCTAGCCGACACTGTCAGCTACCGTTCAAC[A/C]GCGCAATCAGAGACCTTATGTGCCCAATCCATGA
BCWD10F01169	A/C	TGCAGGAAGCTCCTGCGCGTCACCTCTAG[A/C]GGACACTGTCAACTACCGTCCACCAGCGAGATCAGAGACCCCGTGCCCGATCCATGATG
BCWD10F01172	C/T	TGCAGGAAGCT[C/T]TCCACGTATTGCAGCAGGTAGAGGCCGCAGTCGCTGCTGTTGTCCTGTAGGGGGACCTTACAGTGGGAGCCTTGCAT
BCWD10F01173	A/G	TGCAGGAAGCTGAACTAAACCCTATGCCTCCAGGTGTGGATTTGTGTAGACCCATGCACACTCATGTAGGATTCAA[A/G]ACAGTATGGTTG
BCWD10F01179	A/G	TGCAGGAAGCTGAGCCCCACAGCTGGGGGGTGAACCAAAAACCTGACGAACCCGCCACATATGTTGACTCTGCCTGTCAGA[A/G]GTGGAGT
BCWD10F01183	A/C	TGCAGGAAGCTGGGGTACAGTC[A/C]TTCAGAGACAGAGGCAGGGCATGCTCCCCAGGACTCTACCTCCGCTACTCTAGGGTGGTAATTGTT
BCWD10F01184	A/T	TGCAGGAAGCTGTCCCCTGGCAGGCTGGGCCGACTTAAG[A/T]CAATGAGCATGGCAGAATGGGCTCCAACCCACAATAGAACCAGGAGCCC
BCWD10F01186	A/G	TGCAGGAAGCTGTTGACATCTTCAGGGACCAAGAC[A/G]ATATCTCCTCAGGCTAGCCCTCATCAAACACCTGTTACACACACATAGTACTG
BCWD10F01187	C/G	TGCAGGAAG[C/G]TTAACACATGAGCGAGGAGGATGTCTTCCCTGTAACGCACAGCGTTGAGATTGCCTGCAATGACAATAAGCTCAGTACG
BCWD10F01188	A/G	TGCAGGAAGCTTCTGCCCCGAGAAC[A/G]ACAGCCTCTCATAGCCGTCTCCGATTGGTTCTCTGACTGGCTCTCTGAATGGCTCTCTGATTG
BCWD10F01206	A/T	TGCAGGAAGGACAGACCATCAGTCCGGAGCAGCTACAGAAGGCCCTGGGTCAGGACCACATTATAGTGTCCC[A/T]GGAACAGGGCCTGGAA
BCWD10F01209	A/G	TGCAGGAAGGACCCCTGCATCTCAGCTGAGAAAATGAGGTACTCTGAGATATACAGGTAGA[A/G]GTATACACAGGTATACACACAGAGAGA
BCWD10F01219	C/T	TGCAGGAAGGAGGAAGGGGATGTGGG[C/T]GGGACTTCCTGTCCGCCGTTCTTGCAGCGCAGGTAACCATAGAGATTAGCCCCCTGGAGAGA
BCWD10F01224	A/G	TGCAGGAAGGAGGATTTGATAAAGCGATGCTCCTTTCCCTGCATCGCGCAATTACAA[A/G]AAGCACCCATCTCTTCATGTACAATTTGACA
BCWD10F01225	A/G	TGCAGGA[A/G]GGAGGTATAGACACTCATGTGCATATACACACACACACATTCACAGTGTAGGGTTCTGAGTCTTGATGAATCCCGAGAACA
BCWD10F01230	A/G	TGCAGGAAGGATACCAC[A/G]AGGGAGGATATCTTCCCTGTAACGCACAGCGTTGAGATTGCCTGCACAATGACAAGCTCAGTCCGATGATG
BCWD10F01232	G/T	TGCAGGAAGGATACCACATGAGGGAGGAGGA[G/T]GTCTTTCCTGTAATGCACAGTGTTGCGATTTCCTGCAATGACAACGAGTTCAGTCGG
BCWD10F01251	A/G	TGCAGGAAGG[A/G]TATCACATTAGGGAGTAGGATGTCTTCCCTATAATGAACAGCACTGAGATTGCCTGCAATGTCAACAAGGTCAGTCCG
BCWD10F01261	A/G	TGCAGGAAGGCAAAGAGGACAC[A/G]GGGGTTAAAAAAACAGTCACATGTCAATCACAATACTAGAGCATTTACCTAGTTTGTGTGTCAGCT
BCWD10F01262	A/G	TGCAGGAAGGCACGGCGCTCGTGACTCGACGACTTCTGGTC[A/G]AACATGCCGGCCTGGATGACCTTCTGGTCCACGTTCAGCTTGTACTT
BCWD10F01265	C/T	TGCAGGAAGGCATGGAAACAACGTGTGTAGGATTACA[C/T]GGTATATGGGATGTGATATAAATATACACTGAATGTACAACATATTAAGAA
BCWD10F01267	A/C	TGCAGGAAGGCC[A/C]CCTTATCACCTGACGGGGGTCCCCCTCCCACTAAGCAGAATGCCTAATAATGTTAGCTTCAAAGCGCCAGCTGCCG
BCWD10F01270	C/G	TGCAGGAAGGCCGTAAACTTCCACCTCACACAGAGTGAGAATCTTGTTCTGTCCAGGGATCACAACAACAACATAGCGACC[C/G]TCCATCT
BCWD10F01286	A/G	TGCAGGAAGGGAAAAGGAAACGGGCGGCCCAGGTGAGCGGGAGTTCACCTCACAATGCTCACCTGTAGGAAGGGAAAAGGAAAC[A/G]GGTG
BCWD10F01287	C/T	TGCAGGAAGGGAAAAGGAAACGGGCGGCCCAGGTGAGCGGGAGTTCACCTCACAATGCTCACCTGTAGGAAGGGAAAAGGAAACGGG[C/T]G
BCWD10F01297	A/G	TGCAGGAAGGGAACTAAAC[A/G]TTCTATAACAGCAGACACAATGCAACACTATATGGGAAGCAGTGTTTTACTGTACTGACGACAGCCCTT
BCWD10F01298	C/T	TGCAGGAAGGGAACTGTGGTTCCCTGAGGGAGGAGGATGTCTTCCCTGTAACGCA[C/T]GGCGTTGAGATTGCCTGCAATGACAACAAGCTC
BCWD10F01300	A/C	TGCAGGAAGGGAAGGAGAGATTGTTTACTGGATGTAGCTACATTAGATGATACCATATCTA[A/C]TTTAGAATATGATCAACATGGATATAT
BCWD10F01302	C/G	TGCAGGAAGGGACACAGTGAGCTCAAGTCCCTCCTACAGGAAGGGACACAGTGAGCTCAAGTCCCTCCTACAGGAAGGGACACAGTGA[C/G]
BCWD10F01305	A/G	TGCAGGAAGGGAGA[A/G]GATGTCTTCTTCCCTGTAACGCACAGCGTTGAGATTGCCTGCAATGACAACAAGCTCAGTCAGATGATGCTGTG
BCWD10F01308	A/G	TGCAGGAAGGGAGGAGGATGTATTCCCTGTAACGCACAGCGTTGAGATTGCCTGCAATGACA[A/G]CAAACTCAGCCCGATGATGCTGTGAC
BCWD10F01317	C/T	TGCAGGAAGGG[C/T]ACCACAATGAGGGAGGAGAATGTCTTCCCTGTAACACACAGGGTTGAGATTGCCTGTAATGACAACAAGCTCAGTCC
BCWD10F01320	A/G	TGCAGGAAGGGCACC[A/G]CATGAGGGAGGAAGATGTCTTCTCTGTAAAGCACAGGGTTGAAATTGCCTGCAATGACAACAAGCTCAGTCCA
BCWD10F01332	A/C	TGCAGGAAGGGCACGTC[A/C]TCACACACCTCAACACACTGGTCAGCAAAGTCAGCTCCCTCAAACAACTCCATCCTGTAGTGTTCTCCATG
BCWD10F01348	C/T	TGCAGGAAGGGGGCTGAGATTAAAAATACAAATATGAGCG[C/T]GCACACACACGGAGACCTAAGACAACATAGCATGGTATCAACACACCA
BCWD10F01349	A/G	TGCAGGAAGGGGGCTGAGATTAAAAATACAAATATGAGCGCGCAC[A/G]CACACGGAGACCTAAGACAACATAGCATGGTATCAACACACCA
BCWD10F01350	C/T	TGCAGGAAGGGGTACCACATGAGGGAGGAGGATGTCTTCCGTGTAATGCACAGCGTTGAGATTCCCTGCAATGACAACAAGCTCAGT[C/T]A
BCWD10F01363	A/C	TGCAGGAAGGGTAACACATGCTCCTTTTCACCCCATTATTTCTATCTCTACCTTGCACATTCTTCCACTGCAAATCTAC[A/C]ATTCAAATG
BCWD10F01369	G/T	TGCAGGAAGGGTAATTGTTTGACTAGTTGTCAGAGGGTATACAGACATTGTGCAGATGTTTTGCAGTAGGC[G/T]AAGGTGTAAATACAGTA
BCWD10F01371	C/T	TGCAGGAAGGGTACAACAGGAGGGAGGATG[C/T]TTTCCCTGTAACACAGCGTTGAGAGTGCCTGCAATGACAAGCACAGTCCGATGATGCT
BCWD10F01373	A/G	TGCAGGAAGGGTACAACATAAGGGAGAGCATTGAGATTTCCTCCAATGACAACAAGCTCAGTGCGATGTTGCT[A/G]TGACACACCGCCCCA
BCWD10F01379	A/G	TGCAGGAAGGGTACAACATGGGGAGAAGGATGTCTTCCCTGTAACGCATAGCGTTGAGATTGCCT[A/G]TAATGACAACAAGCTCAGTCCGA
BCWD10F01380	C/T	TGCAGGAAGGGTACAACATGGGGAGAAGGATGTCTTCCCTGTAACGCATAGCGTTGAGATTGCCTGTAATGACAACAAGCT[C/T]AGTCCGA
BCWD10F01381	C/T	TGCAGGAAGGGTACAACATGGGGAGAAGGATGTCTTCCCTGTAA[C/T]GCATAGCGTTGAGATTGCCTGTAATGACAACAAGCTTAGTCCGA
BCWD10F01389	A/T	TGCAGGAAGGGTACCAAATGAGGGAGGAAGATGTCTTCCCTGTAACACACAGCGTTGAGATTGCCTGCAATGGCAACAAGC[A/T]AAGTCTG
BCWD10F01399	A/G	TGCAGGAAGGGTACCACAAGAGGGAGGAGGATGTCTTCCTCGTAACGCAGAGCATTGAGATTGCCTGC[A/G]ATGACAACAAGCTCAGTCCG
BCWD10F01400	C/G	TGCAGGAAGGGTACCACAAGG[C/G]TACCACATGAGACGTTTTGCCTGTCCTGTCTGGTCCAGTGGGTTTGTTCCCATAGGCGACGTTGTTG
BCWD10F01409	A/C	TGCAGGAAGGGTACCACACGAGGGAGGAGGATGTCTTCCCTGTAACGCACAG[A/C]GTGAGATTGCCTGCCATGACAACAAGCTCAGTCCGA
BCWD10F01411	A/G	TGCAGGAAGGGTACCACACGAGGGAGGAGGATGTCTTCCCTGTAACGTAAAGCATTGAGATTGCCTGCAATGC[A/G]CGCTCATTCCTTCGA
BCWD10F01423	A/C	TGCAGGAAGGGTACCACATAAGGGAGGAGCATGTCTTCCCTGTAACGCATAG[A/C]GTTGAGATTGCCTGCAATTTCAACAAGCTCAGTCCG
BCWD10F01450	A/G	TGCAGGAAGGGTACCACATGACGGAGGATGTTGTCTTTCCTGTAACGCACAGCGTTGAGATTGCAGGCAATGACAACAA[A/G]CTCAGTCCG
BCWD10F01458	A/G	TGCAGGAAGGGTACCACATGAGAGAGG[A/G]GGATGTCTTCCCTGTAACACACAGCGTTGAGATTGCCTGCAACAAGCTCAGTCCAATGATG
BCWD10F01459	A/G	TGCAGGAAGGGTACCACATGAG[A/G]GAGGAGGATGTCTTCCCTGTAACGCACAGCGTTACACAGATATTCCTGTCTTGCAGGATATCACGC
BCWD10F01475	A/G	TGCAGGAAGGGTACCACATGAGG[A/G]AGGAGGATGTATTCCCTGTAATGCACAGCCTTTGAGATTCCCTGCAATGACAACAAGCTCAGTCC
BCWD10F01476	A/G	TGCAGGAAGGGTACCACATGAGG[A/G]AGGAGGATGTCTTCCCTGTAACGCACAGCGTTGAGATTGCCCCTCTCAGCCTATTGCGGACAGTC
BCWD10F01477	C/T	TGCAGGAAGGGTACCACATGAGGAAGGAGGATGTCTTCCCTGTAACGCAGGCAATATCAACGCTGTGACACACCGCCCCAGACCA[C/T]GAC
BCWD10F01478	C/T	TGCAGGAAGGGTACCACATGAGGAAGGAGGATGTCTTCCCTGTAACGCAGGCAATATCAACGCTGTGACACA[C/T]CGCCCCAGACCATGAC
BCWD10F01484	A/G	TGCAGGAAGGGTACCACATGAGGAGGGAG[A/G]ACGCCTTCCCTGTAACGCACAGCGTTGAGCTAGCCTGCAATGACAACAAGCTCAGTCCG
BCWD10F01490	G/T	TGCAGGAAGG[G/T]TACCACATGAGGCAGGATGTCTTCCCTGTAACGCACAGCGTGGAGATTTCCTGCTTAGTCCGATGATGCTGTGACACA
BCWD10F01493	C/T	TGCAGGAAGGGTACCACATGAGGGAAGAGGAGTCTTCCC[C/T]GTAACACACAGCATTGAGAATGCCTGCAATGGCAACAAGCTCAGTCCAA
BCWD10F01513	A/T	TGCAGGAAGGGTACCACATGAGGGAGCTGATGTCTTCCCTGTAACGCACAGCGATTCAACGA[A/T]AAAGGCGAATCTGACCATCACTCCTG
BCWD10F01519	C/G	TGCAGGAAGGGTACCACATGAGGGAGGA[C/G]GATGTCTTCCCTGTAACGCACAGTGTAGAGATTGCCTGCGACTATAAACGCAAATCCGAA
BCWD10F01520	C/G	TGCAGGAAGGGTACCACATGAGGGAGGACGATGTGTTCCCT[C/G]TCACGCAGTGTTGGGATTTCCTGCAATGACAACAAGCTCAGTCCAAT
BCWD10F01521	A/T	TGCAGGAAGGGTACCACATGAGGGAGGACGATGTGTTCCCTGTCACGCAGTGTTGGGAT[A/T]TCCTGCAATGACAACAAGCTCAGTCCAAT
BCWD10F01522	G/T	TGCAGGAAGGGTACCACATGAGGGAGGAGAAAGATTT[G/T]TGTGCTCTCCTCTCCTGGGACCAGCTACTACCCCACATAAATGTTCTCAAT
BCWD10F01526	C/T	TGCAGGAAGGGTACCACATGAGGGAGGAGAATGTCTT[C/T]CCTGTAACGTAAAGTGTTTAAATTGCCTGCATTGACAACAAGCTCAGTTCG
BCWD10F01528	G/T	TGCAGGAAGGGTACCACATGAGGGAGGA[G/T]AATGTTTTCCCTGCAACGCACAGCATAGAGATCGCCTGCAATGACAACAAGCTCAGCCTG
BCWD10F01534	A/G	TGCAGGAAGGGTACCACATGAGGGAGGAGGAAGGCCTTCCCTGTAACATACATC[A/G]TTGAGTTGTCTGCAATGACAACAAGCTCAGTCCG
BCWD10F01543	G/T	TGCAGGAAGGGTACCACATGAGGGAGGAGGA[G/T]GTCTTCCCTGTAACGCACAGCGTTGAGATTGAGCTTGTCATTGCAGGCAGTCTGATG
BCWD10F01544	G/T	TGCAGGAAGGGTACCACATGAGGGAGGAGGA[G/T]GTCTTCCCTGTTACGCACAGCGTTGAGATTGGCTGCAATGACAACAAGCTGATGGGC
BCWD10F01574	C/T	TGCAGGAAGGGTACCACATGAGGGAGGAGGATGTCCTCCGTGTAACGCGACT[C/T]GTCAGTGAAGAGCAGTTTTTGCCAGTCCTGTCTGGT
BCWD10F01581	A/G	TGCAGGAAGGGTACCACATGAGGGAGGAGGATGTCTCCCCTGCAACGCATAGCGTTGTGATTACCTGCAATGACAAC[A/G]AGCGCAGTCCG
BCWD10F01589	A/C	TGCAGGAAGGGTACCACATGAGGGAGGAGGATGTCTTCCAGTGTTTAGATTTAGTTTTTTGTCATTACAGG[A/C]AGTCTGATGATTCTGTG
BCWD10F01590	A/G	TGCAGGAAGGGTACCACATGAGGGAGGAGGATGTCTTCCATATAACGCACAGCTGTTAAGTCTGAT[A/G]ATGCTGTGACACGCCGCCCCAG
BCWD10F01592	A/T	TGCAGGAAGGGTACCACATGAGGGAGGAGGATGTCTTCCCAATTTATCC[A/T]GCTCCAGAGTACAGGCCTCTGTGTAACACTCATTCCTTC
BCWD10F01596	A/G	TGCAGGAAGGGTACCACATGAGGGAGGAGGATGTCTTCCCATCCCTGGACCCTCCACCTCCAAATC[A/G]ATCCTGCTCCAGAGTACAGGCC
BCWD10F01604	A/G	TGCAGGAAGGGTACCACATGAGGGAGGAGGATGTCTTCCCTATAACTCACAGCCTTGAGATTACCTGAACTGACAAC[A/G]AGCTCAGTCCG
BCWD10F01610	C/T	TGCAGGAAGGGTACCACATGAGGGAGGAGGATGTCTTCCCTGAAA[C/T]GCACAGAGTTGAGATTGCCTGCAATGACAAACAAGCTCAGTTC
BCWD10F01614	A/G	TGCAGGAAGGGTACCACATGAGGGAGGAGGATGTCTTCCCTGTAACACACAGAAC[A/G]AGCAGTATGGCTGGTGGCATTGTCATGCTGGAG
BCWD10F01624	A/T	TGCAGG[A/T]AGGGTACCACATGAGGGAGGAGGATGTCTTCCCTGTAACACATAGCATTGACCCTGCCTGCAATGACAACAAAACAACAAAA
BCWD10F01625	G/T	TGCAGGAAGGGTACCACATGAG[G/T]GAGGAGGATGTCTTCCCTGTAACACATAGCATTGAGACTGTCTGCAATGACAACCTGCTCAGTCCG
BCWD10F01630	A/G	TGCAGGAAGGGTACCACATGAGGGAGGAGGATGTCTTCCCTGTAACGCACAGCATTGAGATTGCCTGCAAA[A/G]ACAACGAACTGAGTCCG
BCWD10F01631	C/T	TGCAGGAAGGGTACCACATGAGGGAGGAGGATGTCTTCCCTGTAACGCACAGCATTGAGATTGCCTGCAAAGACAACGAACTGAGTC[C/T]G
BCWD10F01651	C/T	TGCAGGAAGGGTACCACATGAGGGAGGAGGATGTCTTCCCTGTAA[C/T]GCACAGCTTTGAGATTGCAGGCAATGACAACAAACTCCGTCTG
BCWD10F01653	A/T	TGCAGGAAGGGTACCACATGAGGGAGGAGGATGTCTTCCCTGTAACGCACAGTGT[A/T]GAGATTGCCTGCGACTATAAACGCAAATCCGAA
BCWD10F01660	A/G	TGCAGGAAGGGTACCACATGAGGGAGGAGGATGTCTTCCCTGTAACGCATAGCGTTGAGCGTTGCCTGCAAT[A/G]ACAAAATGCTCAGTCC
BCWD10F01661	G/T	TGCAGGAAGGGTACCACATGAGGGAGGAGGATGTCTTCCCTGTAACGCATAGTGTTGAGAT[G/T]ACCTGCAATGACAAGCTCCGTCAGATG
BCWD10F01663	A/T	TGCAGGAAGGGTACC[A/T]CATGAGGGAGGAGGATGTCTTCCCTGTAACGCATTGTTGAGATTGCCTGCAATGATGACAAGCTCAGTACTGT
BCWD10F01665	A/T	TGCAGGAAGGGTACCACATGAGGGAGGAGGATGTCTTCCCTGTAACGTTGAGATTGCCTGCAATGACAACAAGCTCAGTCC[A/T]ATGATGC
BCWD10F01666	C/T	TGCAGGAAGGGTACCACATGAGGGAGGAGGATGTCTTCCCTGTAATACACAGCATTGAGATTGCGGG[C/T]GCTCCACCTCCAAATCGTTCC
BCWD10F01676	A/T	TGCAGGAAGGGTACCACATGAGGGAGGAGGATGTCTTCCCTGT[A/T]ATGCACCACATTGACATTGCCTGAGTGACAACAAGCTTAGTCCGA
BCWD10F01678	C/G	TGCAGGAAGGGTACCACATGAGGGAGGAGGATGT[C/G]TTCCCTGTAATTCACAGCGTTGAGATTGTTGTTATTGCAGCCAATCTCAGTCCG
BCWD10F01679	A/G	TGCAGGAAGGGTACCACATGAGGGAGGAGGATGTCTTCCCTGTACACCACAGC[A/G]TTGAGATTGCCTGCAATGCCAACAAGCTGAGTTTG
BCWD10F01682	C/T	TGCAGGAAGGGTACCACATGAGGGAGGAGGATGTCTTCCCTTAACTGTGACCTTAATTGCCTACCATCTGTAAGCTGTTAGTG[C/T]CTTAA
BCWD10F01692	A/T	TGCAGGAAGGGTACCACATGAGGGAGGAGGATGTCTTTCCTGTAACGCACAGCGTTGAGATTGCCTGCAAAAAACAAGC[A/T]CAGTCTGAC
BCWD10F01694	C/T	TGCAGGAAGGGTACCACATGAGGGAGGAGGATGTCTTTCCTGTAATACAAAGCATTGAGATTGCCTGCAATGA[C/T]GACAAGCTTAGTCCG
BCWD10F01695	C/T	TGCAGGAAGGGTACCACATGAGGGAGGAGGATGTCTTTGCCGTAACG[C/T]ACAGTGTTGAGAATGCCTGCAGTGACAACAAGCTCAGTCCG
BCWD10F01696	C/T	TGCAGGAAGGGTACCACATGAGGGAGGAGGATGTGTGATGTTCGGATGTACCGATCCTGATTGCCCTGGCCACATCTG[C/T]AGTCCTCATG
BCWD10F01703	A/G	TGCAGGAAGGGTACC[A/G]CATGAGGGAGGAGGTAGCGTTGAGATTGCTTGCAAAGCTCAGTCCGATGATGCTGTGACCGCCCACCTCCAAA
BCWD10F01711	G/T	TGCAGGAAGGGTACCACATGAGGGAGGAGTA[G/T]GTCTTCCCTGTAACACACAGCATTGAGATTGCTGGTTGTCATTGCAGGCACAGTCCG
BCWD10F01715	A/G	TGCAGGAAGGGTACCACATGAGGGAGGATGATGCTGTGCCACACCGACCCAGACCATGACGGACCCTCCAAATC[A/G]ATCCCGCTCCAGAG
BCWD10F01722	A/G	TGCAGGAAGGGTACCACATGAGGGAGGATGTCTTCCCTATAACTCACAGCATTGAGATTGCCTGCAATGACAACAAGTTCAGTC[A/G]GATG
BCWD10F01728	G/T	TGCAGGAAGGGTACCACATGAGGGAGGGTCA[G/T]GTCAGGATGAGCCAGATCGGAAGAGCGGTTCAGCAGGAATGCCGAGACCGATCTCGT
BCWD10F01732	A/G	TGCAGGAAGGGTACCACATGAGGGAGGTCTTCCCTGT[A/G]ACGCACAGCGTTAAGATTACCTGCAATGACAACAAGCTCAGTCTGATGATG
BCWD10F01739	C/T	TGCAGGAAGGGTACCACATGAGGGAGTAGGACGCACAGCGTTGAGATTG[C/T]CTGCAATGACAACAAGCTCAGTCCGATGATGCTGTGACA
BCWD10F01743	A/G	TGCAGGAAGGGTACCACATGAGGGATGTCTTCCCTGTAACGCACAGTGATGAGATTGCCCGCAATGACAACAAGCTCAGTCCGAT[A/G]ATG
BCWD10F01747	A/C	TGCAGGAAGGGTACCACATG[A/C]GGGATTCCTGTAACGCACAGCATTGAGATTGCCTGCAATGACAACAAGCTCAGTCCGATGATGCTGTG
BCWD10F01755	A/C	TGCAGGAAGGGTACCACATGAGGGGGGAGGATGTCTTTCCTGTAACGCACAG[A/C]GTTGAGATTGCAGGCAATGACATCAAGCTCAGTCCG
BCWD10F01757	C/T	TGCAGGAAGGGTACCACATGAGGTAGGAGGATGTCTT[C/T]CCTATAATGCACAGTGTTGAGATTGCCTGCAATGACACAAGTTCAGTCCGA
BCWD10F01762	C/T	TGCAGGAAGGGTACCACATGAGGTAGGAGGATGTCTTTCCTATAATGCACAGTGTTGAGATTGC[C/T]TGCAATGACACAAGTTCAGTCCGA
BCWD10F01768	A/G	TGCAGG[A/G]AGGGTACCACATGATGGAGGAGGATGTCTTCCCTGTAACGCACAGCGTTGAGATAGCTTGTTATCATTGCAGGCACAGTCCG
BCWD10F01770	A/T	TGCAGGAAGGGTACCACATGATGTCTTCCCTGTAACGGACAGCGTTGAGATTGCCTGCAATGAC[A/T]ACAAGCTCAGTCCAATGATGCTGT
BCWD10F01789	C/G	TGCAGGAAGGGTACCACATTTTTTTTTTTTTACCTTTATTTAACTAGGCATATTTGTACTTTGTCAGCTC[C/G]TGGGTTTGAACTTGCAAC
BCWD10F01790	A/T	TGCAGGAAGGGTACCACCGTAGTCAATCGGTCAATACTATAATA[A/T]TACTCTTAGTAAAAATGTTAATCTGTAATTTACACTGTAGAAAT
BCWD10F01793	C/G	TGCAGGAAGGGTACCACCTGAGGGGAGGAGGAT[C/G]TCTTCCCTGTAATGCACAGCGTTGAGATTGGTTGCAATGACAACAAGCTAAGTCC
BCWD10F01797	C/T	TGCAGGAAGGGTACCACGAGGGAGGAGCATGTCTGCAATGACAACAAGCTCAGTCCGATGATGCTGTGACACACCGCC[C/T]CAGACTATGA
BCWD10F01802	A/G	TGCAGGAAGGGTACCACGAGGGAGGGGGAAGTCTTCCCTGTAACGCACAGTGTTGAGATGGCCTGCAATGACAATAAGCTCAGTCC[A/G]TT
BCWD10F01809	A/G	TGCAGGAAGGGTACCACGTGAGGGAGGAGGATGTCTTCCCTGGCACGCACAGC[A/G]TTGATTGCCAGCAATGACGACAAGCTCAGGCCGAT
BCWD10F01810	G/T	TGCAGGAAGGGTACCACGTGAGGGAGGAGGATGTCTTCCCTGTAACCAAAATTACAACATTACCTCAAAAATGGAAGAGGATAAATAT[G/T]
BCWD10F01815	A/G	TGCAGGAAGGGTACCACGTGAGGGAGGATGTCTTCCCTGTAACGCACAGCGTTGAGATTATT[A/G]TTGTTGTCATCCTGTACCTGTCCCGC
BCWD10F01817	C/T	TGCAGGAAGGGTACCACTTCCCTGTAACGCACAGCGTTGAGATTGCCTGCAATGACTATAAGCTCAATC[C/T]GATGTGTGACACACCGCAC
BCWD10F01822	A/G	TGCAGGAAGGGTACCATAAAACCACGACTCCTCAGTGAAG[A/G]GCACTTTTTGCCAGTCCTGTCTGGTCCAGCGACGGGGGGTTTGTGCCC
BCWD10F01830	G/T	TGCAGGAAGGGTACCATATGAGGGAGGAGGATGTCTTCCCTGTAACGTCATTGCCTGCAATGACAACAAGCTCAGTCCGATGAT[G/T]CTGT
BCWD10F01835	G/T	TGCAGGAAGGGTACCATGTGAGGGAGGAGGAT[G/T]TCTCCCCTGTAACGCACAGCGTAGAGATTGCCTGCAATGACAACAAGCTCAATCCG
BCWD10F01837	A/G	TGCAGGAAGGGTACCCTATGAGGGAGGAGAATGTCTTCCCTGTAACGCAC[A/G]GGGTTGAGATTGCCTGCAATGACAACAAGCTCAGTCTT
BCWD10F01843	C/T	TGCAGGAAGGGTACCTAATTTATTTTGGTGTTTTTCCAGAGTCAGTAGAAAGGCCTCTTCAGTGTCCTAAGTT[C/T]TTATAACTGTGACCT
BCWD10F01844	C/T	TGCAGGAAGGGTACCTAATTTATTTTGGTGTTTTTCCAGAGTCAGTAGAAAGGCCTCTTCAGTGTCCTAAGTTTTTATAACTGTGA[C/T]CT
BCWD10F01846	G/T	TGCAGGAAGGGTACCTCATGAGCGATGAA[G/T]ATGTCTTCCCTGAAACGCAGTGTTGAGATTGCCTGCAATAACAACACGCTTAGTCTGAT
BCWD10F01849	C/G	TGCAGGAAGGGTACCTTCTAAAACTGCTTCCCTAGCCCTGAGTCAATGCGAACTAATCTGTC[C/G]TAAAATAGAATTTCTTTGCAATAATG
BCWD10F01852	C/T	TGCAGGAAGGGTACGAGTTACACCAGGAACGCACAATCCCTCCATCAGTGCTCAGACTGTCCGCAATGGGCTGTAAG[C/T]GACTGGACTGA
BCWD10F01855	A/G	TGCAGGAAGGGTACTACAGGAGGGAGGAGGACGTCTTCCCTGTAATGCACAGC[A/G]TTGAGATTGCCTGCAATGACAACAAGTTCAGTCTG
BCWD10F01858	A/T	TGCAGGAAGGGTACTACATGAGC[A/T]TTGAGGTTGCCTGCAATGACAACAAGCTCAGTCTGATGCTGTGACACCGCCCCAGACCATGACGG
BCWD10F01872	C/T	TGCAGGAAGGGTAGTTCAACAAGTTCAGTCTGA[C/T]GATGCTGTGACATACCGCCCCAGACCATGACGGACCCTCCATCTCCATATCGATC
BCWD10F01873	G/T	TGCAGGAAGGGTATAACATGAGGGAGGAGGATGTCATCCCTGTAATGCACA[G/T]TGGTGAGATTGCCTGCAATAACAAGCCCGATGATTCT
BCWD10F01874	C/G	TGCAGGAAGGGTATAACATGAGGGAGGAGGATGTCATCCCTGTAATGCACAGTGGTGAGATTG[C/G]CTGCAATAACAAGCCCGATGATTCT
BCWD10F01875	A/C	TGCAGGAAGGGT[A/C]TACCACATTAGGGAGGAGGATGTCTTCCCTGTAACGCATAGCGTTGAGATCGCCTGCAATGACAACAAGCTCAGTC
BCWD10F01883	A/T	TGCAGGAAGGGTATCACATGAGGGAGGAGGATGTCTTTCCTGT[A/T]AAGCATAATGTTGAGATTGCCTGCAATGACAACAAGCTCAGTCTG
BCWD10F01885	A/G	TGCAGGAAGGGTATCACATGAGGGAGGATGAT[A/G]ACTTCCCTGTAATGAAAAGCGTTGAGACTGCAGGCAATGACAAGCGCAGCCCGATG
BCWD10F01886	C/T	TGCAGGAAGGGTATCACATGAGGGAGGATGATGACTTCCCTGTAATGAAAAG[C/T]GTTGAGACTGCAGGCAATGACAAGCGCAGCCCGATG
BCWD10F01894	C/T	TGCAGGAAGGGTATCACCTGAGGGAGAAGGATGTCTTCCCTTAACGCACAGCGTTGTGATTGCCTG[C/T]AATGGCCTCCCGGGTGGCGCAG
BCWD10F01897	A/G	TGCAGGAAGGGTATCACTTGAGGGAGGAGGATGTCTTCCCTGTGAC[A/G]CACAGCGTTGACAACAAGCTCGGTCTGATGATGCTGTGACAC
BCWD10F01902	A/G	TGCAGGAAGGGTCCCACATGAGAGAGGTCTTCCCTGTAACGCACAGCATTGAGATTGCCTGC[A/G]ATGACAACAAGCTCAGTCCGATGAGA
BCWD10F01905	C/T	TGCAGGAAGGGTG[C/T]AGGATGAGCCCCACATGAGGGAGGAGGATGTCTTCCCTGTAACGCATAGCGTTGAAATTGCCTGCAATGACAACT
BCWD10F01913	A/G	TGCAGGAAGGGTTCCACATGA[A/G]GGAGGAGGATGTCTTCCCTGTAACGCACAGCGTTGCAATGACAACAAGCTCAGTCTGATGATGCTGT
BCWD10F01914	A/C	TGCAGGAAGGGTTCCACATGAGGGAGGAGGATGTCTTCCCTGTAACACACAG[A/C]ATTGAGATTGTGTGCAGGTGTTACACGTGGTCTGCC
BCWD10F01915	A/G	TGCAGGAAGGGTTCCACATGAGGGAGGAGGATGTCTTCCCTGTAAC[A/G]CAGTGTTGAGATTGCCTGCAATGACAAGTTCAGTCCGATGAT
BCWD10F01916	A/G	TGCAGGAAGGGTTCCACATGAGGGAGGGGGATGTCTTCCCTGTAACACAGA[A/G]CATTGAGATTGCCTGCAATGATAACAAGCTCAGTCCG
BCWD10F01917	G/T	TGCAGGAAGGGTTCCACATGAGGGAGGGG[G/T]ATGTCTTCCCTGTAACACAGAGCATTGAGATTGCCTGCAATGATAACAAGCTCAGTCCG
BCWD10F01918	C/T	TGCAGGAAGGGTTCCACATGAGGGAGGGGGATGTCTTCCCTGTAACA[C/T]AGAGCATTGAGATTGCCTGCAATGATAACAAGCTCAGTCCG
BCWD10F01920	A/G	TGCAGGAAGGGTTCGGCATGAGGCAGGAGGATGTCTTCCCTGTAACGACCAGCATTGAGAGTGCCTGCAATGACAACAAGCTCAGTTC[A/G]
BCWD10F01921	A/G	TGCAGGAAGGGTTTAGTCAGAGAGAATTGCTGATTCAGCACAAACCTCTGTGCTGTGCTGTCCTGGACTGCAGAGCCATGG[A/G]GTTTACA
BCWD10F01923	C/T	TGCAGGAAGGTAAGGTG[C/T]TGGAGGTCCCTCCGCCCCCTCTGGACATCGAGGGGTCCCCGTAATACACTGTACGTGCTATTCTGGACTCT
BCWD10F01924	A/G	TGCAGGA[A/G]GGTAAGTGCTTTTGGGGACGCTGGCCAGGCAGAGTCCCTGGCTGCCAAAGAGGCCCAGGGTCGGGTTTCATTTCCATGAGT
BCWD10F01929	A/C	TGCAGGAAGGTATCACATGAGGGAGGATGTCTTCCCTGTAACGCACAGCGTTGAGATTGCCTGCAATGACAAC[A/C]AGCTCAGTCCAATGA
BCWD10F01930	A/T	TGCAGGAAGGTATGCGAATTGTTCACTTATGCATGAATTGCATTCTCAGTC[A/T]GCTGTGTAAATATTTGCATGCATTGTTTCAGTATAGC
BCWD10F01931	A/T	TGCAGGAAGGTATGCGA[A/T]TTGTTCACTTATGCATGAATTGCATTCTCAGTCTGCTGTGTAAATATTTGCATGCATTGTTTCAGTATAGC
BCWD10F01932	A/G	TGCAGGAAGGTCAGCCTCTCCGGGCGGCTCTCGTCCAATGGGATGTCCTCGCTCATGTAGGGGTTGAAACGGAAGTA[A/G]GTGTTGGGTGG
BCWD10F01939	A/G	TGCAGGAAGGTGAG[A/G]TGCCGGAGGTCCCTCCGCCCCCTCTGGACATCGAGCGGTCCCTAGCGTACACAGGACGTGCTGTTCTGGACTCC
BCWD10F01941	C/T	TGCAGGAAGGTGAGGTATCGGAGGTCCCTCCGCCCCCCTCTGGACATCGAGGGGCCCC[C/T]GGGGGTACATGGTATCTTGGACTCTAGACG
BCWD10F01952	G/T	TGCAGGAAGGTGAG[G/T]TGCCTGAGGTCCCTCCGCCCCCTCTGAACATTGAGGGGTCCCCGACGTACACAGTACATGGCATTCTGGACTCG
BCWD10F01955	A/G	TGCAGGAAGGTGAGGTGCCTGAGGTCCTTCCGCCCCCTTGCCCTCC[A/G]GGTCGTCCTCAAGGCCGGTGGCGGCGCACTGCTGGAGTCGCG
BCWD10F01957	G/T	TGCAGGAAGGTGAGGTGTCGGAGGTGACTTC[G/T]CCCCCTCTGGACATTGAGGGGTCCACGGCTTACACTGTACGTGCTATTCTGGACTCT
BCWD10F01964	A/G	TGCAGGAAGGTGGTAAGTAAGGGGCTGTTTGAAAGGGGGTCATATAACCATTGCCTT[A/G]TATTTGTTTTTACAGGTAATATAACACATCT
BCWD10F01969	C/T	TGCAGGAAGGTTACCACATGAGGGAGGAGGATGTCTTCTCTTAAATGTACAGCATTGAGATTGCCTGCAATGACAACAAGCTCAGTC[C/T]G
BCWD10F01972	G/T	TGCAGGAAGGTTACCATATGA[G/T]GGAGGAGAATGTCGTCCCTGTAACGCACAGCATTGAGATTGCCTGCAATGACAACAAGCTCAGTCCC
BCWD10F01976	A/C	TGCAGGAAGGTTGTTAGATCTGCAGAAAACACCCGTCTCTCTCTT[A/C]CACAACTCTCAAAGCATCTCCACAGCAACTGTCTCTCAGTACT
BCWD10F01979	A/C	TGCAGGAAGTAAACCCATAACTGTAGTTCTAATGAGGC[A/C]GTAGAGGGTTGAGGTAGGGGGAGGCCATTATCATCTAACGAGGTTATTGT
BCWD10F01980	A/G	TGCAGGAAGTAACGCTCATTCCTTGAATGATAAACGCAAATCCGACCATCACCCCTGGTGAGACAAAACCGCGACTCATC[A/G]GTGAAGAG
BCWD10F01988	A/G	TGCAGGAAGTAAGCACAGCAAAACCCAGGAGACAGAGCAGGGAGGGGGCGTCACAGATATGATT[A/G]CATTTTGCAACCCTGCTCTCCTCG
BCWD10F01998	A/G	TGCAGGAAGTAAGTACAGCAAAACCCAGTAGACAGAGCAGGGAGGGGC[A/G]TCACACCTTTCACAATGCAATGCTCACATTACTTTTGATA
BCWD10F02015	A/G	TGCAGGAAGTAGTCCAGCAGAGACATCTGGCTCTGTTTCTTCACCTGGCGGAGGGATATCAGAGAACTTT[A/G]ACATGGAAGTCCCACTCC
BCWD10F02021	C/T	TGCAGGAAGTCACCATCATTCCACTGCCTGTAATGGCAGATTGGCTACAG[C/T]ACTAGTTCCGCTCTTATTATGGTATGATTCCCTGAAAT
BCWD10F02022	A/G	TGCAGGAAGTCACCCACGTACGTCTCCATCTCGGGGGCAAACTTGAAGCGGTCTGGGAGCTGAGGGGGCGAGGTGAGCGCAT[A/G]CTTTTA
BCWD10F02023	G/T	TGCAGGAAGTCAGCTGTGTGGAAACTTGCAGGAAGGAGCACATTGTAGTGTGAACTGTGACAAAACACAGTTATATGGTTGAGCCCTC[G/T]
BCWD10F02026	A/G	TGCAGGAAGTCAGTGGTACAGCTGGACATGGCTAACAGCAAGAA[A/G]GCGTTGGTGGTGCCAGCCTTCGAGACGCTCCGTTACCGTCTGTC
BCWD10F02038	C/G	TGCAGGAAGTCGTCTGTGGAAGAAAATTCAA[C/G]ACTACGATGTCATTGGTGAGGTCATTTTTGTTGTACATACTGTACTGTCATACTGTA
BCWD10F02039	A/C	TGCAGGAAGTCTACATCCCTCTTGTTCCTGAAGAGTCTCTCCACTCTGG[A/C]CAGGGTTTTCTTCAGCTCTTGGCTCTTCTGCTCCAGGTG
BCWD10F02040	C/T	TGCAGGAAGTCTACATCCCTCTTGTTCCTGAAGAGTCTCTCCACTCTGGCCAGGGT[C/T]TTCTTCAGCTCTTGGCTCTTCTGCTCCAGGTG
BCWD10F02053	G/T	TGCAGGAAGTGACTGGTGAGGTTGTCTCTGTGCATCAGCACCCAGACAGGGCCCCCTGGACATTGCAGCCCAGACA[G/T]ACCCCACGAGGG
BCWD10F02060	C/T	TGCAGGAAGTGCACAGTGTTGAGATTGCCTGCAATGACAACAAGCTCAGTCTGATGATGCTGTGACACACCACCCCAGACCA[C/T]GAAGGA
BCWD10F02067	A/G	TGCAGGAAGTGCTTGATCCTGTCGGCCGGTGTTTGGCTCCGACTGGGC[A/G]ATGGAAAAATCTGTGTCAGATTGGATTCCAGGCACTCCGG
BCWD10F02077	A/T	TGCAGGAAGTGGGGTCACAGCCAGGGTCACCATTGTCTAGCGTCCCAAGAGCAATTAGTGGTA[A/T]GTGCCTTGCTCAAGGGCACAGCGAC
BCWD10F02078	C/T	TGCAGGAAGTGGTGTTTGATTACCTCCA[C/T]GCCACAGCTTATCAAGCCACAGCGTTGGGCAGAACCATCCTGGGCCCTACGGAGAACATC
BCWD10F02087	C/T	TGCAGGAAGTGTACCACATGAGGGAGGAGGATGTCTTCCCTGTAACGCACAGCGTTGACAACAAACTCAGTC[C/T]GATGATGCTGACACAC
BCWD10F02093	G/T	TGCAGGAAGTGTACCACGTGGGAGGATGATGTCTTCCCTGTAACGCACAGCTTTGATTGCCTGCAATGACAACAAGCTCAGTCCAAT[G/T]A
BCWD10F02096	A/T	TGCAGGAAGTGTAGGAATATGATAGATTCATTTTGTATGCACACAAAGCAAGTGCTAAATATTTGCTCAAGG[A/T]GTACAGTTTTGTTCAA
BCWD10F02098	A/T	TGCAGGAAGTGTCCACACCCCTTGGACTTTACCACATCTTGTTGTGTCGACTGTGTTGAACATCTTTGTGGTCATG[A/T]ATGTTGTCATGT
BCWD10F02108	A/C	TGCAGGAAGTTATGAGGTAAAA[A/C]GACTGTGACTACTGTTCCCTGCAGTAGGATTGAGATACAATTATTATAACTACTGTTTACTGCAGG
BCWD10F02109	A/G	TGCAGGAAGTTATGAGGTAAAACGACTGTGACTACTGTTCCCTGCAGTAGGATTGAGATACAATTATTATAACTACTGTTTACTGCAG[A/G]
BCWD10F02111	A/C	TGCAGGAAGTTATTTAGCAGACAGCGGTGGACAGGAAACAGTATTTGTTTCTGCTGCTAAAGGGACAACATCACTACTT[A/C]TGATCGCAG
BCWD10F02113	A/G	TGCAGGAAGTTCATTAGATCTCAGCGCTCCACACCAGGTGTTTGTAAATACGTCGGTGTTTAC[A/G]ACTAAGTCGCCTCTTGACGAACATC
BCWD10F02117	A/G	TGCAGG[A/G]AGTTGAAACGTGAATTCAGTATCTTGGCTTTGTCCCAAGCCTAAAGTGAAGTCCACAGATACAACGAAACAAGACAGCAAAT
BCWD10F02120	C/T	TGCAGGAAGTTGCATTTTTGTTGTTTTCCTGTAAATAAGTTGTTGTTGTTTACAAGTACAGAAGTTGTC[C/T]GTGATCCACATTTCTGATC
BCWD10F02122	A/C	TGCAGGAAGTTGCTGTAGGAAGCTTCTTTATT[A/C]ATTTTTTTACTTATTTTTCTTCGCAATTTCGTGGTATCCAATTTGTAGTTAAAGTC
BCWD10F02132	A/T	TGCAGGAAGTTTGCAGCAACAAATTGATTTTTAT[A/T]AGGGGTTGTTTGTTTGGAAAATTCTGGGATCTGTTATTGAACACTGCTGCCAAT
BCWD10F02133	A/C	TGCAGGAAGTTTGCCGCAACAAACTTCATTTTTTGTAAAGGCTAGCAATGTCAATCTAAAATCTATCTAAAAACAGATT[A/C]AATTACTTC
BCWD10F02136	C/T	TGCAGGAAGTTTGTTTGTTGGCATTGAGTGGGGGGAAACAGCTGCAGGAAAGGTTCTGACAGATGGG[C/T]GTGTCTTGGTGGTGGCTAGGA
BCWD10F02138	A/G	TGCAGGAAGTTTGTTTGTTTTGTGATTAGTGGGGAGAAACAGCTGCTGGCAAGGTTCTGACAGATG[A/G]GTGTGTCTTGGTGGTGGCAAGG
BCWD10F02139	A/T	TGCAGGA[A/T]GTTTGTTTGTTTTGTGATTAGTGGGGAGAAACAGCTGCTGGCAAGGTTCTGACAGATGGGTGTGTCTTGGTGGTGGCAAGG
BCWD10F02151	A/G	TGCAGGAATAAGAAAAGGCCTAAAGCGCTGTGGTGATATCAAAAGTATTAAAATATCA[A/G]CATCACATTGGCAAAAGTGCTGTTCTTCTT
BCWD10F02156	A/T	TGCAGGAATAAGGACATGAAGGTACACAGAAC[A/T]GCGTACTCATAGTACTTCTCATTGAGGTTGAAGACCTCGATGAGGGAGTCTGCCAC
BCWD10F02161	A/G	TGCAGGAATAATTTCATCTGCTGGTTTTAGAGATCATTCAGCACCATTTTTGAAAAAAATTAACCTAACTAAACTATTT[A/G]TGCAAATAA
BCWD10F02171	A/T	TGCAGGAATAC[A/T]CTTAGTAAAATATAGATGCGGTTAAGGGAACACAGACCGCTTTATTGACCAGATTGGTGCACATTTTACAAATCTGA
BCWD10F02172	A/G	TGCAGGAATACACTTCACCCTCTCCTTCTCCTCTAGTTTCCAGCCACGGGCACAG[A/G]AACACTCATAGGACTGGTATCCTGGCTTACAGA
BCWD10F02173	C/T	TGCAGGAATACACTT[C/T]ACCCTCTCCTTCTCCTCTAGTTTCCAGCCACGGGCACAGGAACACTCATAGGACTGGTATCCTGGCTTACAGA
BCWD10F02174	C/T	TGCAGGAATACACTTCACCCTCTCCTTCTCCTCTAGTTTCCAGCCACGGGCACAGGAACACT[C/T]ATAGGACTGGTATCCTGGCTTACAGA
BCWD10F02177	C/T	TGCAGGAATACAGTTTGTGCAGTAAGTGAAAGCGCAGAGCCTACTGTCT[C/T]TGGTGATTACCTGTAGTCCAATGACGGGAAATTCAATAG
BCWD10F02187	A/T	TGCAGGAATACTGTCTGGGTGGAGAAGAGGGACAGCCTGACATTAATACAC[A/T]CTCTGAGTCACATTACGCCCCTGAGGAGAACTTAGCT
BCWD10F02188	C/T	TGCAGGAATAGAATTTACCCCACCTCCACCCCACTTACC[C/T]TGCACTGTCATCAACCACCCCTCCTATAATACCTCCAGCCACTCAGGTT
BCWD10F02207	A/C	TGCAGGAATATACTGTTGCAGGAAATCATGTTTGGA[A/C]ACTGATTTGTTAGCATCTGAAGCGTTGGACATCATAAGAGTTGAACAGCACC
BCWD10F02209	G/T	TGCAGGAATATATCTGACATTTAGAGGCCTACATATAGGACACGGTAAGAGAGAGAGAGACA[G/T]ACATTTCCCAGCCTGCAGTAATATAT
BCWD10F02210	A/G	TGCAGGAATATATGTGTTTTTTCAGGCCAGCTCTTGTGTAGTATAGATCTCCTAGGCAACAGAAAATAAACAA[A/G]TACAGCTGCACACAT
BCWD10F02211	A/T	TGCAGGAATAT[A/T]TTCACAATTCTAGCTCATGGTTAGTTCCTAGGATAATGCAACTCATACATTTACACTCAGAGCCTCCTGGGCCCTGT
BCWD10F02212	A/G	TGCAGGAATATATTCCATT[A/G]CAGTGTACAGTTTAGGCTTATGCTCCCATATGAATATATCATCATTATTATTGTGATTTGTTATCTATG
BCWD10F02213	G/T	TGCAGGAATATATTGCAC[G/T]GGATAAAACAATGGGATTGAAGACTGGAGATGTTGGAAGGCAGCCAAAACCTTACCCCTCCCTCCCCTCT
BCWD10F02214	A/G	TGCAGGAATATCAAAAATCCAGGACTGAGTTTGGGAAAACATGATTTAGCAGAC[A/G]CTCTTAACCCTAATTGCGCCTGTAAGTCGCTCTG
BCWD10F02215	A/T	TGCAGGAATATCAGAGAGAGGGAGGCTTACCGGCTTCAATACCCCTGTATACTTAGCAAGGCACTTTACCCATAAGTGCTATCG[A/T]ATGC
BCWD10F02216	A/G	TGCAGGAATATCGGGCCATGAGCCTTCCATCTGCTC[A/G]TTATTTATACATGCGTGCATACATGCATACAGTCACTTGCCTTTCCACATTT
BCWD10F02217	A/C	TGCAGGAATATCTATCTCATGGTTAGTTCCTAGAATAATGCAACTCATACATTTATACTCAGAGCCTGTTTACACCC[A/C]CACACAGGAGT
BCWD10F02218	A/T	TGCAGGAATATCTATCTCATGGTTAGTTCCTAGGATAA[A/T]GCAACTCATACATTTATACTCAGAGTCACCAAGTCAAGATTCACATTGCC
BCWD10F02219	A/T	TGCAGGAATATCTATCTCATGGTTAGTTCCTAGGATAATGCAACTCATACATTT[A/T]TACTCAGAGTCACCAAGTCAAGATTCACATTGCC
BCWD10F02223	A/C	TGCAGGAATATGCAGGTAGCTAACCACTAGGTT[A/C]TATGGCTAGAACTAGTCAAGCAAATGTGTCTGATATATGAAGAATAAGATCATAC
BCWD10F02225	A/G	TGCAGGAATATGCGTCCTATCCCACTCAGCAGCTGCACTCTCTGCTGGGGCTCCTACTG[A/G]ATGATGGAGTGATATGTCTCTACAGCTAG
BCWD10F02228	G/T	TGCAGGAATAT[G/T]TTCTTATCCTGGAATCGCTTTCATCAGGACTTTGTCCTGGTATCGCTAACACGTGTGACCATTTCCCAGCATTTTCT
BCWD10F02231	C/G	TGCAGGAATATTGTATTATTTCTATCTCAGGATTGTGCCCTGGAATCATACAACTCGTAACCGTGTCATATCATCC[C/G]AAGGCTGCTTCA
BCWD10F02232	A/C	TGCAGGAATATTGT[A/C]TTTCAATAAGAAAATATATATATTTTATTACACATGCATCTACTTCTCACTAGGTACACCATATAACACTCCTT
BCWD10F02236	C/T	TGCAGGAATATTTTATAACAGGGTCCAGATTTGGAATGTCAAATC[C/T]TTTGCATTTTACCATAACCAATAATGTGATTAACATAGTGTTG
BCWD10F02243	A/T	TGCAGGAATATTTTCTA[A/T]AGCGCTTTTGACTTTCTCTCTTAGGCCATAATTAGTCCTAGCAAGGTCTAGTTATACATTCGGTACACACA
BCWD10F02244	A/G	TGCAGGAATATTTTCTAATTTCTATCTCAAGTTTAGTTCTTAGGATAATACAACTCACACATTT[A/G]CATCTTTCAATACTTCTAAAATGG
BCWD10F02259	A/C	TGCAGGAATCAAACCCACAACTCTGCTGTTACAAACTCCAGGACCCAGGT[A/C]TTTATTGTGCTAGTATGACCAGTGCCATAAGGGAGAAG
BCWD10F02260	A/G	TGCAGGAATCAACACCCTCCTCTAAGCAGCTGAGAACCATCACGATAGTCAAATATTCACC[A/G]AATCATTTCAAAGCCATGACATTTCAG
BCWD10F02265	C/G	TGCAGGAATCACATACACACTAAAACTGCATACACAGCAGTGAAGGCACTG[C/G]AAGTCGGTGTGGATGAAAGCGCCTGCTGCTTTTCATT
BCWD10F02269	A/T	TGCAGGAATC[A/T]GGTCTGACCCTACTACACACTTGATTCTAATCTATAGAATCTATATAGATTCATGATAGAGCAGGGCTGGAGAAAAAA
BCWD10F02271	C/T	TGCAGGAATCATACACATATACAAAATATACACTCACTAAACTGTAAGAGGCTTTGGATAAAAGTTTATGTTTTGATA[C/T]GGCAGTTACC
BCWD10F02278	A/T	TGCAGGAATCC[A/T]CTGAGGGAGCAGCTCTACTGTTCGCCCCTGTCCACTACACCCCTACCTCCACCCCTGGCTCTGGCTCTAGCCCTGTC
BCWD10F02279	A/G	TGCAGGAATCCACTGCCGCATGGCT[A/G]GGGGGTATGGGGGGGGTTTGACTAGCACCGAGCAGGTCAAGTTCTCTCCATAGGAACAGGCCC
BCWD10F02284	C/G	TGCAGGAATCCCACAGCTCTGATGGATGTGAATCACCCAGGCTACTGTAACATTACATCCCTCTCTCTCTCATACTCATTATCTGACT[C/G]
BCWD10F02290	A/G	TGCAGGAATCCCTGACTCTTCAGC[A/G]GTGGTGGGCCAGGGGTTCCAGTTGAGGATCCCGCCCAGGGCGAAGAATGGCAGTTGCAATGTTA
BCWD10F02294	A/T	TGCAGGAATCCTACCACAACAGGTGTGTCTCTTTCTGCTTCTGTCCCTACCTGCCTCTCTATCTGTTTATTTGTAGTCT[A/T]ACTAATCTC
BCWD10F02295	A/C	TGCAGGAATCCTATAGAACTGACAGAGTATGAATTATCCTGCAGAAATAAATA[A/C]AAATCCTGCACAAACAGGACAATTCCAGCACGATT
BCWD10F02311	A/T	TGCAGGAATCTAATTAGCATATTATTATTTTTT[A/T]ATCCCGAAAATTGTTCTTCTCAGGCTATTATGACCCCTCTATTATGACCCCAACA
BCWD10F02315	A/C	TGCAGGAATCTCATAACATGGGGTGTAGAGAGGATGCTGGTTCTCCCCTGTGCTCTGCCTTTCCTGTCCTCCCAGGTT[A/C]TTTTACCTAG
BCWD10F02316	A/G	TGCAGGAATCTCCAGTTACCCAAGTTGCCTTCACACAACCTCACAGGGACTATCC[A/G]TCACTGAAATGTCCAGACATATAAATCAAACTT
BCWD10F02329	A/G	TGCAGGAATGAAACACAAAACATAGTGAGTTACAATGTGACACACACATAAACAA[A/G]CAATTACAGTTATAGTAACACACACATGATTCA
BCWD10F02345	A/G	TGCAGGAATGAGATGTCCTCAGCTCCCAGCTCTTCTTCTATGGTTCTGATTGTGTCTGA[A/G]AGTGATGATATCTCTCTGCTCATCTTCTC
BCWD10F02358	C/T	TGCAGGAATGATGGGTCGTGTGAGGTCATCACTCCGACCAGACGAGGAGA[C/T]GTGTTCAGCGAGTACGTGTGTAAATGCCAGCCTGGCTT
BCWD10F02360	A/C	TGCAGGAATGCAAAATTGACTGGC[A/C]CGATGAACTCGGGATGGCTGGTTAGTGATTCTGGTTCCTCTCGATCGCTCGTTAGGGTTGATTT
BCWD10F02363	C/T	TGCAGGAATGCAATATTGACTGGCCTGATGAACACAGGATGGCCGGGCAGTGATAGTTGCTCCTTTTCAT[C/T]GCTTGTTTTGTTGATTTC
BCWD10F02371	G/T	TGCAGGAATGCATGGTTTAGGGGTAATGCCAGGCCTCCCAGCAGTCCCTCCATTACCCATGCCCCCTATGCCAGGG[G/T]TGGGTATGTCCC
BCWD10F02372	A/G	TGCAGGAATGCCAAGGGTAGATGGAGCGATGAGAGGAGAAGGAGAACAAGCAGGCACATTGTGTCAGCCGGCTGGCAGAGCTTGGGCC[A/G]
BCWD10F02373	A/C	TGCAGGAATGCCAGGTGCACAGAGTGAGACTGCACAT[A/C]ACATCAAATGAGAACATGTGTGAAATGCTTCTGTCTGTTTATGGACATGCC
BCWD10F02374	G/T	TGCAGGAATGCCAGGTGCACAGAGTGAGACTGCACATCACATCAAATGAGAACATGTGTGAAATGCTTCTGTCTGTT[G/T]ATGGACATGCC
BCWD10F02375	A/G	TGCAGGAATGCCAGGTGC[A/G]CAGAGTGAGACTGCACATCACATCAAATGAGAACATGTGTGAAATGCTTCTGTCTGTTTATGGACATGCC
BCWD10F02381	A/C	TGCAGGAATGCGAAATTG[A/C]GAAATTGACTGGCCCGACGAACTCGGGATGGCTGGGCAGTGATTCTGGTACCTCACTGTTTAAACATATT
BCWD10F02391	C/T	TGCAGGAATGCTTGTGTGACACATGTGATTTTGTGTTTCCCATGATTGTCTATG[C/T]GATTTAAAATGTGGGTCAAAGGGAAATAAAACGT
BCWD10F02392	C/T	TGCAGGAATGCTTTGGAAAGGGAAAAGGAGGGTT[C/T]AAGGACAAAATCTATGTGGAAGACTTGTTCAGTATATGCATTAGTATGACTTGC
BCWD10F02393	C/T	TGCAGGAATGCTTTTTAAATGTGCAGGGGCTGAAATTCCAAACAGAAAATATCT[C/T]CTGATTCAATTGGTGTGAAACAGAACAAAAGCAG
BCWD10F02397	C/T	TGCAGGAATGGAATGTACCAGTCCAGGAGGATGGTTGGCCACCCCTGCTAAACATGATCAATGAGGAAGTTGGGCTCAGTGTACTGGG[C/T]
BCWD10F02403	C/T	TGCAGGAATGGATCTCACAGCCTCGGCATCAGTAGTAACAACACTGTTACCAACTGTGGTTGTGTCTCTGTCTG[C/T]GGTTGTGTCTCTGT
BCWD10F02404	A/T	TGCAGGAATGGATCTCACAGCCTCGGCATCAGTAGTAACAACACTGTTACCAACTGTGGTTGTGTCTCTGTCTGTGGTTGTG[A/T]CTCTGT
BCWD10F02406	C/T	TGCAGGAATGGCAGCTCCTGCATCCCCTGACCACACATTGTGTTAATGACCGCCTG[C/T]AGAGAGAGAGATACATTTGAATTACAATGCAC
BCWD10F02412	C/T	TGCAGGAATGGG[C/T]TGGCTGGACACCAGGGATGAAATATAACCTCCTGTGACATTGTGACAATGCAGGTCAAAATGTAATAATAAATCAT
BCWD10F02414	G/T	TGCAGGAATGGGGATCACACAGGCAACGTAAACACATTGTCTTCACTGGCTTGGAACACAAAACACATCCCCAGTCCCGTA[G/T]CACAGTT
BCWD10F02415	C/G	TGCAGGAATGGGGCGTGCTGTGGAAGCAACTCTACGTGGTGAGTACCGTTTCACCTTTCACTGGGAGACCTCTGTCTAGTGTCGAG[C/G]AA
BCWD10F02428	C/T	TGCAGGAATGGTTCTGTTAGAGAATGCTAAAATATCTTTCTCCAGAGTTCTACAC[C/T]AGTGTCATAGCAAGGACACGCAAACAACCCACT
BCWD10F02431	G/T	TGCAGGAATGTAATCTGTATATTTCATTGTTAATAGTTGGTCCTTTTTTAAGAATGA[G/T]ATTTTATCAGTGTTGCTTTATGAAAAAAGGG
BCWD10F02439	G/T	TGCAGGAATGTATTACTGACACCCCACCTACA[G/T]TCCTTTATTACTGACACCCCACCTACAGTAATGTATTACTGACACCCCACCTACAG
BCWD10F02443	C/T	TGCAGGAATGTCATGTAA[C/T]GTTGCAGTGCATTCAGACCCTCCCATCTGGTCCTGTGTTTCACACTGACTTAATAGAGGGACTCTCTGTG
BCWD10F02446	A/G	TGCAGGAATGTGAAATTGACTGGCCCATGAACTCGGGATGGCTTTGCAGTGATTCTGGGT[A/G]ATCTCAATCGCTCGTTTGGGTTGATTTC
BCWD10F02447	A/C	TGCAGGAATGTGAAATTGACTGGCCCGATGAACTCGGATGGCTGGGCAGTGATT[A/C]TGGTTCATCTCAATCGCTCGTTAGGGTTGATTTC
BCWD10F02448	G/T	TGCAGGAATGTGAAATTGACTGGCCCGATGAACTCTTT[G/T]CAGTGATTCTGGTTCATCTCAATCGTTCGTTAGGGTTGATTTCAGAATGT
BCWD10F02449	C/T	TGCAGGAATGTGAAATTTACTGGCCCAATGAACT[C/T]GGGATGGCTGGGCAGTGATTCTGGTTCATCTCAATCGCTCGTTTGTCACGTTCT
BCWD10F02461	C/G	TGCAGGAATGTTACCACATGAGGGAGGAGGATGTCTTCCCTTGTAACGCACAGCATTGAGATTACCTACAATGACAA[C/G]AAGCTCAGTTC
BCWD10F02465	A/C	TGCAGGAATGTTCTGATGGGAATCAAAGCAAAAGATTCCAACAGAGAACATTAAAAGAACAT[A/C]AACTATTGTAGTGTAAACGGGGAGAT
BCWD10F02472	A/G	TGCAGGAATGTTTCCTGCCTTTGAAGAGCCTGCTGTCTAC[A/G]CTCTACAAATATCAGATAGCCAGAATGAAGGGAATGTGGCTTCACACG
BCWD10F02477	A/C	TGCAGGA[A/C]TTACCACCTAGTCCATCTCTCTCTCTCTGCTGGCTTTACCACCTAGTCCATCTCTCTCTCTGCTGGCTTTACCACCCAGTC
BCWD10F02479	A/G	TGCAGGAATTATAG[A/G]GTGAGAAACACATGCAATTACATGTGTTTCAAACTTTTAAATTAAGTTCATATACTTCCAACTAATGAAAGTTA
BCWD10F02483	C/T	TGCAGGAATTCAACTCTGTTAACTTCATGATTTAACTTCATGATTTGACCTCATTTTTTCCAGAGCTCCGACGTGGAAAAAT[C/T]GCTTTG
BCWD10F02484	A/G	TGCAGGAATTCAAGCAGGCCTTCTCTAACTACTCACTGACCTCTGAACTCTATGAGTCGCTCTGCAACCGCACAGAGGGCATG[A/G]CCGAC
BCWD10F02488	A/G	TGCAGGAATTCATTTGTTTCTTTCAAGAAAACATTTCAAATGTATAAAATATAC[A/G]TCTGGTATAGAGTAATGAAAATCTACAAAACACA
BCWD10F02492	G/T	TGCAGGAATTCCTTTCTC[G/T]GTCAATTTAAAGAGGATGCTCCTCAATCTCACCTCAAAGATTTCAAAGCCAGCGATGTCTAGGATCCCCA
BCWD10F02496	A/G	TGCAGG[A/G]ATTCGTGCTTTTCCGTCTGGGTTCGTTTATTTTCGAGCTGTTCATATTAGTTCCCACGCATTCTCCTGTTTCATGCGCGGTG
BCWD10F02499	C/T	TGCAGGAATTCTCTTGATTTTACTTGTTACATCGTCAAATGCAATACGACCCCCGAGTAGGTAGAAACTCATTCACTTCAATA[C/T]GACCC
BCWD10F02501	C/T	TGCAGGAATTGAACACACAACCTTACCAACTGATCCACAC[C/T]GAGTCCTTGGAGCGTTGGGCTAACCAACTGATCCACACCGAGTCCTTG
BCWD10F02504	C/T	TGCAGGAATTGAACCCAACACCTTGGTGTTGAGGAGTTGCCAGGTAGAGCCACAATCTCTTA[C/T]CAACTGAGTCACACAGGCTGAGACAC
BCWD10F02506	A/G	TGCAGGAATTGAACCCACAACCTTGGAATA[A/G]CAAGCACCACATGCTTACCAACTAAGCAACAAAGAATCATAGACAATAAACAATATAT
BCWD10F02508	A/G	TGCAGGAATTGAACCCACCACTGTGGCACACTTCTCTGACTGACCTGTCATACACCAAACAAC[A/G]GATTGAACTACTGAGAATCTATTGA
BCWD10F02509	C/T	TGCAGGAATTGAACCCATGACATTGGCAGTGCCAGA[C/T]TCATACCAACTGAACCTCAGTTACAGCGGCAAGAAAAACTGTGTGAACCCTT
BCWD10F02511	G/T	TGCAGGAATTGAACCCTCAACCTTGCCTGGACAAAGCTCTAACCAACTGAGTCACACAGAAT[G/T]AATAATCGTCTTATATTCATTGTAGT
BCWD10F02515	A/T	TGCAGGAATTGAACCTTTACAACCCTGGCATGGCTAACGCCAATGCTCTTACCCACTGAGCTACACAGGACGAA[A/T]GTCAAAGTCAACAA
BCWD10F02516	A/G	TGCAGGAATTGAACTCACATCCATGTTGTAAGTGCCTTGCTCTTACAAACTG[A/G]GCCACACAGGACATATATGCTGCTACTCATGCCAAT
BCWD10F02530	A/T	TGCAGGAATTGTCAGGTTTGTGCAGGATTTTCTACATTTCTGCAGGACAATTCATACTTCCTGGAGGACTTTT[A/T]TGGACTTTTTTGGAC
BCWD10F02544	A/C	TGCAGGAATTTCAAGGAATGACCA[A/C]GTCGGTCCCTGTCTTAATAAACCACAAAATGACCCGGTCCCTTTTCAACCAGTTTCCCTTCAAC
BCWD10F02547	C/G	TGCAGGAATTTCCCCAGACAGTGGCAGGCAGATTAGTGTGT[C/G]AGACAGAATGTACATTTCATACTGTCATCCTATCTATTCTGGTCCTG
BCWD10F02549	G/T	TGCAGGAATTTCTGGGTAATTCTGAGGTCCCTCGTTCACCTGATCTTGGTTTTAAAAATCTCT[G/T]ATAAGACTGTCTGTGCTGAAGAATG
BCWD10F02551	A/T	TGCAGGA[A/T]TTTCTGTACATCAGGGGAAATGTACTTTGCGTGAAATAAAAAGGCTAAGGAGTACGTTTCATGATCAGCAACTTATGGTGT
BCWD10F02558	C/T	TGCAGGAATTTGTAGTCTTGCTGAGATTTTCTCTGTTGCTGATTAGCATTTAACATTTTTGAAAGGCTAATTTAATGATAGAACT[C/T]ACC
BCWD10F02559	C/T	TGCAGGAATTTGTAGTCTTGCTGAGGATGAGTTTTAGTA[C/T]GGTCAAATTCCTTGCCTTTATAGTCATTGTGATCAATTGCACTGCACTG
BCWD10F02560	A/T	TGCAGGAATTTGTAGTCTTGCTGAGGATGAGTTTTAGTACGGTCAAATTCCTTGCCTTTAT[A/T]GTCATTGTGATCAATTGCACTGCACTG
BCWD10F02568	A/T	TGCAGGAATTTGTGCCTCTGTGAAGGAATTGTGCAGGACTAATGTTGATAACTGTCAGAAGTT[A/T]TGCCTACTCCTCTGTAGGACTCCTG
BCWD10F02573	A/G	TGCAGGAATTTTAGAGTATCGCTATGCTGCAGACTTTGCGTTCTGCCATCAAGCTGCTC[A/G]CCGCCTCACCCTCTGATTAATATTTATGC
BCWD10F02576	C/T	TGCAGGAATTTTTATGAGGGAAGAAGAGACGGAGTCACAGCAGAGAAAAAGGGCAGAGGGGTCTG[C/T]TTCACTGCAGCACTGTCGTTCCC
BCWD10F02577	A/T	TGCAGGAATTTTTTTT[A/T]GTTGCAAAAATCTTTACAAAAACAGCAGTGTCAAAATGACAGTATGAATGTTGATACAGCGAATGCTCTATG
BCWD10F02579	A/G	TGCAGGACAAAAATGAGAAAGGACAGAACATATCA[A/G]AATAGGAGGTAATCATTGAAACACAGTATGAATATAAATGGATCAACTGTAAC
BCWD10F02580	G/T	TGCAGGACAAAAATGAGAAAGGACAGAACATATCAAAATAGGAGGTAATCATTGAAACACA[G/T]TATGAATATAAATGGATCAACTGTAAC
BCWD10F02584	A/G	TGCAGGACAAAACCCAAGGCAGAGAGTGAATCAACACAGGACCGGAAAGAGAGAGAGAAA[A/G]AGAAATTAGAATGATCACCTAGCACAGT
BCWD10F02585	G/T	TGCAGGACAAAACCCAAGGCAGAGAGTGAATCAACACAGGACCGGAAAGAGAGAGAGAAAGA[G/T]AAATTAGAATGATCACCTAGCACAGT
BCWD10F02593	A/C	TGCAGGACAAAATGGCTTTTAACTTCGTATCAAGTCATCTTACAGGAAACCATCTCAT[A/C]TTCTGCTATTCAGTAAGACCAGAGAGAGAG
BCWD10F02594	G/T	TGCAGGACAAAAT[G/T]GCTTTTAACTTCGTATCAAGTCATCTTACAGGAAACCATCTCATCTTCTGCTATTCAGTAAGACCAGAGAGAGAG
BCWD10F02597	A/T	TGCAGGACAAACACAGGCGCAGGGTAGACAGGGTCAGGAATGAGGTCAAACCAATATATGTTTTTATCATGGAGCTAGGTT[A/T]ACAGTGA
BCWD10F02598	G/T	TGCAGGACAAACATTAATTGCGTTTGAAAATCTTTGCAGCCGTCAAAAT[G/T]ACTTAATTTCCTCCTCTACCTCCGTCTCAACGCTCATTG
BCWD10F02599	A/G	TGCAGGACAAACCACAGC[A/G]CTTTATGGAGGTTTATCTGTGACGTGTCTGTGATATTGCTCTATCATTTTTCTGGGCTGAGGTGGAGATG
BCWD10F02604	C/T	TGCAGGACAAAGCAGAGTTCAATGTGGTGGCCTTCACAGAGCCATGGGAGC[C/T]AGATGTGCAGACTCAGCTTTGGAGGAAGGGTCTTCAC
BCWD10F02605	A/C	TGCAGGACAAAGCATGTCAGACCAACATATCCACCATACCAATTCTGATAATACCCACATACGAACAGAATGAAA[A/C]ATGTAAATATGTG
BCWD10F02609	A/C	TGCAGGACAAAGGGGACAAAGGG[A/C]TCCAGAGCCACACACTCATATACGGTCATACAGCAAACCTAGCCATGAGCCTGCTGCAGGAATCA
BCWD10F02613	A/C	TGCAGGACAAATCACAACCAAATGTGGGTTAACCAAAAATTAATT[A/C]TCATGTATGGTTGTGGTCATAACAGACAATAATATCACGTATA
BCWD10F02618	C/T	TGCAGGA[C/T]AACAAAAACTGCAATGCTGCTAGAAACAAGCTTCCACTACAACTCTGAAAAACCAACGCCAACTCAAGATGGAAACAGCTA
BCWD10F02629	A/G	TGCAGGACAACATGTTAACTCAGTTGACCTCTGACCTACAAGACAACATGTTAACTCAGTTGACCTCTGACTTGCAGGACA[A/G]CATGTTT
BCWD10F02632	C/T	TGCAGGACAACCAGAGAACATTTTCAAAAATAAGCAAGCTACTCCAACCAAACTAACTCTCGCTCCTGGCAAA[C/T]ACCCAAACCTCAACT
BCWD10F02633	C/T	TGCAGGACAACCAGAGAACATTTTCAAAAATAAGCAAGCTACTCCAACCAAACTAACTCTCGCTCCTGGCAAACACCCAAAC[C/T]TCAACT
BCWD10F02635	C/T	TGCAGGACAACCT[C/T]GTCGTCCTGGAGACACAGAGACAGGAAGTAGCAGTTAGAACCAACACAGAAAACCCCTGGTCACTGTGGCAGAAC
BCWD10F02650	A/G	TGCAGGACAAGAAGGTAGGC[A/G]CCCTGCCCTACCCCTCCATGTTCCCCCTGCCCTTCTTCCCAAACTTCTCCCCGCCCGTCTACCCCTTC
BCWD10F02659	C/T	TGCAGGACAAGAGCTCC[C/T]GTGACATGGCCAGTTTCAAATGGACTGTGGGGCGGCAAAGCACCCTCTTGAGCTGTACATTAGGCTTTTAT
BCWD10F02662	A/C	TGCAGGACAAGAGGACAGTGG[A/C]AGAATGTACCAGGAAGTTGGAGGCCTTGAAAGAATGACTGCCAGACATTCAGATATGTAGAGTGGAC
BCWD10F02663	G/T	TGCAGGACAAGAGGACAGTGGAAGAATGTACCAGGAAGTTGGAGGCCTTGAAA[G/T]AATGACTGCCAGACATTCAGATATGTAGAGTGGAC
BCWD10F02665	A/G	TGCAGGACAAGATATCACAACGTTGACTCGTTGACAATGTCACTAGACTGGCATGGTGGGTGACATTTGC[A/G]AAGCTTCATTACAACATT
BCWD10F02669	C/T	TGCAGGACAAGCAGGAACATTCACAGCACCCTGCACCCACTCCATGGTCCCATTGTGGCGCTCCGGGTTGCAT[C/T]GGTGGACATCGTATG
BCWD10F02683	A/G	TGCAGGACA[A/G]GGGAGAGGAGCGTCTAGTCACTGCAGGGGAGAGGAGTGTCTAGTCACTGCAGGACAGGGGAGAGGAGCGTCTAGTCACT
BCWD10F02690	A/C	TGCAGG[A/C]CAAGGTGAACCCCCAGAAACAGTCTGTCATCCTGGAGAAGGAGTACCAGGTAGGGGCCTGGGTCTGGAGGGATTCTCTTGTG
BCWD10F02693	A/G	TGCAGGACA[A/G]GTACAGGATGGCAACAACTGCCCGAATTACACCAGGAATGCACAATCCCTCCATCATTGCTCAGACTGTCTGCAATAGA
BCWD10F02698	A/G	TGCAGGACAAGTGAAACCCAGGTTACAAAATAAAGAGCAGC[A/G]AAGATATGAAAAAGCCCAGATGATCTATAGACAAAGTCACCATCAAA
BCWD10F02699	A/C	TGCAGGACAAGTGAAACCCAGGTTACAAAATAAAGAGCAGCGAAGATATGAAAAAGCCCAGATGATCTATAGACAAAGTCA[A/C]CATCAAA
BCWD10F02710	A/G	TGCAGGACAATAAATCAGTCTATAGGCTGCTACC[A/G]TAGATCCAGAGATGTGTCAGTCAATTCCTCCAGCCACCACACACTCTTTAAATA
BCWD10F02711	C/T	TGCAGGACAATAAATCAGTCTATAGGCTGCTACCGTAGATCCAGAGATGTGTCAGTCAATTCCTCCAGCCA[C/T]CACACACTCTTTAAATA
BCWD10F02713	A/T	TGCAGGACAATACAAACAGGAGTCCTACAGAGGAGTAGGCA[A/T]AACTTCTGACAGTTATCAACATTAGTCCTGCACAATTCCTTCACAGA
BCWD10F02714	C/T	TGCAGGACAATACTGGAGAAGAAGAGGGGGAGAGAGAGGTTCATATTGGGGCCGGTCTGTCTGATGTGTGGGT[C/T]CTACCTCCAGGACAA
BCWD10F02727	C/T	TGCAGGACAATCCCTAGCCCAGGGAGAGACAGCCGCTCAGTGGTAGAGGCAGCAAAGTAATGAGGCTGCTC[C/T]TACGGAGCTTTGGAAAG
BCWD10F02728	C/T	TGCAGGACAATGAACTGGAGAAAAT[C/T]ACCAGAAGATTCACCATTGAGCTGGCCAAAAAGGGTTTTATTGGTGAGCCGTGTCTGTGATCA
BCWD10F02733	A/G	TGCAGG[A/G]CAATGAGGTTGGAACTGTCATGGATCCCACCAAGTTCTCCCGCAACTACATGATTGGATCTGTGCAAGGAAATATGCTCTTT
BCWD10F02738	C/T	TGCAGGACAATGGCCAGGTGTTTGGGAATTGGTCGTACGGAACAATTGTTTTTACTGTCCT[C/T]GTCTTCACCGTCACGCTAAAGGTAAAG
BCWD10F02739	A/C	TGCAGGACAATGTACACACCGGGAGAAAGCAC[A/C]GCTTCTACGGATTCAACTCCTTCTATTTCCACAACTGAGCACTGTATTGTAGACCT
BCWD10F02740	C/G	TGCAGGACAATGTACACACCGGGAGAAAGCAC[C/G]GCTTCTACGGATTCAACTCCTTCTATTTCCACAACTGAGCACTGTATTGTAGACCT
BCWD10F02760	A/G	TGCAGGACACAACATGGA[A/G]GAGAGAGAGAAACAACCAGATGTTATCAGGTGAAGCAGTACTGGATCAATGTGTTTTAAATCATCACTTT
BCWD10F02763	C/T	TGCAGGACACAACCCAGGTTAAGGGTGAGAAGCAACAGTACATGTCACAGAGCACCAGTAACAGCAATGT[C/T]ATAAGATCTTAGGTCTCA
BCWD10F02764	A/G	TGCAGGACACAACCCAGGTTAAGGGTGAGAAGCAACAGTACATGTCACAGAGCACCAGTAACAGCA[A/G]TGTTATAAGATCTTAGGTCTCA
BCWD10F02768	A/G	TGCAGGACAC[A/G]AGTGGGGCGGTGTGGGTGACATGATGTTAGCTGACAGGCAGGAAAACGGATTACTTTTTCATGAAGTACCTGACAACA
BCWD10F02771	A/C	TGCAGGACACAATTCAGGACACAATTCA[A/C]ACTCTTGAAAGGAGATCTACTGCTTCGGTTTGGCACCTTCCACAATACAGATAAACCTTA
BCWD10F02777	A/T	TGCAGGACACACACACACATTAAAGCTGATGAACATGAACACAACATGCGCTGC[A/T]CACTCACACACGTACACACCCACCTTGAAGCTGC
BCWD10F02780	A/C	TGCAGGACACACACGCACTCGATAAGTATTCAATGCAGGGGACAACCGATCTTAACAA[A/C]AAAAAAAAATGCATTCAGTGCTCGACACTA
BCWD10F02785	C/G	TGCAGGACACA[C/G]AGAGAGAGAGAGCTCTATTATAAACTATTAACAACAGTGCTTCTCATCTACTCTTCATAGTGTTATCATCATGACCT
BCWD10F02788	C/G	TGCAGGACACACAGGGCACAATGGAAACTCGGTGAGATGAACGAGGTAGACCACTTAAAA[C/G]TCCTTGGTTCAACTGAAAGTAGCTTTTC
BCWD10F02794	A/G	TGCAGGACAC[A/G]CCCCCAGACAAGGGTGGCTGCTCCTGCTGATAACGCCTTAAACATACATACCGTATACATGCTTGTACACACACACAC
BCWD10F02797	A/G	TGCAGGACACACGGGGAAATGTCA[A/G]ACACACGTTATGACTTTGTACATCAGGTTCAGTCTAGCCTCAACTTGCCGTTCTGGGTTTCTCA
BCWD10F02798	A/G	TGCAGGACACACGTTACTTCGTTCACTGGTAATTC[A/G]CTGGCTTTTTTTGAAGTTAGTACTGGAACCATGGTCTCATCTTCACATTGGGG
BCWD10F02805	C/T	TGCAGGACACACTTAATCAACTGCTCCTCCCCGTCTCCTCCTGCTCTGCTGCCACCTGCTGGCTGTTTGCGGGAGTGGT[C/T]GTTCTCTGA
BCWD10F02813	C/T	TGCAGGACACAGAGTTCTTTGTTTTGTCGGGTCGAAAACTACAGAACAGTACAAAACAAGAGAACACATTATTAATCCACAGCTACTT[C/T]
BCWD10F02816	A/T	TGCAGGACACAGGAAACACTGTGGCTTCTGCCCACCTGGAGTAACGTCTCGCTGCCATTGGTGGAA[A/T]TCCCTCTCCACATGTTTAACAG
BCWD10F02818	C/T	TGCAGGACACAGGTACAGCAACTGACCTCAGCTATCACCAGTATCCCTGCACTGGTATTGACCAGTATATAGTGTTT[C/T]CGCTGTTTTCT
BCWD10F02821	A/C	TGCAGGACACAGTCAGCTACATTTTGGAATGTAGCATTTTGATGAGGGGGTGGTCACCAAAACAGAAACTCAA[A/C]ACTGTTTTGTCAATC
BCWD10F02826	A/C	TGCAGGACACATCAAATACCAGTTCCATCTGGAGCCGCCGTGAAGGCTGCACAGCCTGACTTACA[A/C]ACTCACGTGTGTCACCATGGACA
BCWD10F02827	A/T	TGCAGGACACATCAAATACCAGTTCCATCTGGAGCCGCCGTGAAGGCTGCAC[A/T]GCCTGACTTACACACTCACGTGTGTCACCATGGACA
BCWD10F02829	A/G	TGCAGGACACATG[A/G]TCAGTAATTTGGATAGTGATACACCATACTTTACTTGAAGTTTTATTCAATTACATTTTTCCTTGGATCTTACCA
BCWD10F02841	A/G	TGCAGGACACCAGAGGATCTGTCCAGAGAGGTGATTCAGATCCAACAACGAGAGATCGCT[A/G]TCAAACAACACAACTACACTCTCACCAG
BCWD10F02842	A/G	TGCAGGACACCAGAGGATCTGTCCAG[A/G]GAGGTGATTCAGATCCAACAACGAGAGATCGCTGTCAAACAACACAACTACACTCTCACCAG
BCWD10F02843	C/T	TGCAGGACACCAGAGGTCCAGTAGGGGTGTGTGCTCTGTGCTGCTGATGCTCTGCTGTCATTTACAGCCA[C/T]GCTACTCCACTAATGGAA
BCWD10F02849	A/C	TGCAGGACACCATCAGAAACCCCACGGTAGCAGA[A/C]CTAATAGACAGGAGTATGGAGGACACTGAGTTCTCCTCTAAAGACATCCTCAAC
BCWD10F02850	C/T	TGCAGGACACCATCAGAAACCC[C/T]ACGGTAGCAGACCTAATAGACAGGAGTATGGAGGACACTGAGTTCTCCTCTAAAGACATCCTCAAC
BCWD10F02851	C/G	TGCAGGACACCATCAGACACGTCCAACAGCGGGTGGAAGAGCAGGA[C/G]AACCACCGGTTGGACAACAACTGCATATTCCAACACACCGTC
BCWD10F02855	C/T	TGCAGGACACCGATAAGAAGACAGACAACTCCT[C/T]AGGTAAAAGTACAATATACATGACATGTTATACATTAACATGTATTACATTATAC
BCWD10F02856	C/G	TGCAGGACA[C/G]CGGGACGCCGATACTCCTGGGGACGCTGCTGGTCCCGGTGTGGTGTTTCAACCACGGGGTGGATTTCCTGGGGGGTCTG
BCWD10F02858	C/T	TGCAGGACACCTACCCACCAGACCACGAGGACCACGAGTGCTGCGAGAGGGT[C/T]GTCATTAATATCTCAGGGCTGCGCTTCGAGACCCAG
BCWD10F02860	C/T	TGCAGGACA[C/T]CTCTATCACATACAAACCTCTCCCCATCTTTACAACCATTACAATCACGGTCAAAACGTATAGATTCAAACTATCTAAG
BCWD10F02862	C/T	TGCAGGACACCTGCACAATTCCTTCACAAAAGGTTGAATTTCTGCAAGGGTTTCAGGACTTTTTTAAAAGCATCATTAGTGTG[C/T]CATCA
BCWD10F02866	A/T	TGCAGGAC[A/T]CCTGGAGATTCTCTGTCCAGCAGGCAGGAAGAACTGCTTGTGTGTGTGTCTACGTGTGTCTACGTATGTGTTTTACATAC
BCWD10F02873	A/C	TGCAGGACACCTTTTCCATGGCGGTGTCCTTCCTGACAGGCAAAGTGGTGTACATCTCCCC[A/C]CAGGGCTCGTCCCTGCTGCGCTGCAAG
BCWD10F02879	A/G	TGCAGGACACGAGTGGGGCGGTGTGGGTGACATGATGTTAGCTGACAGGCAGGAAAAC[A/G]GATTACTTTTTCATGAAGTACCTGACAACA
BCWD10F02884	A/C	TGCAGGACACGGAGGAAACAAAAAAAAA[A/C]CCACAGGATTTACAAAACGCTTAAACACATGCAAATGAGCATCTGTCAGCAGTACAGCAA
BCWD10F02888	C/T	TGCAGGACACGTGAGAGAGCAGTAGCCGTGGTAGAACAAAAAAAATGGCGGCTCACACCTTTTAG[C/T]GAGAGTGTCGAGTGTTGTACAGG
BCWD10F02889	A/T	TGCAGGACACGTGAGAGAGCAGTAGCCGTGGTAGAAC[A/T]AAAAAAATGGCGGCTCACACCTTTTAGTGAGAGTGTCGAGTGTTGTACAGG
BCWD10F02901	A/C	TGCAGGACACTCAAGATGTTAACACTGAGCAAATACATGGTACCATCTAACAG[A/C]CTAGCCCTGGGTCCAACACCTAGTTTAGACTAGCC
BCWD10F02906	C/G	TGCAGGACACTGAGATGTAGCTCAGAGAAGAGAGGCCCTGCCTCCAGCTCAGTCTCTGTCGTCCCATTGGCCAAGTCCTGCTTCC[C/G]GTC
BCWD10F02908	G/T	TGCAGGACACTGCACTCTTTAGTTAATTAGTCCAGTACTGTGCTCTGTCACGTTGTACAGCTAACA[G/T]AAACCCAGAGTTTTTGTTTTGT
BCWD10F02909	A/C	TGCAGGACACTGGTGAGGCATATAGTGTGACATGGTTGTGAGAGCCGGTC[A/C]AGAATGCCATGGTTGGCATCATGCAGGACACTGGTGAG
BCWD10F02911	G/T	TGCAGGACACTGTGCTTTAATAGGTTAAAAGAAGAATACACCAATGAACTCTCTCAAACACTGTGCATGTGTTTCAATGAGAATG[G/T]TGA
BCWD10F02912	A/G	TGCAGGACACTGTGTGTGGTCCCTAGTTTTATTAAGTACACTATGGTGGTCCCTGGCTGCATCCTGAAGTA[A/G]CATGTCTCCATTTTTAA
BCWD10F02915	C/T	TGCAGGACACTTCTCCAGGGTCGACCCAGATTGTCATCTCC[C/T]GTGGCAACCCCAGGTCCTCGTAACAGACAGCACTCCGTAAACACGCC
BCWD10F02916	A/G	TGCAGGACACTTGAGATATGGTCTTGGAAGAAGGGGG[A/G]AAAAGTATTATCTTGAAGATGAATCGCTTTTGGTTTACCCCCTATGAAAAA
BCWD10F02926	G/T	TGCAGGACAGAAATGTCAGTGTTCTGCCATGGCCAGTGAAAAGGCCGGAACTCAATCCCTT[G/T]GAGCACATCTGGGACCCGTTGGATCGG
BCWD10F02927	A/T	TGCAGGACAGAACAATAATCAAATCACTTTATGTAAGACGTGGAGAGGTATATAAAACAACGCAGAGTA[A/T]GTGGGAAATGATTGAAAGC
BCWD10F02936	A/G	TGCAGGACAGACAGACATACCTGCCACAGGGGGAGAAGG[A/G]GCTCCAGATTCTGGCTCATCTCATTTTCAAAGGGAGGTGATCTGTGCAT
BCWD10F02941	A/G	TGCAGGACAGACAGGACTGACACTATACCCTACAGGACTGATACTGTAGCCTACCGGACCTTCACACTATACCCTACAGGACT[A/G]ACACT
BCWD10F02943	A/G	TGCAGGACAG[A/G]CCCGAATTACGGGCCACTGAATTACTGGCCATTCACAAACACTATGTCTGCTGTCTCTATCCCGTCAAGCCTTCCTAT
BCWD10F02945	C/T	TGCAGGACAGACCTCTG[C/T]AGAGGAGGACTGTAGCTGTTTGATATAATCCTGCATGGCATGCCAACACACTGTTCTGTACCTCAAACTGA
BCWD10F02947	A/G	TGCAGGACAG[A/G]CCTTTAACAGGCGTGAGGGATGTAGAGATATAGAGAACGAGAGAGAGGAGGGAGGTCTGGGGAGCAGGAAGCTCTAGT
BCWD10F02955	A/C	TGCAGGACAGACTTACC[A/C]AGTAGTTTCTTCCAGGACTTGATGAGTGACTTGGCCAGGGTCTGGACCTCTTCCTCTGAACTCTGCTTCCT
BCWD10F02958	C/T	TGCAGGACAGAGAAATAACCTCATTTAACCTGC[C/T]ACTGTTACCTCAGGACAGAGAAATAACCTCATTTAACCTGCCACTGTTGCCTCAG
BCWD10F02964	C/T	TGCAGGACAGAGACCTACGGCCAGAAGAGATTGAAGGTACAGATATAAGAGACATTACACAGAG[C/T]CAGTCAACACCATCATCTTCCCTC
BCWD10F02974	G/T	TGCAGGACAGAGATCATGGTGGTGGGCCAGCAGGACAGAGATCATGGTGGTGGTTCAGCA[G/T]TGGAACACCAGAGGATGTGTGATCCGAT
BCWD10F02980	A/T	TGCAGGACAGAGGAGAGAGAGGGTCTATTGAACTACTCCGTCGCATACACTAAAACGGCCTCTATGACCAGGAT[A/T]GAGTGTGTGCTGAT
BCWD10F02982	G/T	TGCAGGACAGAGGAG[G/T]AGGGTCTGACTGAGGGGAGGAAACACAGTGGGAAAGGCAGTTGGACTTCCTCTCTCTACTCAGACTACTGCTT
BCWD10F02988	C/T	TGCAGGACAGAGTGTGTGTGTTGTATGGAGACCTCCATAGAGGAGGACTATAGCTGTTTGATATAATCCTGCATGGCA[C/T]GCTGAAACGC
BCWD10F02989	A/T	TGCAGGACAGATACAGG[A/T]TGGCAACAACAACTGCCTGAGTTACACCAGGAACGCACAATCCCTCCATCAATGATCAGACTGTCTGCAAT
BCWD10F02992	A/C	TGCAGGACAGATAGCAGAGTTAGATATAAGAATACTA[A/C]ATTTATTGCAATAACTTGCAAGTACAAACAATTATTTTAGAAAGCAGGTAA
BCWD10F02994	C/T	TGCAGGACAGATATGTACAACATAATAAACACTGTATTGTTACTTGTATCACTCAACATGCAAGACTTTCACAGAAAAA[C/T]GTTGAAGAG
BCWD10F02997	A/G	TGCAGGACAGATCTGCTGCCCTGAGAACAGAGTTGGTTCC[A/G]TAATACTCTAACAAGCCCAAACCACCTCATCACACAGACAGGAAACAG
BCWD10F03000	C/T	TGCAGGACAGATGATGT[C/T]ATTACTATTGTTGTTTAGTGACCCATACCTCCTCCTGGAGGACAGATGATGTCATTACTATTGTTGTTTAG
BCWD10F03004	A/G	TGCAGGACAGATTGTTGTGTTAATGTCTCAGGCCGACTGCTGAGCACCTCCCTCCCGGCTTTAAA[A/G]AGAGAGGAGATTTACGCACTCCG
BCWD10F03016	A/G	TGCAGGACAGCAGGTCGTCAGGAACAAGGTTGGAGAGCCTTGGTGTATAATATATACTGAAC[A/G]AAGATATAAAATCTGCATCTGTTGGT
BCWD10F03021	C/T	TGCAGGACAGCCATCTCACTCTTCAGCTGGGATATGACTTTGTCCTTTTCTGTTAGCTGCTGTTGTAG[C/T]GCTCTCCTCTCCTCTTGTTT
BCWD10F03026	C/T	TGCAGGACAGCCTGTATGGCCATGGCCTGGGCATTAGCCTCCTCAGTAGCAGCGTG[C/T]TGTGCTGCCTCCTCGGCTGCAGCGGTAACAGC
BCWD10F03028	A/C	TGCAGGACAGCGCCATCTGTCTGA[A/C]TTCAGAGCAGAGCACCATGGACGTAGAGGTGGACATGGACCGGGATGATGGCTCAGTGCTCGAT
BCWD10F03029	C/T	TGCAGGACAGCGGCAGCGCAGACCGTTGATGGGGTGGATGGG[C/T]CGGAACAGCACCGTGTCGGAGGAGATGAAGGGCGGGGAGCTGTCAA
BCWD10F03035	C/T	TGCAGGACAG[C/T]TACAGGATGGCAACAACAACTGCCCGGGTTACACCAGAAAAGCACAATCCCTCCATCAGTGCTCAGACTGTCCACAAT
BCWD10F03036	C/G	TGCAGGACAGCTACTGTCGGGGCCAGGAGAGG[C/G]TAAAGCCATGACAGAGGCCCCTCCCTTAGAGGCCCCTAGAGAGAGAACCAGGATCC
BCWD10F03037	A/G	TGCAGGACAGCTACTGTCGGGGCCAGGAGAGGGTAAAGCCATGACAGAGGCCCCTCCCTTAGA[A/G]GCCCCTAGAGAGAGAACCAGGATCC
BCWD10F03040	G/T	TGCAGGACAGCTATGGCCAGGAGTGGGTGAGTGTGTGTGGCTTAAGGTAGGATAGATATGGCCAGGAG[G/T]GGCAGAGTGTGTGACTTACT
BCWD10F03041	G/T	TGCAGGACAGCTCTGATCCTGGGTAAT[G/T]ACGATACCGAGTCCTGTTATTAGACCTCTGCTACTACTGACGCTCGCTACCAGCAGAAACA
BCWD10F03044	C/T	TGCAGGACAGGAAAGAGTACACATTGATGAAACATAGTCTTGAGTATGAAATGCTTTCAAATCCAAATAATTCACTG[C/T]CCTTTAATTCA
BCWD10F03049	G/T	TGCAGGACAGGAAGGAGTCATGTCTGAGCTCTTCTTTCATTTTCTCTGTCCGG[G/T]TGCCCTGAAATTACAGGCCCCATGCTTTGTCTGCT
BCWD10F03059	C/T	TGCAGGACAGGAATGTCAGTGTTCTGCCATGGCCCGTGAAGAGCCCGGATCTCAAAACCATTGAGCACGTCTGGGTCCTGTTGGAT[C/T]GG
BCWD10F03060	C/T	TGCAGGACAGGAATGTCAGTGTTTTGCCATGGCCAGCGAAGAGCCAGGATCTCAATC[C/T]CATTGAGCCCGTCTGGGACCTGTTGGATTGG
BCWD10F03067	G/T	TGCAGGACAGGAGAAGTGTTAAATAGAAAATATTTGAGTATTTTCTTAATTAGTTCACTGT[G/T]AATACAATCCCAAGAATGTGTGCATGT
BCWD10F03075	A/C	TGCAGGACAGGAGGACCA[A/C]GGTGTTATTACAGATCTACAGCACCCTAACCTCCCAGGTCTGTTATGGAGGCCATGTTGGACAGCACCCC
BCWD10F03080	G/T	TGCAGGACAGGAGGTAACGTTAGCTAACGTTAGTTTCAACAAGCTAAACGTGGCAAATACAACACACCACACAACA[G/T]AATTGTAAACGA
BCWD10F03085	C/G	TGCAGGACAGGATCG[C/G]CTTTCTTGGCGGGAGTCGCCTAGGAGCATGAGAGGACAGCAATGTCGTCGACGGAAGCCCGAGAGGCAGCCCC
BCWD10F03090	G/T	TGCAGGACAGGCC[G/T]GGTGAAGGGTTGATGTCTGGTCTGGGTTGAGGTGGATGGGGCGGAGGTGTCTCCGTCTCTGTACTGTGAAGTGGA
BCWD10F03091	A/G	TGCAGGACAGGCCTGGTGAAGGGTTGATGTCTGGTCTGGGTTGAG[A/G]TGGATGGGGCGGAGGTGTCTCCGTCTCTGTACTGTGAAGTGGA
BCWD10F03092	A/C	TGCAGGACAGGCGCACCTACAGGACG[A/C]AGGAGGCCCACACACGAGACTCCAAGTGGCCTGTGAAGCTCTGGGAGACTAAACATTAGCCG
BCWD10F03099	A/C	TGCAGGACAGGGAACAATGGAAGGAGAGAAACATTCCATTACACCTCAATCACGCACACTCACAAAACATGACTCAAATCTCT[A/C]TATAT
BCWD10F03106	A/T	TGCAGGACAGGGT[A/T]ATAGAGAAGAGACATGATTTACTCTCAGCGTTTAGTTTGGAGGAGCATCTATTACGGAGATACACACACACACAC
BCWD10F03107	C/G	TGCAGGACAGGGTCAGTTTTTCCAGAGCGGGTTACACAAACAACCTCTATGTAGGAA[C/G]ATGACATGGCCTGTTTGTGTGTGACTCTATG
BCWD10F03110	C/T	TGCAGGACAGGGTCC[C/T]CCTACAAGCACTTTTTGGTCCCTTTGTTGCTCCTCTTATACACACCATTCACTGAGTCCATTTGAAGACTTGA
BCWD10F03113	A/G	TGCAGGACAGGTACAACAGGCAACAACAACTGCCC[A/G]AGTTACACCAGGAACGCACAATCCCTCCATCAGTGCTCGGACTGTCCGCAAAA
BCWD10F03117	C/G	TGCAGGACAGGTA[C/G]AAGATGGCAACAACAACTGGCGAGTTATACCAGGAACGCACAATCCCTACATCAGTGCTCAGACTGTCCACAATA
BCWD10F03124	A/T	TGCAGGACAGGTACAGGAAGGCAACAACAGCCCGAGTTGCACC[A/T]GGAACGCACAATCCCTCCATCAGTGCTCAGGCTGTCCGCAATAGG
BCWD10F03126	A/T	TGCAGGACAGGTACAGGACGGACAGCTGATCATCCTCGCAGTGGCAGACCACGTGTAACAACACCTACAAAGGATCGGTAC[A/T]TCTGAAC
BCWD10F03132	C/T	TGCAGGACAGGTACAGGATAGCAACAACAGCTGCCTGAGTTACACCAGGAA[C/T]GCACCATCAGTGTTCAGACTGTCTGCAATAGGCTGAG
BCWD10F03136	C/T	TGCAGGACAGGTACAGGATGATAACAACAACTGCCCGAGCACAATCCCTCCATCAGTGCTCAGACTGTC[C/T]GTAATAGGCTGAGAGAGGC
BCWD10F03137	A/C	TGCAGGACAGGTACAGGATGG[A/C]AACAACAACTGACCGAGTTACACCAGGAAAGCACATTCCCTCCATCAGTGCTCAGACTGTACACAAT
BCWD10F03143	A/G	TGCAGGACAGGTACAGGATGGCAACAACAACAGCCCGAATCACACCAGGAACGCACAGTGTGTCCATCAGTGCTCAGACTGT[A/G]TGCAAT
BCWD10F03146	A/G	TGCAGGACAGGTACAGGATGGCAACAACAACTGCCCAAGTTACACAAGGAACACACAATCTCTCCAACAGTGCTCAGACTGTCC[A/G]CAAT
BCWD10F03150	A/G	TGCAGGACAGGTACAGGATGGCAACAACAACTGCCCGAGTAACACACAATCCCTCCATCAGTGCTCAGACTGTCC[A/G]CAATAGGCTGAGA
BCWD10F03160	C/T	TGCAGGACAGGTACAGGATGGCAACAACAACTGCCCTAGTTACACCAGGTATGCACAATCCCTACATCAGTGCCCAGACTGTC[C/T]GCAAT
BCWD10F03161	A/T	TGCAGGACAGGTACAGGATGGCAACAACAACTGCCGAGTTACACCAGGAACGCACAATCCCTGCGATTTGCAGTT[A/T]TGTCTCACCAGGG
BCWD10F03165	A/C	TGCAGGACAGGTACAGGATGGCAACAACAACTGCCTGAGTTACACCAGGAACGCACAATCCTA[A/C]GAGAGGCTGGACTTAGGGATTGTAG
BCWD10F03166	C/T	TGCAGGACAGGTACAGGATGGCAACAACAACTGCCTGAGTTACACCAGGAACGCACAATCCTAAGAGAGGCTGGA[C/T]TTAGGGATTGTAG
BCWD10F03168	A/C	TGCAGGACAGGTACAGGATGGCAACAACAACTGCTTGAGTTACACCAGGG[A/C]ACGCACTATCCCTCCATCAGTGCTCAGACTGTCCGCAA
BCWD10F03173	A/T	TGCAGGACAGGTACAGGATGGCAACAACATCTGCCCGAGTCACACCAGGAA[A/T]GCACAATCCCTCCATCAGTGCTCAGAAAGGGAGAGAG
BCWD10F03175	A/T	TGCAGGACAGGTACAGGATGGCAACAACTGCCCGAGATACACCAGCAACGCACAATCCCTCCATCATTGCTC[A/T]GACTGTCCGCAATATA
BCWD10F03180	C/T	TGCAGGACAGGTACAGGATGGCAACAACTGTACCTGTTACACGAGGAACGCACAATCCCTCCATCAGTGTTCAGACTGTC[C/T]GCAATAGG
BCWD10F03185	C/G	TGCAGGACAGGTACAGGATGGCAACTGCCCGAGTTACACCAGGAACGCACAATC[C/G]CCCCCATCAGTGCTCAGACTGTCCACAATAGGCT
BCWD10F03201	G/T	TGCAGGACAGGTATGGTCTTCACCTTGTCCTCTAGCTCCTTCAGCCTCCGCAG[G/T]GCCACCACCATCTGCTCCCGGATGTGCTGCAGGTG
BCWD10F03203	A/G	TGCAGGACAGGTCAGTCTAGGTCC[A/G]CCGGGTCATCTTTTAAAAATGTCCGCTCAGTGCAGACACACCCTATATGCACAGTGCAATATAC
BCWD10F03207	A/G	TGCAGGACAGGTCTGGCAGACTGCCCTGTGAGGAGTTCAGAGCTTGCCTGATCAGTCTGGGTGAGAC[A/G]TAACATCCAGGTACTGACCAA
BCWD10F03209	C/T	TGCAGGACAGGTGCAGGATGGCAACAACAACTGCCTGAGTTACACCAGGAATGTA[C/T]AATCCCTCCATCAGTGCTCAGAGCCTGTTGTAA
BCWD10F03211	C/T	TGCAGGACAGGTGTGGGGGCGGGGCGTCGGAGGCGGAGCAACAGAAGAGGCGGTGCCACGCGGTGCATCGTAAGGACCTGCAGAA[C/T]GTT
BCWD10F03216	G/T	TGCAGGACAGTAACTTTCCAA[G/T]AATAAGGTTGGAGAGCCCTGATCTAAAGAGTTGGTTTTCCCTGCTGAGAGATCATCTACCATCTTGA
BCWD10F03221	G/T	TGCAGGACAGTAGATCTCTAGGAAGAGGGCT[G/T]GGCAGTCCTGCTCTAGTGGAACCTGAGGTATTTTCATAAAACATTCTTTCAAATAGG
BCWD10F03227	A/G	TGCAGGACAGTCAGAACCACGTGGAACTGGTAAA[A/G]CCCTGCAGGATCTCGAAGGCTGAAGACATAAGAGGAAGCGGATAACGATTCTTC
BCWD10F03233	G/T	TGCAGGACAGTCTGGGAGCTGGACCTTCC[G/T]GCCGGAGACAAGAAGGTGGGGGCGGCCTCAGACACCATGCGCGCTGAGGAGGGAACACA
BCWD10F03234	G/T	TGCAGGACAGTCT[G/T]GGAGCTGGACCTTCCTGCCGGAGACAAGAAGGTGGGGGCGGCCTCAGACACCATGCGCGCTGAGGAGGGAACACA
BCWD10F03248	G/T	TGCAGGACAGTTGACTGATGCTGTCGATGC[G/T]CGCCCATCTTGCCGTCCGTCTCTATGGTGACGGGGAGCACCAAGCACCCCTGCCACCA
BCWD10F03253	A/G	TGCAGGAC[A/G]GTTGATAACCATTACTATAAATTCAACTGAATAGGCACCCCTATTTTCATAGCATTTAATTACACATTAGTGTCCATTTG
BCWD10F03254	C/T	TGCAGGACAGTTGATAACCATTGCTATAATTGTTTACATATACCTTAGCCAAATACA[C/T]AACTTTTTACATTTTTATTTTTGTACTTTTT
BCWD10F03257	C/T	TGCAGGACATAAAATGCAGGACATTTTAAAAGTGTAGTGTATTTGTGTCACCCGTG[C/T]TCCCGCTCTTCCCCCGTCTGCCCTGCATTACG
BCWD10F03265	A/G	TGCAGGACATAACAATTTCTGTGG[A/G]ACCAGGAAATTCCTACAGGACTAGGTAAATCCCAGCATGAATCCTGCAGAACCGAATCATGCAG
BCWD10F03272	A/T	TGCAGGACATACATGTCTGTGGAACCTGTTC[A/T]GTTTGTCTCAGTTGTTGAACCTTGTTATGTTCATACAAATATTTACACATGTTAAGT
BCWD10F03276	A/C	TGCAGGACATACCATGGCTGCTGGTGTACATACCCTCCCCTCTTCTCGTTCTGCTGTAGCTAGT[A/C]TCCTACCTCCTCTCCCCTCTTCTC
BCWD10F03277	C/T	TGCAGGACATACCATGGCTGCTGGTGTACATACCCTCCCCTCTTCT[C/T]GTTCTGCTGTAGCTAGTCTCCTACCTCCTCTCCCCTCTTCTC
BCWD10F03287	A/G	TGCAGGACATAGCTGCAAAATACATGTACAAAATTATCACTCA[A/G]TAGAAAATCTCAGTAGACTTGTTTTGAAATTGTTTCTGTAGTTAA
BCWD10F03295	A/C	TGCAGGACAT[A/C]TTTTCAATGCCTCAAGACCCTCAATTAAAGTACAATTCCCCTTTAAATAATCACTGACCTGACGCTTAGAGAATTCTG
BCWD10F03296	C/T	TGCAGGACATATTTTCAATGCCTCAAGACCCTCAATTAAAGTACAATTCCCCTTTAAATAATCACTGACCTGACG[C/T]TTAGAGAATTCTG
BCWD10F03301	A/G	TGCAGGACATCAAAGGCCAGTCCTGGACTGATGAGGAATCAGATGGGGAGAATGA[A/G]TCGGAGCAGTTCCTCTATGGGATCCAGGTACCC
BCWD10F03302	C/G	TGCAGGACATCAAAGTGTGGACGCAGTTGA[C/G]TTTCCTGCAGCTAAACTGCAAAAAGGCAGAGGTCATCCTTGGCACTTGGCACTTGCAC
BCWD10F03307	A/G	TGCAGGACATCAATGACAACCTGCCAC[A/G]CTTCCAGCTCCAGAACTATGTAGCCTACATGAGAGAGGCCCAGGGTTACGACATGCCAATC
BCWD10F03315	C/T	TGCAGGACATCCTGGCGGGAAGTTATCACGCCTTAGACTGAGTGTTTATATAACCAGATAGTGCATCTGTTCCTTTGAAGCTG[C/T]CATGA
BCWD10F03316	C/T	TGCAGGACATCCTGGCGGGAAGTTATCACGCCTTAGACTGAGTGTTTATATAACCAGATAGTGCATCTGTTCCTTTGAAG[C/T]TGTCATGA
BCWD10F03319	C/G	TGCAGGACATCCTTCACCTCTGTGATGTACGACGCAAAACCCAGGCTTTCAAGTGCTGTGGAGAAGAGGATATAGTAAGGGGAAA[C/G]GGG
BCWD10F03322	A/G	TGCAGGACATCTAATAAGAAACTGTTTCAGGATAGAGATCAAAACATTAAAGGAAGAAAGC[A/G]GAGGATAACAGGAGAAGAGTTGCCCCA
BCWD10F03323	G/T	TGCAGGACATCTCACTCAGACAAATCACATTTGTTCTTTCCCAAAAATGTATTCAAAACCGTGCCTTAGCT[G/T]TAATTCCTTTCTGTAGG
BCWD10F03331	C/T	TGCAGGACATGAAGGTATTTGTTTGTCAGACGAATCACTGGGT[C/T]GAAACTACAGAACAGTACATTTGTGTGTTGGCGTCACTTTTAATT
BCWD10F03334	A/T	TGCAGGACATGAGTG[A/T]AGGGGAGATTAAGAAGTACTGCACCGAGCACAAGGCTCAGAGGTTAATTAGCATTCAGTCTCCTTTAATTGCG
BCWD10F03348	C/T	TGCAGGACATGGATATCAGTGTTCTGCCATGGCCATGGAAGAGCCCAGATCTCAATCCCATTGATCACGTTTGGGACTTGTTGAAT[C/T]CC
BCWD10F03349	C/T	TGCAGGACATGGGTGGCGACGCCAACTGGCAGCTGGTGGTGGAGGAGGG[C/T]GAGATGAAGGTGAGGATGGGGCTAGCCAGCGTGTTTAGA
BCWD10F03359	C/T	TGCAGGACATGTCCCTACAGCTGCTGGTCAACAGCGAGGGCTGCGACTGTCTGGAGGCCAAAGAGAAGGTGCACGTCAT[C/T]GGGAACCGC
BCWD10F03361	C/T	TGCAGGACATGTCTTTGGCTGGGGACTTGTGTATCCTTGAAGTTGGTGTGTTTTCTCCCATCTGCACCAGGGGGAGGGGGAGGTGTTT[C/T]
BCWD10F03362	G/T	TGCAGGACATGTCTTTGGCTGGGGACTTGTGTATCCTTGAAGTTGGTGTGTTTTCTCCCATCTGCACCAGGGGGAGGG[G/T]GAGGTGTTTT
BCWD10F03365	A/C	TGCAGGACATGTTCATCGTTCACAACATCGAAGAGATCCAGGTAAAAGACATGGGGACACCGTCACCAACCGTTTACTG[A/C]TTTACGTCC
BCWD10F03366	A/G	TGCAGGACATGTTCATCGTTCACAACATCGAAGAGATCCAGGTAAAAGACATGGGGACACCGTCACCAACCGTTT[A/G]CTGCTTTACGTCC
BCWD10F03370	A/C	TGCAGGACATTAATGACAATAATGAGAAAGACT[A/C]ATGGATTCATTAGGATTCTAGAATATTAGGCTGAGAGAGTGGCTGCTCTGTTTGG
BCWD10F03376	A/C	TGCAGGAC[A/C]TTCAGGACTGACACTATACTCTGCAGAACCTACAGGACTGATACTATACCCTACAGGACTGACACTATACCCTACAGGAC
BCWD10F03380	A/G	TGCAGGACATTCTGAACTGTGCCTAAATCAGATTTGATCATACTAGCTTGGTGGTCAGCCATCACTCATTAG[A/G]CTTTCTTTCTTTCTCT
BCWD10F03391	A/T	TGCAGGACATTTCCCTGCATCCAGGTTAAAGTCACTAAGTCATGCATATTTTAAAAATAGATTTAT[A/T]ATACTCCACTCATGAGCAGTGG
BCWD10F03407	A/G	TGCAGGACCAAATGTTGATAGCCGC[A/G]GGCTTTCAAGAAAGATAAGGAAACATTACTATAAATAGAACAATGAAAAGGTATGGCACATCT
BCWD10F03410	G/T	TGCAGGACCAACACATACAGACACACACACATAATTACAATA[G/T]GATGTAGTGTGAATGATAGAGGTAAACTCTCTCCAACCTACACGAT
BCWD10F03411	A/G	TGCAGGACCAACACTACAGGACCAAGACCACAGGACCAACCCCGCAGGACCAACCCCGCAGGACCAACCCCAAAG[A/G]CCCGATCCTACCG
BCWD10F03413	A/C	TGCAGGACCAACCCCACAGGACCAACCCCACAGGACCAACCC[A/C]ATAGAATCAACCCCACAGGACCAACCCCACAGGATCAACTACAGGA
BCWD10F03415	C/G	TGCAGGACCAACCCCACAGGACCAACCCCA[C/G]AGGACCATCCCCGCAGGACCAAGCCCACTTGACCAACCCCGCAGGACCAACTACAAGA
BCWD10F03417	A/T	TGCAGGACCAACCCCGCAGGACCAACCCCGCAGGACCAACCCCACAGGCCCGATCCTACCGACAAACCCGCAGGACCAACCCCGC[A/T]GGA
BCWD10F03418	A/C	TGCAGGACCAACCTTACAGGACCAACCCTACAGGACCAACCCCGCAGGACCAA[A/C]CCCACAGGACCAACCCTAATGACAAACCCTGTAGG
BCWD10F03419	A/G	TGCAGGACCAACTTCCATCAGGGCAAAGGGCACTTCCTCCCTGACAGACAGAGAGAGAGAGGTGTGTGTGGGGCTCTGGTTGGAC[A/G]GCT
BCWD10F03424	C/T	TGCAGGACCAATAAGCAAAACAT[C/T]CAGACAATAATAGGACGACACTGAGACACTCATGAGCAGATCGTGTCTCTGACTTGATGAAAGTA
BCWD10F03437	A/G	TGCAGGACCACAC[A/G]ACTAGACAATAATCAAGATTAGACAAAACTAGAGCAGGACTGGACCACACGACTAGACAATAATCAAGATTAGAC
BCWD10F03441	A/G	TGCAGGACCACAGAGGACGGAGAGGAGAGAGGGAAACACTTAACACGCTGC[A/G]GACAGGCATAGTCCCTGGAATCATGAATGTAGCGACA
BCWD10F03449	A/G	TGCAGGACCACATGACGGCAG[A/G]TAGCACCCAGACTCAGAGACCTGCAGGGAGCCAGGTTTTTCACTAAGTTGGACCTTCGTAACGCTTA
BCWD10F03452	A/G	TGCAGGACCAC[A/G]TTGGACCTCCTTTTGGGGGCAGGCAGCAGCTCCAGTCTAGACTGGGGATGAGGAAAGGAAGCAGTCTTCACCACTAC
BCWD10F03453	C/T	TGCAGGACCACCCAATCCCATCATTCAGTATTATACACCACCCAACATTATACACCACCCAACATTATACACCA[C/T]CCAACCCCACCCAC
BCWD10F03457	A/G	TGCAGGACCACGGTCACCCTGGGAAACACAAGCACAGGAGAAGGATCGTTAACCGCTGT[A/G]CCACCACCGACCTGCACCTCCATACATCC
BCWD10F03465	A/G	TGCAGGACCAGAAACTGAGATCTAGAATCCATTGGGACCATCTTGCTCTCATTGACTCTGTACTAGGTGTGAGGTCTTCGCT[A/G]GTGGGT
BCWD10F03468	A/G	TGCAGGACCAGAACCTGTT[A/G]AACTTCCTCCCCCTGAATGAACACTCGGAGGTGTACAAGGCTCTCTCCAAACACCCGTCCGACCCCGAG
BCWD10F03474	C/T	TGCAGGACCAGACCACCACACGCTCCAACATCGACGCCATGTTCGAGGCCTACATCTCCAACCTGCGCAGACAGCTGGACGGCCTGGG[C/T]
BCWD10F03476	C/T	TGCAGGACCAGACCAGGTCACACACATTTTGTA[C/T]GTGTTAAACAGGCAACTTTAATAATAGTGTAGGTGATTTTCAGGTGAATTATAGT
BCWD10F03483	C/G	TGCAGGACCAGATATCAACC[C/G]TCTTGTCCTCTGTCCTGTTCTCTAATCAGAAATCACAAATGAACCACCTGCTGGAGCTGAGGCTCAAG
BCWD10F03484	A/G	TGCAGGACCAGATCCA[A/G]CACACCCCAACACACGCTGTCATCCACAGCTGGGCCGACACCGATGCTGCTGCTGCTGGAGACGGAGGTGGA
BCWD10F03488	A/G	TGCAGGACCAGATTGAGATCATTGCGGCGCTGTTGGCGTTTTTCATGCTGAGGTTGGGTCA[A/G]ACAGGCAACTTTGAGATTAAAATATTT
BCWD10F03489	C/T	TGCAGGACCAGATTGAGATCATTGCGGCGCTGTTGG[C/T]GTTTTTCATGCTGAGGTTGGGTCAGACAGGCAACTTTGAGATTAAAATATTT
BCWD10F03490	A/C	TGCAGGACCAGATTGAGATCATTGCGGCGCTGTTGGCGTTTTTCATGCTGAGGTTGGGTCAGACAGGCAACTTTGAGATT[A/C]AAATATTT
BCWD10F03493	G/T	TGCAGGACCAGCATCTCTTAAATACCATCAGGACCAGC[G/T]GCTCTTAAATACCATCAGGACCAGCATCTCTTAAATACCATCAGGACCAG
BCWD10F03494	A/G	TGCAGGACCAGCCTATCACTGGCCAACAGGGAACAGCTGTCATCGCCATTGAAGCTATCAACCGTCTGACGCAGG[A/G]CATGCGCTCTCCA
BCWD10F03496	A/G	TGCAGGACCAGCTAAAGGGGGGCAACATTTGTTGTTTTGGGGTGACCAGCCCTGGCCCCCTCTGATCTGTAAGATGTGCTAAGGGAC[A/G]T
BCWD10F03497	A/G	TGCAGGACCAGCTCTATAAATAACATTACACACTGGGCACTGATCATCTAGGACCACTGGACACTACTGTACA[A/G]GCCTGGGCTTCCCTA
BCWD10F03498	G/T	TGCAGGACCAGCTCTTCTGTACCGCGTGTGGGCAGCACTACCACGGGGC[G/T]TGTTTGGACGTGGGTGTTACCCCCCTGAAGAGGGCCGGC
BCWD10F03506	A/T	TGCAGG[A/T]CCAGGGGAGCAGGCCTCTCTCCAGCCTGATTAATAATGAATGAAGCAGATCATCTATTGATCTCCTCTGGTGTGTGTGAGTG
BCWD10F03507	A/G	TGCAGGACCAGGTCCTTCACGTCGCTGAACACGTCACTCAGGTTCCTGAAAACAGACAAAACATGTAACACAGAT[A/G]GAAACATCCTTCT
BCWD10F03511	C/G	TGCAGGACCAGGTGGAGGATGGCGTGTAGTTCCTCACAAGTCATCAGCTCTACAGAGAGAGAGGAGAGAG[C/G]GGTCAATACAAACCCATA
BCWD10F03515	A/G	TGCAGGACCAGTTTGTCGAGGATGGAGAGGGTGGATACGTC[A/G]GTTAGGAGCCATGCCCTGGTGATGCACAGTAGGTCGCTCATCTGTGC
BCWD10F03516	C/G	TGCAGGACCATACAATTAC[C/G]CAGAAGGTTTGCAAAGCAATTCCACTTGCTTTACTTGGACTTATTAAGAACACTTTGTTATATTATGAG
BCWD10F03532	C/T	TGCAGGACCCACAGACTCTAGGCTCATTGAAAACAAGCCTAAAGACCTTTCTCTTTTGAAAGGCT[C/T]TCCGTTTATAACTGTGCTCCTTG
BCWD10F03533	A/G	TGCAGGACCCACAGGCTAATTTGT[A/G]GCTGATGTGTTGCTGGGGAAGCACAGCTTTGTCCAACCCAGTGGAGAGTAACAGTCCATTCAGG
BCWD10F03543	A/C	TGCAGGACCCAGTAGACCCTCTAAACCCCCTGAGGCTAGCCTAGCCTGCTGGACCCAGTAGACCCTCTCTACC[A/C]CCTGAGGCTAGCCTA
BCWD10F03545	A/G	TGCAGGACCC[A/G]GTGTGTGTTCAGAGGAGAGGAGGGAGGAAGAGAGGAAAGAGGAGAGGAGGGAGGAAGAGAGGAAAGAGGAGAGGAGGG
BCWD10F03547	C/T	TGCAGGACCCATTACAC[C/T]CTCCCAGAGCTTTGTATGTGTGTGTGGCGCAGCATCCATCCCCCCCATTCCCTCCAGCACTAGCCTGACAT
BCWD10F03555	A/G	TGCAGGACCCCCAACTACCCTTCTACCT[A/G]TGTGAGTATCGTTACTCGCTCCGTCTCTCTCTCGCTCCATCTCTCGCTCCGTCTCTCTCT
BCWD10F03560	G/T	TGCAGGACCCCGATGGAGACGACACGGTACGACACACTGACCACAC[G/T]GTACCACATACTGACCACACTACATCTCTACTCTGCAGTCTA
BCWD10F03562	G/T	TGCAGGACCCCTATCTGCCATTACCACAGCCATGGAGGAAAAT[G/T]ACCCCAGAAAGGGACATGGGAAGAATAACAAGACATGGGAGGTTA
BCWD10F03563	A/C	TGCAGGACCCCTCTCAGGCTGGGCAGCAAAGAGGCCTCTCTCCCCCTTCAAACAGTCTAAACTACATAAAAA[A/C]CAATTTTTCTCAAATA
BCWD10F03564	A/T	TGCAGGACCCCTCTCAGGCTGGGCAGCAAAGAGGCCTCTCTCCCCCTTCAAACAGTCTAAACTACATAAAAACCA[A/T]TTTTTCTCAAATA
BCWD10F03565	G/T	TGCAGGACCCCTGGGGCCTGGCCACACTGCACCTGCACCTCCTGAGGGGGTAATGGGGGGCCTGGAGGGGGGATGAAATAATA[G/T]ATACT
BCWD10F03570	A/G	TGCAGGACCCCTTAACACCA[A/G]GCCTATTAGACAGGATTTGTCCCATGCCTTCCTATTGGCTACTTCCAGTCAACACAGGCAGTTTCTCC
BCWD10F03576	C/T	TGCAGGACCCGGGCCAGTCCCCGCTGGTGGCCCAGTGT[C/T]TGCAGAAGTACACGGGCCACTGTTACGTCTGCACGCCCGGCTTGGCCTCG
BCWD10F03577	G/T	TGCAGGACCCGGTGTGTGTTCAGAGGAGAGGAGGGAGGAAGAGAGGAAAGAGGAGAGGAGGGAGGAAGAGAGGAAAGAGGAGAGGAG[G/T]G
BCWD10F03587	A/C	TGCAGGACCCTGCGAACGGGCTCAGGAAACCCTGTACCTCCTCTCCAGCAGGGTTCAGAGCTGTCCACTGGGAA[A/C]GGGTTACAGTCCAG
BCWD10F03588	A/G	TGCAGGACCCTGGAAGATTGAACTAGCATGGGGGCCAGCCACACT[A/G]CATCACACATGTGGGTTCAAACAGGATTTGTTTGATTGAGTCT
BCWD10F03593	A/T	TGCAGGACCCTTGTCTCCCCTCTCACCCTAAAGGACAACCATTTTAGAAAA[A/T]TTTTATTTTAAAAATGTATAATTAAGCCATCACTAAA
BCWD10F03596	A/G	TGCAGGACCGA[A/G]GGGGTATAGCAGCGGTGAAGAATGGTAAGCAGGCAGCGGCGGTCCCAGGGGTCGGTGACACGCCCTCCGTAGATCAC
BCWD10F03599	C/T	TGCAGGACCGAGACAGGAAGCTGGC[C/T]GAGGCCTATGACCTCATTGAGAAGGACTTCGTACTGCTGGGGGCCACCGCCGTGGAGGACAGG
BCWD10F03600	C/G	TGCAGGACCGAGACAGGAAGCTGGCCGAGGCCTATGACCTCATTGAGAAGGACTT[C/G]GTACTGCTGGGGGCCACCGCCGTGGAGGACAGG
BCWD10F03601	C/G	TGCAGGACCGAGAGGAGAAACTCATGGCTGT[C/G]TACAACCAGGTGGAGGCCGGGATGAGCCTGATCGGCGCTACCGCCGTGGAGGACAGG
BCWD10F03628	A/G	TGCAGGACCGTTATCATGTC[A/G]CTGCTCTGGGGATGGGGCAGAGCATCCTCTTTGACTGAGCCAGACAGGAGGCGCGGGTCCAAGCAACC
BCWD10F03629	C/T	TGCAGGACCTAAAAGTGAAGGGCAGGACATGACTTCTCTCACTCTGCTACTTCTGA[C/T]GGGGGGCGGAGCTTACAGCCCGGCTAGGTGGG
BCWD10F03630	A/C	TGCAGGACCTAAAAGTGAAGGGCAGGACATGACTTCTCTCACTCTGCTACTTCTGACGGGGGGCGG[A/C]GCTTACAGCCCGGCTAGGTGGG
BCWD10F03634	A/G	TGCAGGACCTACAGGACTGACACTATACCCTACAGGACT[A/G]ACACTACACCCTACAGGACCTACAGGACTGACACTATACCCTACAGGAC
BCWD10F03635	C/T	TGCAGGACCTACAGGACTGGCACTATACCCTACAGGACCTACAGGACTGACACTATACCC[C/T]ACAGGACTGATACTGTAGCCCACCAGAC
BCWD10F03636	A/G	TGCAGGACCTACAGGGAGAGGGTAAGGACCTACAGGTTGAGG[A/G]TAAGGACCTACAGGGAGAGGGTAAGGACCTACAGGGAGAGGGTAAG
BCWD10F03638	C/T	TGCAGGACCTACCATTTTGTGAATATGAACACACTAGGGGGTATCATTTTTCAAAGTGGGGTCCCCAGTATTTTCAATTGTCAATT[C/T]AT
BCWD10F03642	C/G	TGCAGGAC[C/G]TATGCAGTCTGTACGGTTCCCGAGCCGACGGGGAAAACAGTGATGTTTAATGAGCTTCAACAGACAGGGATTGAGTGGGA
BCWD10F03643	C/G	TGCAGGACCTATGTTTTGTTTTGCAGCTCCATAAATCAGCATCTCCTGTTCGCCATGTTGTTT[C/G]ATCAGCATGGCTGATTCTGAGGGGG
BCWD10F03644	C/T	TGCAGGACCTATGTTTTGTTTTGCAGCTCCATAAATCAGCATCTCCTGTT[C/T]GCCATGTTGTTTGATCAGCATGGCTGATTCTGAGGGGG
BCWD10F03645	C/T	TGCAGGACCTATTTCCTACAGTTTTTACACTACATACACAA[C/T]TCATACATCAAACTCCTGCAGAGCTAGATGCTGATGTGACATGCTGT
BCWD10F03647	A/C	TGCAGGACCTCAACCATAAGTGTATGTTTATTAGTCCTTCAGATGTGACAGGGACGAAATT[A/C]TCGTAGGTCTTTACGAAAACAAAGTAT
BCWD10F03652	A/G	TGCAGGACCTCACCTGTTGTGTTTTGCAGCAGTTTTACATCAGTGTGTCTTGGTTTACTGCAGGATCTGACCATGGAGAC[A/G]GAGCTGGA
BCWD10F03657	C/T	TGCAGGACCTCATTTTCTACTTCCAGCCCCCAGAGGAGCTGGAGCA[C/T]GAGGAGAAACAGACCAGACTACGCTCCCTTAAGAACAGACAG
BCWD10F03660	A/G	TGCAGGACCTCCACCTCCCGCTCCACGCTCTTCCTCTCCATGCCCAGCCG[A/G]CTGCTGGCGCACTTCCTAATCTTCAGGAACTTCCCAGC
BCWD10F03663	A/C	TGCAGGACCTCCACCTTGGCCCGGTCTGCAGCCG[A/C]CCCGGCGCCACCTCCTCCACCCCCGGCGCCGTGCCTGGAGCCCTCCTTGTACTT
BCWD10F03666	A/G	TGCAGGACCTCCAGCTCCAACCAATAACAACCGACTCTGATTGTGTCCAG[A/G]CGTCCTCAATTACCCATGACACATTAGCATGTTTATGC
BCWD10F03678	G/T	TGCAGGACCTCTCTAAGTGTGAATAGATCTCCAGTGATACATGGAGATGGATATATTGTGTG[G/T]GAGGGTGGGAGGCAGCCCAGTCAGTA
BCWD10F03680	G/T	TGCAGGACCTCTCTCTATCCCACACAATGAAAGGGAAGTTAACAATTCCATCATTACAACAGAGAT[G/T]TTGTAGTACTGTGACATCCAAG
BCWD10F03681	A/G	TGCAGG[A/G]CCTCTGGGAGGATTCTTCGGTTTGGGTAGGATAAGTCTTTGTTGATCGGTGTTTGGTTTCCAAGGAGATGCGATCCTTCGTA
BCWD10F03693	C/T	TGCAGGACCTGAGATGCAC[C/T]GGATAAACACAAACAAACGGAGGAGTCTATGGGATCAGGCACACCTTACCTTGATTCACACACACATAT
BCWD10F03702	A/G	TGCAGGACCTGCGAGCTGGGCTGGTGGCCGGACCCCGAACT[A/G]GAAGGTACAGCCATTCCCTCTTCCATTTCTACAGAATTGTGACTAAA
BCWD10F03703	C/T	TGCAGGACCTGCGGGCGGGCACTCCAGGAACAAGATTGCCTACCGCTG[C/T]CCTGAGTGATAGATACCGTGCATGTGATTGTTTAGTGATG
BCWD10F03704	A/G	TGCAGGACCTGCGGGCGGGCACTCCAGGAACAAGATTGCCTACCGCTGTCCTGAGTGATAGATACCGTGC[A/G]TGTGATTGTTTAGTGATG
BCWD10F03712	A/C	TGCAGGACCTGCTGGAGGACAGGAAGATCCTGGCAGAGGAGATCTCCCAGCTCAAACAGCAGATGGAGGCAGGGGAG[A/C]GGCCCGCTGCC
BCWD10F03713	C/G	TGCAGGACCTGCTTAACCAACGTGATTCGAAGTGCAATAAAAACATACTATAATCATGAAAAGGCACAGCGCCCACATCGGTTAGG[C/G]TA
BCWD10F03717	C/T	TGCAGGACCTGGAGAGCTT[C/T]GTCAAACGACAGTTCACAGGTGAGACAGCACATTGTTCCCTCTGAACAGGTGAGACAGCACATTGTTCC
BCWD10F03720	A/C	TGCAGGACCTGGCCCCGGGGACCAACCCTCCATTCGTCACATTTAATGGGGAGGTGAAGGTCGACGTCAACAAGATAGAAGAGTTC[A/C]TT
BCWD10F03728	C/T	TGCAGGACCTGGGCTTTCTTCTCA[C/T]GCTCCTTTTTCCTGCTCTCAATCATCCGCAGCTCCTGCATCAGATACTCCTCTTCTTCCACCTG
BCWD10F03732	C/T	TGCAGGACCTGTGGCA[C/T]TCCAGGAGGGATTGCCTTCAGCACAGCAGCTTAACTACCACTGCTTGACAGTGATGTCTACTGGAGCCTTCA
BCWD10F03742	C/T	TGCAGGACCTTCG[C/T]GGGAATGCAGCCCTCTAGTGCAGTCAGAACACAACACAATACTCATCGTGTTTTAGCGGGATCAGATGGTCACGG
BCWD10F03743	A/G	TGCAGGACCTTCTCCACAAAGCTCTTGTCAGTGGCTTTGGGGAACCAGCACTCCTCATCCAAAAGGGCCAGGAT[A/G]CCAGGGGGGCTAGC
BCWD10F03751	A/G	TGCAGGACCTTGTTAAATTAC[A/G]CCTGCAGAACCTTAAATGGGGTTGATTTTAGAACAACGCACGTTAGAAAGCAAAAGTCTGAAACAAG
BCWD10F03754	C/T	TGCAGGACCTTTGGGTTAAATCCCAGACGAACAGAGAATGTGCTGACAATGTAA[C/T]GCCCAAACAAATTGTATGTTCAACAATTTTAAGC
BCWD10F03762	C/G	TGCAGGA[C/G]GAATAGTGTCATCCCAATCAGGATGATGGCCCAAACAACCAGGACGTGGCATATAGTGTGAGGGTTAGTGCTGCCGCAGGC
BCWD10F03764	C/T	TGCAGGACGAATATTGGC[C/T]GTGTGTTACAGTAGGCCTATATAAAACACATGGTACAGTACTGTAGGTGCATGGTCCGTTTCTGGCCACC
BCWD10F03765	G/T	TGCAGGACGAATATTGGCTGTGTGTTACA[G/T]TAGGCCTATATAAAACACATGGTACAGTACTGTAGGTGCATGGTCCGTTTCTGGCCACC
BCWD10F03768	G/T	TGCAGGACGACAGGGACCGCGTGCTGGATGAGACCCGGCAG[G/T]GGGAGAGTCGCTTCAACAGCACCCTCCAGGGGAAGGAGGCCGAGGTG
BCWD10F03773	C/T	TGCAGGACGACTGGAAGATGGAGATTCAGGAGATGTTCGACCAGCTCAGGGTCAAGGAGAAGGTAG[C/T]GGGATTCTCAGTCAGCTTTCAC
BCWD10F03778	C/G	TGCAGGACGAGAGGCACAGGAAGGCAGCAGCCCGTGCAGCCT[C/G]GTGGCTCAGAACACCGAATATGGTGGTCGTTGGTGGGAGGGAGGGA
BCWD10F03782	A/G	TGCAGGACGAGGAACGACCACTGAGGAGACTGA[A/G]CCTCCGTCGCACTAACCCTAAGGTAAGTACCCTAACCACAACCCCAAGGTAAGTA
BCWD10F03783	C/T	TGCAGGA[C/T]GAGGCAGTGAAGATCTTCAACTCTCTGCAGGAGATGGAGTCTGTGTCTGACCCCGTGCCGATCATCCAGGGCATCCTCCAG
BCWD10F03786	A/C	TGCAGGACGAGGGTCGTCTATCCCCGCTGTAGGCTACT[A/C]CACTATTATTTATGATTAACGCATGTCAAAAGGCATGAAAAATGTGTGAA
BCWD10F03790	A/G	TGCAGGACGATCTGGAAAGGTATGTAACGGAGGGTCAGCTTCAGTGGAAGGACTGCGGAGACATT[A/G]AAAGTAGGCCAAAAATGTTGTGA
BCWD10F03792	G/T	TGCAGGACGATGCCCGCCAGCTCTTTGCCCTGTCGGCTGCTGCTGAGGC[G/T]CAGGGCATCCTGCCCGACGACCTGTCCAAAGTGATCCGC
BCWD10F03796	A/C	TGCAGGACGATGGGGTGCCAGAGGTCCCTCCTCCCCGGGGACATCGAGGGGTC[A/C]CCGGCGTACATGATACGGGCCATTCTGGACTCGAG
BCWD10F03799	C/T	TGCAGGA[C/T]GATTTATTTTGATTACAGGTAATATACTTGGTCAACATATTACTATACTAAATGTATATGCCCCAAACAGACTCCTCCAAA
BCWD10F03800	A/T	TGCAGGACGCAAAATTATTTGTTTGTC[A/T]GATGAATCATTGGGTAGAAAATACAGAATAGTATACAACAAGAGAACACACATGGTTAATG
BCWD10F03806	A/G	TGCAGGACGCAAAGTTCTATGTTTGTCAGAC[A/G]AATCATTGGGTTGAAACTACAGAACAGTACAAAACAAGCAAACACACATGGTTAATG
BCWD10F03815	A/G	TGCAGGACGC[A/G]AAGTTCTTTTGAATCACTGACTCACTCACGCGTTGAAAAGGGCAAGGAATGAGATGGAGTCCATGCCAGGCCCACCTG
BCWD10F03818	A/C	TGCAGGACGCAAATTTCTTTGTTTGTCTGACAAATCATTGGGTAGAAACTACAGAA[A/C]AGTACAAACAAGAGGACACACATGGTTAATGT
BCWD10F03819	A/C	TGCAGGACGCA[A/C]ATTTCTTTGTTTGTCTGACAAATCATTGGGTAGAAACTACAGAACAGTACAAACAAGAGGACACACATGGTTAATGT
BCWD10F03820	C/T	TGCAGGA[C/T]GCAAATTTCTTTGTTTGTCTGACAAATCATTGGGTAGAAACTACAGAACAGTACAAACAAGAGGACACACATGGTTAATGT
BCWD10F03828	C/T	TGCAGGA[C/T]GCACAGTTCTTTGTTTGTCAAACGAATCATTGGGTCAAAACTACAGACCAGTACATATCAAGTGAACACACATGGTTAATG
BCWD10F03834	A/G	TGCAGGACGCCCA[A/G]CGTCTCTTCCTCATGTCTGACGTGGTGCAGCCCGTCTCCACCGACCCCCTCCTGTACCAGGACAACATCCGCTTC
BCWD10F03843	A/G	TGCAGGACGCTTTCGTATGTCGGAC[A/G]AATCATTGGGTCGAAACTACAGAACAGTACAAAAGAAGCGAACACACATAGTTAATGTTCTGG
BCWD10F03844	A/G	TGCAGG[A/G]CGCTTTCGTATGTCGGACGAATCATTGGGTCGAAACTACAGAACAGTACAAAAGAAGCGAACACACATAGTTAATGTTCTGG
BCWD10F03847	A/C	TGCAGGACGGAAAACCAGAACCTAA[A/C]AGGAAGGTGGCAAAGCAGAAAACAGACATGTATGTTAGAGCAATACAGGATACACCAGGACAT
BCWD10F03852	A/G	TGCAGGACGGAATACAGATGTCAAGGCTACAGGGCAGCATACCACCTTGCAGGACGGAATACAGATGTCAGGGTTACAGGGCA[A/G]CATAC
BCWD10F03857	A/G	TGCAGGACGGAGCCCATTAAGCCACTTAGTGCAGAAAGAGAGTGG[A/G]TGAGATACCGTACATAGAATGTATGACTGGGTCTCAAAGATGA
BCWD10F03867	A/G	TGCAGGACGGCCAGTAGTTTGGCC[A/G]CAGAGTTCACAGCCAGGATGTGCATGGTGTTCACCATCAGGTAGTCAGCCAACCGGATGAAACT
BCWD10F03877	C/T	TGCAGGACGGGAGGGAAGGAGAGAGAGTGTCAGTGTGT[C/T]GCGCGTGAAACTGTGCAGATCACAGTTCAGATAGGGGGTGGGTCTTTCTG
BCWD10F03890	G/T	TGCAGGACGGGTTTGCCCACACTGTCTGTCACTAACCAGCATGGAGGAGATGCAGTCATCCATCCATCCCTGTAAACTGGGTG[G/T]CTCAC
BCWD10F03893	C/T	TGCAGGACGGTAGCGCTCCAAGGCAGCAGCCCTGATCTAGCC[C/T]ATCAGAGGGCAAGGGAGGGCTATTACCATATTCACAAAACCTATCC
BCWD10F03894	A/C	TGCAGGACGGTAGCGCTCCAAGGCAGCAGCCCTGATCTAGCCTATCAGAGGGCAAGGGAGGG[A/C]TATTACCATATTCACAAAACCTATCC
BCWD10F03895	A/C	TGCAGGACGGTAGCGCTCCAAGGCAGCAGCCCTGATCTAGCCTATCAGAGGGCAAGGGAGGGCTATTACCATATTCA[A/C]AAAACCTATCC
BCWD10F03900	A/G	TGCAGGACGGTCTGGCTCGGAACATCTCTGGCTGAATCTCTGTCAGTCGTCTCCTCTCGCAGCCAC[A/G]CCCCAACATCAAACCCGAGCCA
BCWD10F03903	C/T	TGCAGGA[C/T]GGTGAGGTGCAGGAGGTCCCTCCATCCCCTCTAGACATCGAGGGGTCTCCGGCGTACACGATACGGGCCATTCTGGACTCG
BCWD10F03905	C/T	TGCAGGACGGTGAGGTGCCAGAGGTCCCTCCACCCCCTCTGGACATGGAGGGGTCCCCAGCGTACATGATACGGGCCATTCTGGAC[C/T]TG
BCWD10F03914	C/T	TGCAGGACGGTGAGGTTCCGGAGGTCC[C/T]TCCGCCCTGTCTGGACATCGAGAAGTCCCCGGCGTACATGATACGGGCCATTCTGGACTCG
BCWD10F03922	C/T	TGCAGGA[C/T]GGTTGAGCAAACGTAGGCTAATGTGATTAGAATGAGGATGTAAGTAACAAGAAAATTTCCCAAGACATATTAAGAGGAAAT
BCWD10F03924	A/T	TGCAGGACGGTTGAGCTAACGAAGGCTAATTTGATTAGCATGAGGTTGTAAGTAACAAAAAACATTTCCCAGGACATAGACATCTGA[A/T]A
BCWD10F03929	C/T	TGCAGGACGGTTGAGCTAATGTAGGCTAATGTGATTAGCATGAGGTTGTAAG[C/T]AACAAGATCATTTGCCATGACATAGATATATCTGAT
BCWD10F03931	C/T	TGCAGGA[C/T]GGTTGAGCTAGCGTAGGCTAATGTGATTAGCATGAGGTTGTAAGTAACAAGAAAATGTCTGATATCTGATATTGGCAGAAA
BCWD10F03939	A/T	TGCAGGACGTACTACTCCCCCCAGTTACTACCAGGAATCTGGGCGTGCGGGCGAGACGGGCTGCCC[A/T]CTTCCTGCAGTACATACTACTC
BCWD10F03952	C/T	TGCAGGACGTCAGCAGCACAGCCCAGGGCAGCCATCTTGTAGAC[C/T]AGGTTGTCTTTACGACACTCCTTCAACACCAGATCAATCACCTC
BCWD10F03954	C/T	TGCAGGACGTCCTCCTGCCAAGGTTTGTCTGGGGGGGATGACGTGATCCCCTTTATCC[C/T]AGCCAATAAAAGAGAGTGGCCAGTAAGATC
BCWD10F03960	A/G	TGCAGGACGTGACTCTGATCATCTTGGAGGTGGCTGCCCTGATCTCTCTGGGACTGTCCTTCTATCAGCCTCCGGGAGG[A/G]GACAGCGGA
BCWD10F03970	A/C	TGCAGGACGTGTAAAGGTGCAGAGTAAGCATGGCAAAAGGCCTGTTCCTGCTTGTCTTGTTCCCTCTCCCT[A/C]ATCTTATTTTGGAGAGG
BCWD10F03974	A/G	TGCAGGACGTGTGTCAAGGTTAACCTTGACCCTTTGG[A/G]AGTATTGCTCCACATCCCAAATCCACTGTGCATCGTTCAGTATAAATGCTT
BCWD10F03979	A/C	TGCAGGACGTTGGTGATGTCATAGAGGCGTCTCTTCGGCACCTTGAGGGACTCCGCGGC[A/C]CGGTTGAGGTCCACCACCCCATCACTGGA
BCWD10F03984	G/T	TGCAGGACGTTTATATACTGTACTGTATCATTCTA[G/T]CACCGTTTGAGCATTGCCCCACTTTCCTAACCTCCTTCCTCCACCTGAGCTCC
BCWD10F03985	C/T	TGCAGGA[C/T]GTTTTGCCACATTCAACAACAAGAAAACTCCACCCACAGGTCAATTAGGCGTTGGCAAAGGTCTAAAGGCAAGTCTGTTTG
BCWD10F03999	A/T	TGCAGGACTAAGTGAAATAAAATAATGAAAATGGTAATAAAAACAACACTAGAAATAGCTCTATATACAT[A/T]ATAACAACAGTAGCAGAG
BCWD10F04000	G/T	TGCAGGACTAAGTGAAATAAAATAATGAAAATGGTAATAAAAACAACACTAGAAATAGCTCTATATACATAATAACAACAGTAGCAGA[G/T]
BCWD10F04003	C/T	TGCAGGACTACAG[C/T]GAGCACTGCAAGCTCAACGAGAACATCGTCAAGGAGATGCTGGAGCTGGCCAAGAACTACAACAAGGTGAGCAGG
BCWD10F04014	A/T	TGCAGGACTAGAATGGAGCTG[A/T]ACTGTGTATATATATTGTTGTCAGTATCAGGGTTTCTATTAGGAAAATGTTGCACTGCACAAGTTAC
BCWD10F04016	C/T	TGCAGGACTAGCAGCATGAATGGCAAACACAGCAGCATGCTATTTCCGGACCCCAA[C/T]GACCCTGGAATGCAGATCTCCTCTCAGACCCT
BCWD10F04020	A/C	TGCAGGACTATAATCCTAATCCTAATC[A/C]ATCTCTGTAGTGATAATTGTTGTTTTTAATCCACTACCTCAGGCTGTCCAAATGACTAGTG
BCWD10F04023	C/G	TGCAGGACTATCAGGTCAGGCTAAAGACTGTCGCATTAGTGTATAACAAAGGAGCATG[C/G]TACAAAAAATATCTATTTCTAAAAATTAAA
BCWD10F04025	G/T	TGCAGGACTATCATTATTAAATATGTATTCATTAATTGAAAT[G/T]ATTCCTGTTTTGATGATAAGCCGGGAATGTTTAAGATGCTTATTAG
BCWD10F04031	A/T	TGCAGGACTATGGGCTTCTGCTTGTCTACACTGAACAAAGAACACACAAAATGTTTTTGCGACCCCACTATGTAAAAAAA[A/T]AATAATAA
BCWD10F04035	A/G	TGCAGGACTATTCAATGTCCATGATCCAGACTTATTATCTCATAATTATAACTTACATATCTC[A/G]TAATAATGAATGACTACCTTATAAT
BCWD10F04042	A/T	TGCAGGACTCAACGGGAAG[A/T]TAGGAAAGAGGGTGAGACTTAGTGAGCTGTGTGACATTGTCGTCATGCTCCACAAACTCTATACAGATG
BCWD10F04043	C/T	TGCAGGACTCAACGGGAAGTTAGGAAAGAGGGTGAGACTTCTTAGTGAGCTGTGTGACATTGTCGTCATGCTCCAGA[C/T]ACCCAACTGTG
BCWD10F04050	A/G	TGCAGGACTCAGGAGTTACACTGCTTTCTGATGGCCTGGCGGATCCAAACTGTGAACTGCAGAC[A/G]CTAGGGTAAGTACAGCTATTTAAA
BCWD10F04051	A/G	TGCAGGACTCAGGAGTTACACTGCTTTCTGATGGCCTGGCGGATCCAAACTGTGAACTGCAGACACTAGGGTAAGTACAGCT[A/G]TTTAAA
BCWD10F04053	C/T	TGCAGGACTCAGGAGTTACATTG[C/T]TGTCTGCTGGACTGGAGGATCCAGACTGTAAACTACACACACTTGGGTAAGTACAGCTGTTACAT
BCWD10F04056	A/C	TGCAGGACTCATAATAGTGA[A/C]GGTGAGCTGAGGGCTCTCAATGGGAAGAGTGTTTTAACAAACTCTTTATCACAAACAACATATAGATC
BCWD10F04057	C/T	TGCAGGACTCATAATAGTGAAGGTGAGCTGAGGGCTCTCAATGGGAAGAGTGTTTTAACAAACTCTTTATCACAAACAACATATAGAT[C/T]
BCWD10F04066	C/T	TGCAGGACTCCATAG[C/T]TCTTATAGAGCAGTACAAGTCAGGCTTTGAGCGTCCTGGGGACCTGGACTTTGAGGACTACAGTCAGGGCATC
BCWD10F04072	A/C	TGCAGGACTCCCCGGGCCTTGCTGGGGTTCTTGCAGAGCTTCAGCAGCAGCCGGG[A/C]CAGTTTGATGGAGTAGAACGCATGGAGGTAAGG
BCWD10F04073	C/T	TGCAGGACTCCCGGGAGAGCTAAATCGCGGATTCGGCTGTCTTTGACTAAATCGAGCGTGTCCAACAAACTCATGTGA[C/T]CAGGAAGTGC
BCWD10F04080	C/G	TGCAGGACTCCTGACCCAGCCCTGCCCCGCCTGGACGACCCGTCTCGA[C/G]GCAGAGAGAGGACTGTTTCTCCCCTCCACGGGGGGCAGTC
BCWD10F04081	A/G	TGCAGGACTCCTGACCCAGCCCTGCCCCGCCTGGACGACCCGTCTCGAGGCAGAGAGAGGACTGTTTCTCCCCTCCACGGGGGGCA[A/G]TC
BCWD10F04084	A/G	TGCAGGACTCGGCCCTGGTAGATCAGCCTCTGTTTGTCCACAGGAATCCCAACTGAA[A/G]TGGCAATGTGCTCCTTGAACTCTTTCACTGT
BCWD10F04085	A/T	TGCAGGACTCGGCCCTGGTAGATCAGCCTCTGTTTGTCCACAGGAATCCCAACTGAAG[A/T]GGCAATGTGCTCCTTGAACTCTTTCACTGT
BCWD10F04086	A/C	TGCAGGACTCGGGAGATACTGTGTGGACAGGGACCAGGGGTGTGCGACAAAGGAGGGAGAGAAAAAGTAGC[A/C]CCTGACTCGCGCTAGTT
BCWD10F04087	C/T	TGCAGGACTCGGGAGATA[C/T]TGTGTGGACAGGGACCAGGGGTGTGCGACAAAGGAGGGAGAGAAAAAGTAGCCCCTGACTCGCGCTAGTT
[truncated: 5,222 more rows]
