# Supplementary material for: Similar Genetic Architecture with Shared and Unique Quantitative Trait Loci for Bacterial Cold Water Disease Resistance in Two Rainbow Trout Breeding Populations
Source: Front Genet. 2017 Oct 23;8:156. doi: 10.3389/fgene.2017.00156 (PMC5660510; doi:10.3389/fgene.2017.00156)
Supplement: Supplementary file 5 [file Table2.XLSX]

## Sheet: TABLE S2
ADDITIONAL TABLE S2 | Summary of QTL associated1 with BCWD resistance detected using two GWAS methods and two SNP genotyping platforms in NCCCWA and TLUM populations.
Population	Genotyping Method	GWAS method	Phenotype	Omy	QTL	EGV(%)3	Start-marker-bp	End-marker-bp	Start-marker-name	End-marker-name	Markers per Window	PFP2	NCCCWA		TLUM		Past reported TLUM QTL4	Past reported NCCCWA QTL4	NOTES
													% EGV STATUS	% EGV DAYS	% EGV STATUS	% EGV DAYS
NCCCWA	ChipSNP	wssGBLUP	Days	3	3.2	3.14855	54995269	55964831	Affx-88942813	Affx-88935875	25								QTL reported on Omy3 at 53-55 Mb (Vallejo et al., 2014; Kutyrev et al., 2016)
NCCCWA	ChipSNP	wssGBLUP	Status	3	3.2	3.53189	54995269	55964831	Affx-88942813	Affx-88935875	25								Kutyrev et al. (2016) coordenates on il1r-like-1 gene: 54,693,508 – 54,754,442, 240 kb away
NCCCWA	ChipSNP	BayesB	Days	3	3.2	5.61	55025670	55964831	Affx-88917670	Affx-88935875	24			5.61
NCCCWA	ChipSNP	BayesB	Status	3	3.2	5.61	55025670	55964831	Affx-88917670	Affx-88935875	24		5.61					1
NCCCWA	RADSNP	BayesB	Status	3	3.2	5.11	55254048	55993431	BCWD10F04977	BCWD10F00765	3
NCCCWA	RADSNP	wssGBLUP	Status	3	3.2	1.9959	55254048	56177926	BCWD10F04977	BCWD10F09857	6
NCCCWA	ChipSNP	wssGBLUP	Status	5	5.1	3.66838	11245430	12244569	Affx-88930371	Affx-88921454	36		3.67					1
NCCCWA	RADSNP	wssGBLUP	Days	5	5.1	3.27505	11966155	12948479	BCWD10F15578	BCWD10F00357	11			3.28
NCCCWA	RADSNP	wssGBLUP	Status	5	5.1	2.84513	11966155	12948479	BCWD10F15578	BCWD10F00357	11
NCCCWA	RADSNP	BayesB	Status	5	5.2	3.28	41094726	41686801	BCWD10F02753	BCWD10F18861	6		3.28					0	This QTL 5.2 was detected only in the NCCCWA population
NCCCWA	ChipSNP	wssGBLUP	Status	10	10.1	2.72141	31536788	32517865	Affx-88925834	Affx-88904643	47		2.72
NCCCWA	RADSNP	wssGBLUP	Days	10	10.1	3.49905	33038094	33447676	BCWD10F12600	BCWD10F04162	5			3.5				1
NCCCWA	ChipSNP	wssGBLUP	Days	10	10.1	3.09157	39500006	40490685	Affx-88925190	Affx-88918819	44
NCCCWA	RADSNP	wssGBLUP	Days	11	11.1	2.68683	47964453	48954610	BCWD10F05737	BCWD10F22636	6			2.69				1
NCCCWA	RADSNP	wssGBLUP	Days	13	13.1	2.66916	11230016	11602309	BCWD10F05067	BCWD10F24318	3			2.67				1	wssGBLUP in NCCCWA-RAD EGV up to 30.4% (total 28 windows)
NCCCWA	RADSNP	wssGBLUP	Status	13	13.1	2.10436	11230016	11602309	BCWD10F05067	BCWD10F24318	3		2.1
NCCCWA	RADSNP	wssGBLUP	Status	15	15.1	3.65844	38446758	39349228	BCWD10F00773	BCWD10F16617	3		3.66					0	This QTL 15.1 was detected only in the NCCCWA population
NCCCWA	RADSNP	BayesB	Status	15	15.1	3.03	39349228	39557206	BCWD10F16617	BCWD10F17900	2
NCCCWA	ChipSNP	wssGBLUP	Days	22	22.1	2.90918	41728117	42724354	Affx-88922066	Affx-88908146	40			2.91				1
NCCCWA	RADSNP	BayesB	Status	25	25.1	5.84	17074038	17993500	BCWD10F24387	BCWD10F01066	6								BayesB in NCCCWA-RAD EGV up to 19.8%
NCCCWA	RADSNP	wssGBLUP	Days	25	25.1	3.32511	17496495	18444865	BCWD10F06483	BCWD10F14339	11
NCCCWA	RADSNP	wssGBLUP	Status	25	25.1	6.63313	17496495	18444865	BCWD10F06483	BCWD10F14339	11		6.63					1
NCCCWA	RADSNP	wssGBLUP	Days	25	25.1	3.98489	23817903	24762141	BCWD10F02586	BCWD10F03625	9			3.98
NCCCWA	RADSNP	wssGBLUP	Status	25	25.1	6.37708	23817903	24762141	BCWD10F02586	BCWD10F03625	9
NCCCWA	RADSNP	wssGBLUP	Status	25	25.1	3.16507	25310935	26257365	BCWD10F02495	BCWD10F04138	11
NCCCWA	ChipSNP	wssGBLUP	Days	25	25.1	2.75819	28180388	29161611	Affx-88908950	Affx-88951098	38
NCCCWA	ChipSNP	wssGBLUP	Status	25	25.1	2.91009	28240466	29219522	Affx-88919589	Affx-88945013	40
NCCCWA	ChipSNP	wssGBLUP	Status	25	25.1	2.04898	29566190	30542227	Affx-88943212	Affx-88905285	31
NCCCWA	RADSNP	wssGBLUP	Days	25	25.2	2.0264	56222628	57222099	BCWD10F09466	BCWD10F22165	6							1	QTL reported on Omy25 at 56Mb (Campbell 2014) and 69-77Mb (Liu 2015)
TLUM	ChipSNP	wssGBLUP	Days	3	3.1	2.10097	17812341	18600963	Affx-88909970	Affx-88904917	22					2.1	1
TLUM	ChipSNP	wssGBLUP	Status	3	3.1	1.78168	17812341	18600963	Affx-88909970	Affx-88904917	22				1.78				QTL reported on Omy3 at 3-17 Mb (Wiens 2013)
TLUM	ChipSNP	wssGBLUP	Days	3	3.1	1.54627	28647071	29612150	Affx-88940470	Affx-88926859	23
TLUM	ChipSNP	BayesB	Days	3	3.2	1.69	57024718	57975684	Affx-88926897	Affx-88910026	24
TLUM	ChipSNP	wssGBLUP	Days	3	3.2	1.84102	57024718	58015058	Affx-88926897	Affx-88938003	25					1.84
TLUM	ChipSNP	BayesB	Status	3	3.2	1.5	57024718	57975684	Affx-88926897	Affx-88910026	24
TLUM	ChipSNP	wssGBLUP	Status	3	3.2	1.84628	57024718	58015058	Affx-88926897	Affx-88938003	25
TLUM	ChipSNP	wssGBLUP	Status	3	3.2	1.97185	61621949	62558467	Affx-88925949	Affx-88919479	18				1.97		1
TLUM	ChipSNP	wssGBLUP	Days	3	3.2	1.53739	61703547	62684030	Affx-88943584	Affx-88941156	18
TLUM	ChipSNP	BayesB	Days	3	3.2	1.26	62226406	62817436	Affx-88941629	Affx-88961515	13
TLUM	ChipSNP	wssGBLUP	Status	3	3.3	1.14019	73760617	74703236	Affx-88950064	Affx-88953273	18
TLUM	ChipSNP	wssGBLUP	Days	3	3.3	1.07999	77108538	78076592	Affx-88925305	Affx-88929879	19					1.08
TLUM	ChipSNP	wssGBLUP	Status	3	3.3	1.15133	77108538	78076592	Affx-88925305	Affx-88929879	19				1.15		0
TLUM	ChipSNP	wssGBLUP	Days	5	5.1	1.20371	11304493	12285127	Affx-88920167	Affx-88916556	29					1.2	1
TLUM	ChipSNP	wssGBLUP	Status	5	5.1	1.1654	11339155	12329117	Affx-88916119	Affx-88936955	27				1.17
TLUM	ChipSNP	wssGBLUP	Days	8	8.1	1.10684	69312809	70270160	Affx-88949051	Affx-88924644	23
TLUM	ChipSNP	BayesB	Days	8	8.1	17.33	76070399	76907400	Affx-88955037	Affx-88906927	17	0.01				17.33
TLUM	ChipSNP	BayesB	Status	8	8.1	19.27	76070399	76907400	Affx-88955037	Affx-88906927	17	0			19.27		1		This large effect QTL 8.1 was detected only in the TLUM population
TLUM	ChipSNP	wssGBLUP	Days	8	8.1	12.4333	76468444	77467048	Affx-88959416	Affx-88933434	13
TLUM	ChipSNP	wssGBLUP	Status	8	8.1	15.1099	76468444	77467048	Affx-88959416	Affx-88933434	13
TLUM	ChipSNP	wssGBLUP	Days	8	8.1	1.50011	77985456	78966738	Affx-88914169	Affx-88942171	20
TLUM	ChipSNP	wssGBLUP	Status	8	8.1	1.55334	77985456	78966738	Affx-88914169	Affx-88942171	20
TLUM	ChipSNP	wssGBLUP	Days	8	8.1	1.12579	79951833	80722176	Affx-88950520	Affx-88938756	10
TLUM	ChipSNP	wssGBLUP	Status	8	8.1	1.17975	79951833	80722176	Affx-88950520	Affx-88938756	10
TLUM	ChipSNP	wssGBLUP	Days	13	13.1	1.02482	17796110	18794700	Affx-88920158	Affx-88913471	28					1.02	1
TLUM	ChipSNP	BayesB	Days	13	13.2	1.17	34023079	34932980	Affx-88936481	Affx-88960672	24					1.17	1		QTL reported on Omy13 at 33-44 Mb (Vallejo et al., 2014)
TLUM	ChipSNP	wssGBLUP	Days	13	13.2	1.0263	34573342	35571527	Affx-88934023	Affx-88945907	31
TLUM	ChipSNP	wssGBLUP	Days	25	25.1	2.72653	16436623	17414188	Affx-88958623	Affx-88904665	22
TLUM	ChipSNP	wssGBLUP	Status	25	25.1	2.22633	16436623	17414188	Affx-88958623	Affx-88904665	22								QTL reported on Omy25 at 20-28Mb (Liu 2015)
TLUM	ChipSNP	BayesB	Days	25	25.1	4.35	18016216	18917885	Affx-88911673	Affx-88957137	18
TLUM	ChipSNP	BayesB	Status	25	25.1	1.59	18016216	18917885	Affx-88911673	Affx-88957137	18
TLUM	ChipSNP	wssGBLUP	Days	25	25.1	1.62138	18114378	19051527	Affx-88944333	Affx-88945576	20
TLUM	ChipSNP	wssGBLUP	Status	25	25.1	1.81814	18114378	19051527	Affx-88944333	Affx-88945576	20
TLUM	ChipSNP	wssGBLUP	Status	25	25.1	1.06877	19553268	20540840	Affx-88927676	Affx-88941369	15
TLUM	ChipSNP	wssGBLUP	Days	25	25.1	6.02549	20724779	21673784	Affx-88916220	Affx-88929795	40
TLUM	ChipSNP	wssGBLUP	Status	25	25.1	6.09263	20724779	21673784	Affx-88916220	Affx-88929795	40
TLUM	ChipSNP	BayesB	Days	25	25.1	24.44	21006787	21805909	Affx-88924154	Affx-88936445	30	0.05				24.44
TLUM	ChipSNP	BayesB	Status	25	25.1	35.43	21006787	21805909	Affx-88924154	Affx-88936445	30	0.01			35.43		1
TLUM	ChipSNP	BayesB	Days	25	25.1	1.19	22032776	22955420	Affx-88908669	Affx-88943644	17
TLUM	ChipSNP	BayesB	Status	25	25.1	1.62	22032776	22955420	Affx-88908669	Affx-88943644	17
TLUM	ChipSNP	wssGBLUP	Status	25	25.1	1.27445	22791696	23761413	Affx-88904970	Affx-88956281	29
TLUM	ChipSNP	BayesB	Days	25	25.1	1.4	23062195	23997093	Affx-88932153	Affx-88905248	25
TLUM	ChipSNP	wssGBLUP	Days	25	25.1	4.38303	23758077	24743445	Affx-88930430	Affx-88911339	26
TLUM	ChipSNP	wssGBLUP	Status	25	25.1	4.96661	23832576	24815786	Affx-88925899	Affx-88908980	29
TLUM	ChipSNP	BayesB	Days	25	25.1	1.27	24023866	24868628	Affx-88946926	Affx-88951303	27
Total % EGV													27.67	24.64	60.77	50.18	7	8	Number of detected QTL that were reported in past studies5
Total # QTL													7	7	6	8	0.875	0.8	Proportion of detected QTL that were reported in past studies
																	1	2	New detected QTL by population
																	14		Total QTL detected in this study
Footnotes:																	8		Total QTL detected in TLUM population
1Windows with EGV greater than 1% and 2% in TLUM and NCCCWA populations, respectively, were declared as associated with BCWD resistance.																	10		Total QTL detected in NCCCWA population
2PFP is the probability of false positives; it was estimated only with BayesB model.
3EGV is the explained genetic variance (In %) by each tested 1Mb-window
4Reported QTL indicates if the QTL window was reported in past QTL studies: 1= the QTL was reported in past studies; 0 = the QTL was not reported in past studies (New QTL)
5Overall, in this study, we identified 14 QTL for BCWD resistance which explained up to 61% of the genetic variance. Assuming a h2=0.30, these identified QTL explains about 18% of BCWD phenotypic variance.
