# Supplementary material for: Similar Genetic Architecture with Shared and Unique Quantitative Trait Loci for Bacterial Cold Water Disease Resistance in Two Rainbow Trout Breeding Populations
Source: Front Genet. 2017 Oct 23;8:156. doi: 10.3389/fgene.2017.00156 (PMC5660510; doi:10.3389/fgene.2017.00156)
Supplement: Supplementary file 9 [file Table6.XLSX]

## Sheet: TABLE S6
ADDITIONAL TABLE S6 | QTL for BCWD resistance that are shared or segregating in both NCCCWA and TLUM populations1.
Population	Genotyping Method	GWAS method	Phenotype	Omy	QTL	EGV(%)2	Start-marker-bp	End-marker-bp	Start-marker-name	End-marker-name	Markers per Window	PFP3	#QTL-STAT	% EGV-STATUS		#QTL-DAYS	% EGV-DAYS		Reported QTL4	NOTES
														NCCCWA	TLUM		NCCCWA	TLUM
NCCCWA	ChipSNP	wssGBLUP	Days	3	3.2	3.14855	54995269	55964831	Affx-88942813	Affx-88935875	25								1	QTL reported on Omy3 at 53-55 Mb (Vallejo et al., 2014; Kutyrev et al., 2016)
NCCCWA	ChipSNP	wssGBLUP	Status	3	3.2	3.53189	54995269	55964831	Affx-88942813	Affx-88935875	25
NCCCWA	ChipSNP	BayesB	Days	3	3.2	5.61	55025670	55964831	Affx-88917670	Affx-88935875	24					1	5.61
NCCCWA	ChipSNP	BayesB	Status	3	3.2	5.61	55025670	55964831	Affx-88917670	Affx-88935875	24		1	5.61
NCCCWA	RADSNP	wssGBLUP	Status	3	3.2	1.9959	55254048	56177926	BCWD10F04977	BCWD10F09857	6
NCCCWA	RADSNP	BayesB	Status	3	3.2	5.11	55254048	55993431	BCWD10F04977	BCWD10F00765	3
TLUM	ChipSNP	BayesB	Days	3	3.2	1.69	57024718	57975684	Affx-88926897	Affx-88910026	24
TLUM	ChipSNP	wssGBLUP	Days	3	3.2	1.84102	57024718	58015058	Affx-88926897	Affx-88938003	25							1.84102
TLUM	ChipSNP	BayesB	Status	3	3.2	1.5	57024718	57975684	Affx-88926897	Affx-88910026	24
TLUM	ChipSNP	wssGBLUP	Status	3	3.2	1.84628	57024718	58015058	Affx-88926897	Affx-88938003	25
TLUM	ChipSNP	wssGBLUP	Status	3	3.2	1.97185	61621949	62558467	Affx-88925949	Affx-88919479	18				1.97185
TLUM	ChipSNP	wssGBLUP	Days	3	3.2	1.53739	61703547	62684030	Affx-88943584	Affx-88941156	18
TLUM	ChipSNP	BayesB	Days	3	3.2	1.26	62226406	62817436	Affx-88941629	Affx-88961515	13
NCCCWA	ChipSNP	wssGBLUP	Status	5	5.1	3.66838	11245430	12244569	Affx-88930371	Affx-88921454	36		1	3.67
TLUM	ChipSNP	wssGBLUP	Days	5	5.1	1.20371	11304493	12285127	Affx-88920167	Affx-88916556	29							1.20371
TLUM	ChipSNP	wssGBLUP	Status	5	5.1	1.1654	11339155	12329117	Affx-88916119	Affx-88936955	27				1.1654
NCCCWA	RADSNP	wssGBLUP	Days	5	5.1	3.27505	11966155	12948479	BCWD10F15578	BCWD10F00357	11					1	3.28
NCCCWA	RADSNP	wssGBLUP	Status	5	5.1	2.84513	11966155	12948479	BCWD10F15578	BCWD10F00357	11
NCCCWA	RADSNP	wssGBLUP	Days	13	13.1	2.66916	11230016	11602309	BCWD10F05067	BCWD10F24318	3					1	2.67
NCCCWA	RADSNP	wssGBLUP	Status	13	13.1	2.10436	11230016	11602309	BCWD10F05067	BCWD10F24318	3		1	2.1					0
TLUM	ChipSNP	wssGBLUP	Days	13	13.1	1.02482	17796110	18794700	Affx-88920158	Affx-88913471	28							1.02482
TLUM	ChipSNP	wssGBLUP	Days	25	25.1	2.72653	16436623	17414188	Affx-88958623	Affx-88904665	22
TLUM	ChipSNP	wssGBLUP	Status	25	25.1	2.22633	16436623	17414188	Affx-88958623	Affx-88904665	22								1	QTL reported on Omy25 at 20-28Mb (Liu 2015)
NCCCWA	RADSNP	BayesB	Status	25	25.1	5.84	17074038	17993500	BCWD10F24387	BCWD10F01066	6
NCCCWA	RADSNP	wssGBLUP	Days	25	25.1	3.32511	17496495	18444865	BCWD10F06483	BCWD10F14339	11
NCCCWA	RADSNP	wssGBLUP	Status	25	25.1	6.63313	17496495	18444865	BCWD10F06483	BCWD10F14339	11			6.63313
TLUM	ChipSNP	BayesB	Days	25	25.1	4.35	18016216	18917885	Affx-88911673	Affx-88957137	18
TLUM	ChipSNP	BayesB	Status	25	25.1	1.59	18016216	18917885	Affx-88911673	Affx-88957137	18
TLUM	ChipSNP	wssGBLUP	Days	25	25.1	1.62138	18114378	19051527	Affx-88944333	Affx-88945576	20
TLUM	ChipSNP	wssGBLUP	Status	25	25.1	1.81814	18114378	19051527	Affx-88944333	Affx-88945576	20
TLUM	ChipSNP	wssGBLUP	Status	25	25.1	1.06877	19553268	20540840	Affx-88927676	Affx-88941369	15
TLUM	ChipSNP	wssGBLUP	Days	25	25.1	6.02549	20724779	21673784	Affx-88916220	Affx-88929795	40
TLUM	ChipSNP	wssGBLUP	Status	25	25.1	6.09263	20724779	21673784	Affx-88916220	Affx-88929795	40
TLUM	ChipSNP	BayesB	Days	25	25.1	24.44	21006787	21805909	Affx-88924154	Affx-88936445	30	0.05				1		24.44
TLUM	ChipSNP	BayesB	Status	25	25.1	35.43	21006787	21805909	Affx-88924154	Affx-88936445	30	0.01	1		35.43
TLUM	ChipSNP	BayesB	Days	25	25.1	1.19	22032776	22955420	Affx-88908669	Affx-88943644	17
TLUM	ChipSNP	BayesB	Status	25	25.1	1.62	22032776	22955420	Affx-88908669	Affx-88943644	17
TLUM	ChipSNP	wssGBLUP	Status	25	25.1	1.27445	22791696	23761413	Affx-88904970	Affx-88956281	29
TLUM	ChipSNP	BayesB	Days	25	25.1	1.4	23062195	23997093	Affx-88932153	Affx-88905248	25
TLUM	ChipSNP	wssGBLUP	Days	25	25.1	4.38303	23758077	24743445	Affx-88930430	Affx-88911339	26
NCCCWA	RADSNP	wssGBLUP	Days	25	25.1	3.98489	23817903	24762141	BCWD10F02586	BCWD10F03625	9						3.98489
NCCCWA	RADSNP	wssGBLUP	Status	25	25.1	6.37708	23817903	24762141	BCWD10F02586	BCWD10F03625	9
TLUM	ChipSNP	wssGBLUP	Status	25	25.1	4.96661	23832576	24815786	Affx-88925899	Affx-88908980	29
TLUM	ChipSNP	BayesB	Days	25	25.1	1.27	24023866	24868628	Affx-88946926	Affx-88951303	27
NCCCWA	RADSNP	wssGBLUP	Status	25	25.1	3.16507	25310935	26257365	BCWD10F02495	BCWD10F04138	11
NCCCWA	ChipSNP	wssGBLUP	Days	25	25.1	2.75819	28180388	29161611	Affx-88908950	Affx-88951098	38
NCCCWA	ChipSNP	wssGBLUP	Status	25	25.1	2.91009	28240466	29219522	Affx-88919589	Affx-88945013	40
NCCCWA	ChipSNP	wssGBLUP	Status	25	25.1	2.04898	29566190	30542227	Affx-88943212	Affx-88905285	31
TOTAL													4	18.0131	38.5673	4	15.5449	28.5096	2	Overall number of shared QTL5 between populations
													0.5			0.5				Proportion of validated QTL
Footnotes:
1Windows with EGV greater than 1% and 2% in TLUM and NCCCWA populations, respectively, were declared as associated with BCWD resistance.
2EGV is the explained genetic variance (In %) by each tested 1Mb-window
3PFP is the probability of false positives; it was estimated only with BayesB GWAS model.
4Reported QTL indicates if the QTL window was reported in past QTL studies: 1= the QTL was reported in past studies; 0 = the QTL was not reported in past studies (New QTL)
