# Supplementary material for: Similar Genetic Architecture with Shared and Unique Quantitative Trait Loci for Bacterial Cold Water Disease Resistance in Two Rainbow Trout Breeding Populations
Source: Front Genet. 2017 Oct 23;8:156. doi: 10.3389/fgene.2017.00156 (PMC5660510; doi:10.3389/fgene.2017.00156)
Supplement: Supplementary file 10 [file Table7.XLSX]

## Sheet: TABLE S7
ADDITIONAL TABLE S7 | QTL for BCWD resistance that are private to either NCCCWA or TLUM population1.
Population	Genotyping Method	GWAS method	Phenotype	Omy	QTL	EGV(%)3	Start-marker-bp	End-marker-bp	Start-marker-name	End-marker-name	Markers per Window	PFP2	NCCCWA		TLUM		Past reported TLUM QTL4	Past reported NCCCWA QTL4	NOTES
													% EGV STATUS	% EGV DAYS	% EGV STATUS	% EGV DAYS
NCCCWA	RADSNP	BayesB	Status	5	5.2	3.28	41094726	41686801	BCWD10F02753	BCWD10F18861	6		3.28					0
NCCCWA	ChipSNP	wssGBLUP	Status	10	10.1	2.72141	31536788	32517865	Affx-88925834	Affx-88904643	47		2.72
NCCCWA	RADSNP	wssGBLUP	Days	10	10.1	3.49905	33038094	33447676	BCWD10F12600	BCWD10F04162	5			3.5				1
NCCCWA	ChipSNP	wssGBLUP	Days	10	10.1	3.09157	39500006	40490685	Affx-88925190	Affx-88918819	44
NCCCWA	RADSNP	wssGBLUP	Days	11	11.1	2.68683	47964453	48954610	BCWD10F05737	BCWD10F22636	6			2.69				1
NCCCWA	RADSNP	wssGBLUP	Status	15	15.1	3.65844	38446758	39349228	BCWD10F00773	BCWD10F16617	3		3.66					0
NCCCWA	RADSNP	BayesB	Status	15	15.1	3.03	39349228	39557206	BCWD10F16617	BCWD10F17900	2
NCCCWA	ChipSNP	wssGBLUP	Days	22	22.1	2.90918	41728117	42724354	Affx-88922066	Affx-88908146	40			2.91				1
NCCCWA	RADSNP	wssGBLUP	Days	25	25.2	2.0264	56222628	57222099	BCWD10F09466	BCWD10F22165	6							1	QTL reported on Omy25 at 56Mb (Campbell 2014) and 69-77Mb (Liu 2015)
TLUM	ChipSNP	wssGBLUP	Days	3	3.1	2.10097	17812341	18600963	Affx-88909970	Affx-88904917	22					2.1	1
TLUM	ChipSNP	wssGBLUP	Status	3	3.1	1.78168	17812341	18600963	Affx-88909970	Affx-88904917	22				1.78				QTL reported on Omy3 at 3-17 Mb (Wiens 2013)
TLUM	ChipSNP	wssGBLUP	Days	3	3.1	1.54627	28647071	29612150	Affx-88940470	Affx-88926859	23
TLUM	ChipSNP	wssGBLUP	Status	3	3.3	1.14019	73760617	74703236	Affx-88950064	Affx-88953273	18
TLUM	ChipSNP	wssGBLUP	Days	3	3.3	1.07999	77108538	78076592	Affx-88925305	Affx-88929879	19					1.08
TLUM	ChipSNP	wssGBLUP	Status	3	3.3	1.15133	77108538	78076592	Affx-88925305	Affx-88929879	19				1.15		0
TLUM	ChipSNP	wssGBLUP	Days	8	8.1	1.10684	69312809	70270160	Affx-88949051	Affx-88924644	23
TLUM	ChipSNP	BayesB	Days	8	8.1	17.33	76070399	76907400	Affx-88955037	Affx-88906927	17	0.01				17.33
TLUM	ChipSNP	BayesB	Status	8	8.1	19.27	76070399	76907400	Affx-88955037	Affx-88906927	17	0			19.27		1
TLUM	ChipSNP	wssGBLUP	Days	8	8.1	12.4333	76468444	77467048	Affx-88959416	Affx-88933434	13
TLUM	ChipSNP	wssGBLUP	Status	8	8.1	15.1099	76468444	77467048	Affx-88959416	Affx-88933434	13
TLUM	ChipSNP	wssGBLUP	Days	8	8.1	1.50011	77985456	78966738	Affx-88914169	Affx-88942171	20
TLUM	ChipSNP	wssGBLUP	Status	8	8.1	1.55334	77985456	78966738	Affx-88914169	Affx-88942171	20
TLUM	ChipSNP	wssGBLUP	Days	8	8.1	1.12579	79951833	80722176	Affx-88950520	Affx-88938756	10
TLUM	ChipSNP	wssGBLUP	Status	8	8.1	1.17975	79951833	80722176	Affx-88950520	Affx-88938756	10
TLUM	ChipSNP	BayesB	Days	13	13.2	1.17	34023079	34932980	Affx-88936481	Affx-88960672	24					1.17	1		QTL reported on Omy13 at 33-44 Mb (Vallejo et al., 2014)
TLUM	ChipSNP	wssGBLUP	Days	13	13.2	1.0263	34573342	35571527	Affx-88934023	Affx-88945907	31
Total % EGV													9.66	9.1	22.2	21.68	3	4	Number of detected QTL that were reported in past studies5
Total # QTL													3	3	3	4
Footnotes:
1Windows with EGV greater than 1% and 2% in TLUM and NCCCWA populations, respectively, were declared as associated with BCWD resistance.
2PFP is the probability of false positives; it was estimated only with BayesB model.
3EGV is the explained genetic variance (In %) by each tested 1Mb-window
4Reported QTL indicates if the QTL window was reported in past QTL studies: 1= the QTL was reported in past studies; 0 = the QTL was not reported in past studies (New QTL)
5Overall, in this study, we identified 14 QTL for BCWD resistance which explained up to 61% of the genetic variance. Assuming a h2=0.30, these identified QTL explains about 18% of BCWD phenotypic variance.
