# Supplementary material for: Similar Genetic Architecture with Shared and Unique Quantitative Trait Loci for Bacterial Cold Water Disease Resistance in Two Rainbow Trout Breeding Populations
Source: Front Genet. 2017 Oct 23;8:156. doi: 10.3389/fgene.2017.00156 (PMC5660510; doi:10.3389/fgene.2017.00156)
Supplement: Supplementary file 11 [file Table8.XLSX]

## Sheet: TABLE S8
ADDITIONAL TABLE S8 | Summary of QTL for BCWD resistance reported in previous studies in rainbow trout populations.
Reference	Journal	Type of Marker	Method of Analysis	BCWD Phenotype	Genetic map (cM)					P-value	h2q	Physical map (bp)					NOTES
					Omy	Start-cM	End-cM	Start-Marker	End-Marker			Omy	Start-marker	Start-bp	End-marker	End-bp
Vallejo et al., 2014	Marine Biotechnology	STRs	Linkage analysis; GridQTL	DAYS	1	33		OMM1082	OMM5288	*	0.08	1	OMM1082	67448285	OMM5288	69461069
Palti et al., 2015	PlosOne	RADs & STRs	QTL analysis & GWAS-GenAbel	DAYS	1	83		RM20090706108	RM20090701492	**	0.09	1	RM20090706108	70378924	RM20090701492	71955887
Vallejo et al., 2014	Marine Biotechnology	STRs	Linkage analysis; GridQTL	DAYS-STATUS	2	4		OMM1131	OMM1603	*	0.1	2	OMM1131	3191009	OMM1603	42244523
Vallejo et al., 2014	Marine Biotechnology	STRs	Linkage analysis; GridQTL	DAYS-STATUS	2	41	42	OMM5198	OMM1228	**; ***	0.12; 0.15	2	OMM5198	55783552	OMM1228	78687386
Liu et al., 2015	Frontiers in Genetics	RADs	QTL analysis & GWAS-GenAbel	DAYS-STATUS	2	20		RTRAD89NT135931	RTRAD89NT118565	*	0.2	2	Na		Na		Dam HS family
Wiens et al., 2013	PlosOne	STRs	Linkage analysis; GridQTL	STATUS	3	9		OMM1016a	OMM5121	*	0.16	3	OMM1016a	3944231	OMM5121	17269491
Vallejo et al., 2014	Marine Biotechnology	STRs	Linkage analysis; GridQTL	DAYS-STATUS	3	66	73	OMM1016a	OMM5324	***; **	0.18; 0.11	3	OMM1016a	3944231	OMM5324	53789568
Vallejo et al., 2014	Marine Biotechnology	STRs	Linkage analysis; GridQTL	DAYS	3	5		OMM5204	OMM1391a	*	0.1	3	OMM5204	4907259	OMM1391a	50276782
Kutyrev et al., 2016	Fish & Shellfish Immunol.	DGE	GeXP assay	Gexpression; Fp load	3	Na		Na				3	Affx-88933101	54692914			These two SNP probes for il1r-like-1 are in Omy3 QTL region
Kutyrev et al., 2016	Fish & Shellfish Immunol.	DGE	GeXP assay	Gexpression; Fp load	3	Na		Na				3	Affx-88915186	54696714
Quillet et al., 2014	Proceedings 10th WCGALP	STRs & SNPs	QTL analysis; QTLMAP	STATUS	3	Na		Na		**		3	Na		Na
Campbell et al., 2014	G3	RADs	GWAS with TASSEL	STATUS	4	Na		R20199		0.00403		4	R20199	53443152		53443218
Vallejo et al., 2014	Marine Biotechnology	STRs	Linkage analysis; GridQTL	DAYS-STATUS	8	5	6	CR371139	OMM1069	*; ***	0.05; 0.13	4	CR371139	81642785	Na
Campbell et al., 2014	G3	RADs	GWAS with TASSEL	STATUS	4	Na		R49259		0.00306		4	R49259	83955234		83955300
Vallejo et al., 2014	Marine Biotechnology	STRs	Linkage analysis; GridQTL	DAYS-STATUS	5	0	21	OMM1075	OMM1636	**; *	0.08; 0.05	5	OMM1075	2011780	OMM1636	5559384	This QTL is ~6Mb far from QTL 5.1, both must be the same QTL
Vallejo et al., 2014	Marine Biotechnology	STRs	Linkage analysis; GridQTL	DAYS	5	77		OMM1660	OMM5025	*	0.1	5	Na		OMM5025	87325637
Vallejo et al., 2014	Marine Biotechnology	STRs	Linkage analysis; GridQTL	DAYS-STATUS	6	5		OMM5306	OMM5254	***; **	0.15; 0.11	6	OMM5306	4355841	OMM5254	15516680
Campbell et al., 2014	G3	RADs	GWAS with TASSEL	STATUS	6	Na		R34531		0.00329		6	R34531	6331717		6331783
Palti et al., 2015	PlosOne	RADs & STRs	QTL analysis & GWAS-GenAbel	STATUS	7	54		RM20090702856	RM20090700328	**	0.18	7	RM20090702856	15368940	RM20090700328	15991566
Vallejo et al., 2014	Marine Biotechnology	STRs	Linkage analysis; GridQTL	STATUS-DAYS	7	25	53	OMM5255	OMM1740	*	0.11	7	OMM5255	26086554	OMM1740	76522753
Palti et al., 2015	PlosOne	RADs & STRs	QTL analysis & GWAS-GenAbel	DAYS	7	142		RM20090700643	RM20090701238	**	0.11	7	RM20090700643	79581718	RM20090701238	78907994
Palti et al., 2015	PlosOne	RADs & STRs	QTL analysis & GWAS-GenAbel	DAYS-STATUS	6	23		RM20090700212	RM20090701885	**	0.19	7	Na		RM20090701885	17341484
Quillet et al., 2014	Proceedings 10th WCGALP	STRs & SNPs	QTL analysis; QTLMAP	STATUS	7	Na		Na		**		7	Na		Na		There is not information on QTL location
Palti et al., 2015	PlosOne	RADs & STRs	QTL analysis & GWAS-GenAbel	DAYS-STATUS	8	47		RM20090700197	OMM1295	**	0.58	8	RM20090700197	47123210	OMM1295	47841720
Vallejo et al., 2014	Marine Biotechnology	STRs	Linkage analysis; GridQTL	DAYS-STATUS	8	45	58	OMM1295	BX870052a	***	0.15; 0.21	8	OMM1295	47841193	BX870052a	70150488
Campbell et al., 2014	G3	RADs	GWAS with TASSEL	STATUS	8	Na		R46637		0.00177		8	R46637	66832169		66832235
Palti et al., 2015	PlosOne	RADs & STRs	QTL analysis & GWAS-GenAbel	DAYS-STATUS	8	88		RM20090701162	RM20090700382	**	0.3	8	RM20090701162	82700594	RM20090700382	60309401
Liu et al., 2015	Frontiers in Genetics	RADs	QTL analysis & GWAS-GenAbel	DAYS-STATUS	8	6		RTRAD89NT077533	RTRAD89NT148358	**	0.72	8			RTRAD89NT148358	28673789
Campbell et al., 2014	G3	RADs	GWAS with TASSEL	STATUS	9	Na		R53165		0.00445		9	R53165	13262928		13262994
Campbell et al., 2014	G3	RADs	GWAS with TASSEL	STATUS	10	Na		R13883		0.00279		10	R13883	40235878		40235944
Palti et al., 2015	PlosOne	RADs & STRs	QTL analysis & GWAS-GenAbel	DAYS-STATUS	11	122		RM20090702086	RM20090700457	**	0.15	11	RM20090702086	12692677	RM20090700457	11844951
Vallejo et al., 2014	Marine Biotechnology	STRs	Linkage analysis; GridQTL	DAYS-STATUS	11	53	54	OMM3020	OMM1708	*	0.08	11	OMM3020	20343255	OMM1708	77910209
Liu et al., 2015	Frontiers in Genetics	RADs	QTL analysis	DAYS	12	7		RTRAD89NT108132	RTRAD89NT076924	*	0.18	12	RTRAD89NT108132	18722763	RTRAD89NT076924	76000009	Sire HS family
Vallejo et al., 2014	Marine Biotechnology	STRs	Linkage analysis; GridQTL	DAYS-STATUS	12	9	40	OMM1368	OMM5152	*	0.06	12	OMM1368	68915818	OMM5152	78021920
Palti et al., 2015	PlosOne	RADs & STRs	QTL analysis & GWAS-GenAbel	DAYS-STATUS	12	109		OMM5152	RM20090702540	**	0.18	12	OMM5152	78020515	Na
Vallejo et al., 2014	Marine Biotechnology	STRs	Linkage analysis; GridQTL	DAYS-STATUS	13	50	67	OMM1369	OMY1212UW	***	0.16	13	OMM1369	33625860	OMY1212UW	43402848	This QTL overlaps with QTL 13.2
Vallejo et al., 2014	Marine Biotechnology	STRs	Linkage analysis; GridQTL	DAYS-STATUS	13	0	13	OMM1361a	OMM1330a	***	0.22; 0.18	13	Na		OMM1330a	5594251	This QTL is ~6Mb far from QTL 13.1, both must be the same QTL
Liu et al., 2015	Frontiers in Genetics	RADs	QTL analysis	DAYS-STATUS	13	132		RTRAD89NT116690	RTRAD89NT117459	*	0.24	13	Na		RTRAD89NT117459	3511353
Johnson et al., 2008	Marine Biotechnology	STRs	Survival analysis; haplotype analysis	DAYS	14	60.2	61.6	OMM3089	OMM1189	0.0007		14	OMM3089	28602544	OMM1189	46336441
Johnson et al., 2008	Marine Biotechnology	STRs	Survival analysis; single marker	DAYS	14	61.6		OMM3089		0.052		14	OMM3089	28602544		28603043
Johnson et al., 2008	Marine Biotechnology	STRs	Survival analysis; single marker	DAYS	14	60.2		OMM1189		0.0387		14	OMM1189	46336290
Palti et al., 2015	PlosOne	RADs & STRs	QTL analysis & GWAS-GenAbel	DAYS	14	113		RM20090701114	OMM5174	**	0.11	14	RM20090701114	63782238	OMM5174	79113240
Liu et al., 2015	Frontiers in Genetics	RADs	GWAS	DAYS-STATUS	15	Na		RTRAD89NT139370		*		15	Na				This RAD marker is in scaffold not yet placed into CHR
Liu et al., 2015	Frontiers in Genetics	RADs	QTL analysis	STATUS	16	121		RTRAD89NT079624	RTRAD89NT086508	*	0.17	16	RTRAD89NT079624	14307582	RTRAD89NT086508	10670683
Campbell et al., 2014	G3	RADs	GWAS with TASSEL	STATUS	16	Na		R46743		0.000531		16	R46743	56362916		56362982
Campbell et al., 2014	G3	RADs	GWAS with TASSEL	STATUS	16	Na		R45138		1.49e-05		16	R45138	56428269		56428335
Johnson et al., 2008	Marine Biotechnology	STRs	Survival analysis; single marker	DAYS	17	58.6		OMM3026		0.048		17	OMM3026	49643686
Campbell et al., 2014	G3	RADs	GWAS with TASSEL	STATUS	17	Na		R46597		0.00399		17	R46597	68544352		68544418
Campbell et al., 2014	G3	RADs	GWAS with TASSEL	STATUS	17	Na		R26956		0.000633		17	R26956	75865272		75865338
Quillet et al., 2014	Proceedings 10th WCGALP	STRs & SNPs	QTL analysis; QTLMAP	STATUS	17	Na		Na		**		17	Na
Vallejo et al., 2014	Aquaculture	STRs	Linkage analysis; GridQTL	DAYS-STATUS	19	12	13	OMY120INRAb	OMM1134a	**	0.2	19	OMY120INRAb	3997315	OMM1134a	9301213
Liu et al., 2015	Frontiers in Genetics	RADs	QTL analysis & GWAS-GenAbel	DAYS-STATUS	19	22		RTRAD89NT135689	RTRAD89NT125108	**	0.29	19	RTRAD89NT135689	5520177	RTRAD89NT125108	6297969	Dam HS family
Vallejo et al., 2014	Marine Biotechnology	STRs	Linkage analysis; GridQTL	STATUS	19	17		OMM1657b	OMM1412b	**	0.1	19	OMM1657b	7032964	OMM1412b	8452107
Vallejo et al., 2014	Marine Biotechnology	STRs	Linkage analysis; GridQTL	DAYS-STATUS	19	69	75	OMM1134a	OMM1440	*	0.13; 0.20	19	OMM1134a	9300746	OMM1440	11115536
Wiens et al., 2013	PlosOne	STRs	Linkage analysis; GridQTL	DAYS-STATUS	19	3		OMM1125	BX873975a	**	0.57	19	Na		Na		In scaffold not yet placed into CHR
Wiens et al., 2013	PlosOne	STRs	Linkage analysis; GridQTL	Disease lesion	19	5		BX873975a	OMM1124a	*	0.24	19	Na		Na		In scaffold not yet placed into CHR
Liu et al., 2015	Frontiers in Genetics	RADs	QTL analysis	DAYS	20	58		RTRAD89NT138373	RTRAD89NT137053	*	0.14	20	RTRAD89NT138373	20386923	RTRAD89NT137053	22848027
Vallejo et al., 2014	Marine Biotechnology	STRs	Linkage analysis; GridQTL	DAYS-STATUS	20	2		OMM5044	OMM1076	***	0.19	20	OMM5044	35265401	OMM1076	30997186
Vallejo et al., 2014	Marine Biotechnology	STRs	Linkage analysis; GridQTL	DAYS-STATUS	22	5		CA361411	BX913059	**; *	0.13	22	CA361411	12067641	BX913059	23649497
Palti et al., 2015	PlosOne	RADs & STRs	QTL analysis & GWAS-GenAbel	STATUS	8	9		RM20090701322	RM20090700210	**	0.17	22	RM20090701322	27256052	Na
Liu et al., 2015	Frontiers in Genetics	RADs	GWAS	DAYS-STATUS	22	Na		RTRAD89NT127892		*		22	RTRAD89NT127892	33820189			This QTL is ~8Mb far from QTL 22.1, both must be the same QTL
Vallejo et al., 2014	Marine Biotechnology	STRs	Linkage analysis; GridQTL	STATUS-DAYS	24	11	29	OMM1093	OMM1288	*	0.07	24	OMM1093	7754786	OMM1288	35306305
Liu et al., 2015	Frontiers in Genetics	RADs	QTL analysis	STATUS	25	96		RTRAD89NT088553	RTRAD89NT114044	*	0.22	25	RTRAD89NT088553	20981355	RTRAD89NT114044	28634097	Dam HS family
Vallejo et al., 2014	Marine Biotechnology	STRs	Linkage analysis; GridQTL	DAYS-STATUS	25	40	45	OMM1532	OMM3144	*	0.1	25	OMM1532	50803067	OMM3144	35437412
Palti et al., 2015	PlosOne	RADs & STRs	QTL analysis & GWAS-GenAbel	DAYS-STATUS	25	59		OMM1532	RM20090706025	**	0.17	25	OMM1532	50803067	RM20090706025	54147313
Campbell et al., 2014	G3	RADs	GWAS with TASSEL	STATUS	25	Na		R08795		0.00191		25	R08795	56197078		56197144
Liu et al., 2015	Frontiers in Genetics	RADs	QTL analysis	DAYS-STATUS	25	65		RTRAD89NT085710	RTRAD89NT120059	**	0.34	25	RTRAD89NT085710	69822700	RTRAD89NT120059	77035957
Liu et al., 2015	Frontiers in Genetics	RADs	QTL analysis	STATUS	26	20		RTRAD89NT102658	RTRAD89NT096484	*	0.21	26	RTRAD89NT102658	20592222	RTRAD89NT096484	25832294
Liu et al., 2015	Frontiers in Genetics	RADs	GWAS	DAYS-STATUS	26	Na		RTRAD89NT142090		*		26	RTRAD89NT142090	26517076
Liu et al., 2015	Frontiers in Genetics	RADs	QTL analysis	STATUS	28	53		RTRAD89NT093730	RTRAD89NT148989	*	0.15	28	RTRAD89NT093730	25676449	RTRAD89NT148989	24907679	Dam HS family
Liu et al., 2015	Frontiers in Genetics	RADs	QTL analysis & GWAS-GenAbel	DAYS-STATUS	28	80		RTRAD89NT083376	RTRAD89NT128385	*	0.24	28	RTRAD89NT083376	35537693	RTRAD89NT128385	39583042
Footnotes:
*Chromosome-wide significant QTL at P=0.05
**Experiment-wide significant QTL at P=0.05
***Experiment-wide signficant QTL at P=0.01
h2q is the proportion of phenotypic variance explained by the QTL
References of previously reported QTL are group-colored
